# Supplementary material for: Genome sequencing and comparative genomics reveal a repertoire of putative pathogenicity genes in chilli anthracnose fungus Colletotrichum truncatum
Source: PLoS One. 2017 Aug 28;12(8):e0183567. doi: 10.1371/journal.pone.0183567 (PMC5573122; doi:10.1371/journal.pone.0183567)
Supplement: S1 Table — (XLSX) [file pone.0183567.s008.xlsx]

## Sheet: S1 Table
S1 Table. Summary statistics of the pre-processed reads from the RNA samples of C. truncatum
Sample name	Sample type	Raw reads (PE)	Adapter trimmed, Q30 filtered reads (PE)	rRNA filtered reads (PE)	Reads post removal of PCR duplicates
					PE	Singletons (fwd/rev)
Appresoria (APR)	In vitro	56767355	45682642	39515129	33925447	5,196,409/ 1,395,039
Czapek-Dox medium (CZ)	In vitro	32010830	26947174	14378580	10298532	1,491,601/ 357,085
Potato dextrose agar (PDA)	In vitro	70754071	58683486	13780645	8027310	1,238,367/ 303,746
0hpi	In planta	40253439	35896747	34850665	28592543	2,513,984/ 500,911
24hpi	In planta	34362238	29408063	28639559	24453409	2,849,858/ 525,185
72hpi	In planta	31580177	26622567	26052942	21048818	2,571,436/ 519,830
