# Supplementary material for: Genome sequencing and comparative genomics reveal a repertoire of putative pathogenicity genes in chilli anthracnose fungus Colletotrichum truncatum
Source: PLoS One. 2017 Aug 28;12(8):e0183567. doi: 10.1371/journal.pone.0183567 (PMC5573122; doi:10.1371/journal.pone.0183567)
Supplement: S2 Table — (XLSX) [file pone.0183567.s009.xlsx]

## Sheet: S2 Table
S2 Table. The repetitive elements in C. truncatum genome predicted using RepeatMasker through homology-based approach using all fungal sequences from RepBase Update 20140131
	Number of elements*	Length occupied (bp)	Percentage of sequence
Retroelements	410	163709	0.3
SINEs:	0	0	0
Penelope	1	41	0
LINEs:	48	6772	0.01
CRE/SLACS	4	560	0
LTR elements:	362	156937	0.28
Ty1/Copia	102	33531	0.06
Gypsy/DIRS1	259	123349	0.22
DNA transposons	86	20929	0.04
hobo-Activator	10	2228	0
Tc1-IS630-Pogo	37	14919	0.03
PiggyBac	8	954	0
Tourist/Harbinger	7	473	0
Unclassified:	3	752	0
Total interspersed repeats:		185390	0.33
Small RNA:	15	9612	0.02
Satellites:	89	5863	0.01
Simple repeats:	408	40998	0.07
Low complexity:	5	681	0
* Most repeats fragmented by insertions or deletions have been counted as one element
