# Supplementary material for: Genome sequencing and comparative genomics reveal a repertoire of putative pathogenicity genes in chilli anthracnose fungus Colletotrichum truncatum
Source: PLoS One. 2017 Aug 28;12(8):e0183567. doi: 10.1371/journal.pone.0183567 (PMC5573122; doi:10.1371/journal.pone.0183567)
Supplement: S4 Table — (XLSX) [file pone.0183567.s011.xlsx]

## Sheet: Sheet17
S4 Table. The details of predicted genes of C. truncatum and gene categories relevant to pathogenicity
Gene Id	Gene names (homologues in SwissProt database)	Known domains	Highly likely to be secreted	Putative effector (EffectorP prediction)	Candidate effectors	Transcription factors	CAZymes	Protease families	Homologues in PHI-base	Homologues in cytochrome P450 database	Transporter families (TCDB)	Secondary metabolite backbone genes
CTRU_000002	Similar to SPAC22H12.03: Abhydrolase domain-containing protein C22H12.03 (Schizosaccharomyces pombe (strain 972 / ATCC 24843))	InterPro:IPR000073, Pfam:PF00561	-	-	-	-	-	S33A	-	-	-	-
CTRU_000003	Similar to RPS1: 40S ribosomal protein S1 (Nectria haematococca (strain 77-13-4 / ATCC MYA-4622 / FGSC 9596 / MPVI))	InterPro:IPR001593, Pfam:PF01015;GO:0003735, GO:0005840, GO:0006412	-	-	-	-	-	-	-	-	-	-
CTRU_000004	Protein of unknown function	-	-	-	-	-	-	-	-	-	-	-
CTRU_000005	Similar to urg1: Uracil-regulated protein 1 (Schizosaccharomyces pombe (strain 972 / ATCC 24843))	InterPro:IPR022163, InterPro:IPR032677, Pfam:PF00925, Pfam:PF12471	-	-	-	-	-	-	-	-	-	-
CTRU_000006	Similar to SPAC1B3.02c: Transcription elongation factor 1 homolog (Schizosaccharomyces pombe (strain 972 / ATCC 24843))	InterPro:IPR007808, Pfam:PF05129	-	-	-	-	-	-	-	-	-	-
CTRU_000007	Similar to FUR1: Uracil phosphoribosyltransferase (Saccharomyces cerevisiae (strain ATCC 204508 / S288c))	InterPro:IPR029057, Pfam:PF14681	-	-	-	-	-	-	-	-	-	-
CTRU_000008	Protein of unknown function	InterPro:IPR022771, Pfam:PF07814	-	-	-	-	-	-	-	-	-	-
CTRU_000009	Similar to rhb1: GTP-binding protein rhb1 (Schizosaccharomyces pombe (strain 972 / ATCC 24843))	InterPro:IPR001806, Pfam:PF00071;GO:0005525, GO:0007264	-	-	-	-	-	-	PHI:317#Q8J2P6#RHBA#746128#Aspergillus_fumigatus#reduced_virulence	-	9.A.63.1.1	-
CTRU_000010	Similar to ZUFSP: Zinc finger with UFM1-specific peptidase domain protein (Bos taurus)	InterPro:IPR012462, Pfam:PF07910	-	-	-	-	-	-	-	-	-	-
CTRU_000011	Similar to GLRG_03307: Inosine triphosphate pyrophosphatase (Colletotrichum graminicola (strain M1.001 / M2 / FGSC 10212))	InterPro:IPR002637, Pfam:PF01725;GO:0016787	-	-	-	-	-	-	-	-	-	-
CTRU_000012	Similar to HBR1: Adenylate kinase isoenzyme 6 homolog HBR1 (Candida albicans (strain SC5314 / ATCC MYA-2876))	Pfam:PF13238	-	-	-	-	-	-	PHI:4925#Q8TG40#Hbr1#5476#Candida_albicans#reduced_virulence	-	-	-
CTRU_000013	Similar to MYO2: Myosin-2 (Lachancea kluyveri (strain ATCC 58438 / CBS 3082 / CCRC 21498 / NBRC 1685 / JCM 7257 / NCYC 543 / NRRL Y-12651))	InterPro:IPR000048, InterPro:IPR001609, InterPro:IPR002710, Pfam:PF00063, Pfam:PF00612, Pfam:PF01843;GO:0003774, GO:0005515, GO:0005524, GO:0016459	-	-	-	-	-	-	PHI:1648#I1RWP1#GzWing020#5518#Fusarium_graminearum#reduced_virulence	-	1.I.1.1.3	-
CTRU_000014	Similar to SER3: D-3-phosphoglycerate dehydrogenase 1 (Saccharomyces cerevisiae (strain ATCC 204508 / S288c))	InterPro:IPR006139, InterPro:IPR006140, Pfam:PF00389, Pfam:PF02826;GO:0008152, GO:0016616, GO:0051287, GO:0055114	-	-	-	-	-	-	-	-	-	-
CTRU_000015	Similar to SPCC364.06: Putative nucleosome assembly protein C364.06 (Schizosaccharomyces pombe (strain 972 / ATCC 24843))	InterPro:IPR002164, Pfam:PF00956;GO:0005634, GO:0006334	-	-	-	-	-	-	PHI:4045#Q5AAI8#Nap1#5476#Candida_albicans#reduced_virulence	-	-	-
CTRU_000016	Similar to SPCC1672.11c: Probable cation-transporting ATPase C1672.11c (Schizosaccharomyces pombe (strain 972 / ATCC 24843))	InterPro:IPR006544, InterPro:IPR008250, Pfam:PF00122, Pfam:PF12409;GO:0000166, GO:0006812, GO:0016021, GO:0016887, GO:0046872	-	-	-	-	-	-	PHI:2100#G4NI28#Spf1#318829#Magnaporthe_oryzae#mixed	-	3.A.3.10.8	-
CTRU_000017	Similar to (S)-coclaurine N-methyltransferase (Thalictrum flavum subsp. glaucum)	InterPro:IPR029063, Pfam:PF02353	-	-	-	-	-	-	PHI:2643#A4HTK3#CFAS#5671#Leishmania_infantum#reduced_virulence	-	-	-
CTRU_000018	Similar to UBE2J1: Ubiquitin-conjugating enzyme E2 J1 (Homo sapiens)	InterPro:IPR000608, Pfam:PF00179	-	-	-	-	-	-	-	estExt_fgenesh3_pg.C_900031	3.A.16.1.2	-
CTRU_000019	Protein of unknown function	InterPro:IPR007309, Pfam:PF04182	-	-	-	-	-	-	-	-	-	-
CTRU_000020	Similar to ARB_06966: Altered inheritance of mitochondria protein 6 homolog ARB_06966 (Arthroderma benhamiae (strain ATCC MYA-4681 / CBS 112371))	-	-	-	-	-	-	-	-	-	-	-
CTRU_000021	Similar to CYN1: Cyanate hydratase (Magnaporthe oryzae (strain 70-15 / ATCC MYA-4617 / FGSC 8958))	InterPro:IPR003712, Pfam:PF02560;GO:0009439	-	-	-	-	-	-	PHI:1532#I1RTF5#GzLam001#5518#Fusarium_graminearum#unaffected_pathogenicity	-	-	-
CTRU_000022	Similar to EBP2: rRNA-processing protein EBP2 (Saccharomyces cerevisiae (strain ATCC 204508 / S288c))	InterPro:IPR008610, Pfam:PF05890	-	-	-	-	-	-	-	-	-	-
CTRU_000023	Similar to samB: MYND-type zinc finger protein samB (Neosartorya fischeri (strain ATCC 1020 / DSM 3700 / FGSC A1164 / NRRL 181))	InterPro:IPR002893, Pfam:PF01753	-	-	-	-	-	-	-	-	-	-
CTRU_000024	Similar to SPAC227.19c: Uncharacterized protein C227.19c (Schizosaccharomyces pombe (strain 972 / ATCC 24843))	-	-	-	-	-	-	-	-	-	-	-
CTRU_000025	Similar to zrg17: Probable zinc transporter zrg17 (Schizosaccharomyces pombe (strain 972 / ATCC 24843))	InterPro:IPR002524, Pfam:PF01545;GO:0006812, GO:0008324, GO:0016021, GO:0055085	-	-	-	-	-	-	-	-	2.A.4.4.1	-
CTRU_000026	Similar to msp1: Protein msp1%2C mitochondrial (Schizosaccharomyces pombe (strain 972 / ATCC 24843))	InterPro:IPR000375, InterPro:IPR022812, Pfam:PF00350, Pfam:PF01031;GO:0005525	-	-	-	-	-	-	-	-	9.B.25.1.1	-
CTRU_000027	Similar to DUG3: Probable glutamine amidotransferase DUG3 (Saccharomyces cerevisiae (strain ATCC 204508 / S288c))	InterPro:IPR026869, Pfam:PF13230	-	-	-	-	-	-	-	-	-	-
CTRU_000028	Similar to mcfO: Calcium-binding mitochondrial carrier protein (Dictyostelium discoideum)	InterPro:IPR002048, InterPro:IPR018108, Pfam:PF00153, Pfam:PF13499;GO:0005509	-	-	-	-	-	-	PHI:4672#Q4WBL9#AmcA#746128#Aspergillus_fumigatus#unaffected_pathogenicity	-	2.A.29.14.10	-
CTRU_000029	Similar to CG17119: Cystinosin homolog (Drosophila melanogaster)	InterPro:IPR006603, Pfam:PF04193	-	-	-	-	-	-	-	-	2.A.43.1.2	-
CTRU_000030	Similar to FAH: Fumarylacetoacetase (Bos taurus)	InterPro:IPR011234, InterPro:IPR015377, Pfam:PF01557, Pfam:PF09298;GO:0003824, GO:0004334, GO:0008152, GO:0009072	-	-	-	-	-	-	-	-	-	-
CTRU_000031	Similar to cocE: Cocaine esterase (Rhodococcus sp. (strain MB1 Bresler))	InterPro:IPR000383, InterPro:IPR013736, Pfam:PF02129, Pfam:PF08530;GO:0008239, GO:0016787	-	-	-	-	-	-	-	-	-	-
CTRU_000032	Protein of unknown function	-	-	-	-	-	-	-	-	-	-	-
CTRU_000033	Similar to Aldh3a1: Aldehyde dehydrogenase%2C dimeric NADP-preferring (Mus musculus)	InterPro:IPR015590, Pfam:PF00171;GO:0008152, GO:0016491, GO:0055114	-	-	-	-	-	-	-	-	-	-
CTRU_000034	Similar to DODA: 4%2C5-DOPA dioxygenase extradiol (Portulaca grandiflora)	InterPro:IPR004183, Pfam:PF02900;GO:0006725, GO:0008198, GO:0016491	-	-	-	-	-	-	-	-	-	-
CTRU_000035	Similar to NUT1: Mediator of RNA polymerase II transcription subunit 5 (Coccidioides immitis (strain RS))	InterPro:IPR014801, Pfam:PF08689;GO:0001104, GO:0006357, GO:0016592	-	-	-	-	-	-	-	-	-	-
CTRU_000036	Similar to kapA: Importin subunit alpha (Emericella nidulans (strain FGSC A4 / ATCC 38163 / CBS 112.46 / NRRL 194 / M139))	InterPro:IPR000225, InterPro:IPR002652, InterPro:IPR032413, Pfam:PF00514, Pfam:PF01749, Pfam:PF16186;GO:0005515, GO:0005634, GO:0005737, GO:0006606, GO:0008565	-	-	-	-	-	-	PHI:5016#G4ZAY8#Psimpa1#67593#Phytophthora_sojae#reduced_virulence	-	1.I.1.1.3	-
CTRU_000037	Protein of unknown function	InterPro:IPR011564, InterPro:IPR032042, Pfam:PF02765, Pfam:PF16686;GO:0000723, GO:0000784, GO:0003677, GO:0043047	-	-	-	-	-	-	PHI:819#G4MZS1#MGG_07061#318829#Magnaporthe_oryzae#reduced_virulence	-	-	-
CTRU_000038	Similar to psc3: Cohesin subunit psc3 (Schizosaccharomyces pombe (strain 972 / ATCC 24843))	InterPro:IPR013721, Pfam:PF08514	-	-	-	-	-	-	-	-	-	-
CTRU_000039	Similar to SPAC3A12.09c: Uncharacterized urease accessory protein ureD-like (Schizosaccharomyces pombe (strain 972 / ATCC 24843))	InterPro:IPR002669, Pfam:PF01774;GO:0006807, GO:0016151	-	-	-	-	-	-	PHI:4556#A0A095C2M1#Ure4#552467#Cryptococcus_gattii#reduced_virulence	-	-	-
CTRU_000040	Protein of unknown function	InterPro:IPR007811, Pfam:PF05132;GO:0003677, GO:0003899, GO:0005666, GO:0006383	-	-	-	-	-	-	-	-	-	-
CTRU_000041	Similar to nagX: 3-hydroxybenzoate 6-hydroxylase (Polaromonas naphthalenivorans (strain CJ2))	InterPro:IPR002938, Pfam:PF01494;GO:0071949	-	-	-	-	-	-	PHI:413#Q5GFD3#MPD1#13684#Parastagonospora_nodorum#unaffected_pathogenicity	-	-	-
CTRU_000042	Protein of unknown function	-	-	-	-	-	-	-	PHI:2165#G4N3R9#PTH11#318829#Magnaporthe_oryzae#reduced_virulence	Lema_T013660.1	-	-
CTRU_000043	Similar to BNA7: Kynurenine formamidase (Meyerozyma guilliermondii (strain ATCC 6260 / CBS 566 / DSM 6381 / JCM 1539 / NBRC 10279 / NRRL Y-324))	InterPro:IPR000073, Pfam:PF12697	-	-	-	-	CE10	-	-	-	-	-
CTRU_000044	Similar to MCH5: Riboflavin transporter MCH5 (Saccharomyces cerevisiae (strain ATCC 204508 / S288c))	InterPro:IPR011701, Pfam:PF07690;GO:0016021, GO:0055085	-	-	-	-	-	-	PHI:812#G4NIB5#MGG_10702#318829#Magnaporthe_oryzae#reduced_virulence	MGYG_03812	2.A.1.13.4	-
CTRU_000045	Similar to SPBC56F2.05c: Uncharacterized transcriptional regulatory protein C56F2.05c (Schizosaccharomyces pombe (strain 972 / ATCC 24843))	-	-	-	-	-	-	-	PHI:1915#I1RSL0#GzZC230#5518#Fusarium_graminearum#reduced_virulence	-	-	-
CTRU_000046	Similar to CLB4: G2/mitotic-specific cyclin-4 (Candida albicans (strain SC5314 / ATCC MYA-2876))	InterPro:IPR004367, InterPro:IPR006671, Pfam:PF00134, Pfam:PF02984;GO:0005634	-	-	-	-	-	-	PHI:338#Q6X269#CLB2#5270#Ustilago_maydis#reduced_virulence	-	1.I.1.1.3	-
CTRU_000047	Similar to IRC22: Increased recombination centers protein 22 (Debaryomyces hansenii (strain ATCC 36239 / CBS 767 / JCM 1990 / NBRC 0083 / IGC 2968))	InterPro:IPR005595, Pfam:PF03896;GO:0005789	-	-	-	-	-	-	-	-	-	-
CTRU_000048	Protein of unknown function	-	-	-	-	-	-	-	-	-	-	-
CTRU_000049	Similar to hnt3: Aprataxin-like protein (Schizosaccharomyces pombe (strain 972 / ATCC 24843))	InterPro:IPR001310, InterPro:IPR032566, Pfam:PF01230, Pfam:PF16278	-	-	-	-	-	-	-	-	-	-
CTRU_000050	Similar to ucp12: Putative ATP-dependent RNA helicase ucp12 (Schizosaccharomyces pombe (strain 972 / ATCC 24843))	InterPro:IPR001650, InterPro:IPR006575, InterPro:IPR007502, InterPro:IPR008902, InterPro:IPR011545, InterPro:IPR011709, Pfam:PF00270, Pfam:PF00271, Pfam:PF04408, Pfam:PF05592, Pfam:PF05773, Pfam:PF07717;GO:0003676, GO:0004386, GO:0005515, GO:0005524	-	-	-	-	GH78	-	PHI:1579#I1RM25#GzOB019#5518#Fusarium_graminearum#unaffected_pathogenicity	-	-	-
CTRU_000051	Similar to choA: Cholesterol oxidase (Streptomyces sp. (strain SA-COO))	InterPro:IPR007867, Pfam:PF05199;GO:0016614, GO:0055114	-	-	-	-	AA3	-	-	-	-	-
CTRU_000052	Protein of unknown function	-	-	-	-	-	-	-	-	-	-	-
CTRU_000053	Similar to gdhA: NADP-specific glutamate dehydrogenase (Botryotinia fuckeliana)	InterPro:IPR006096, InterPro:IPR006097, Pfam:PF00208, Pfam:PF02812;GO:0006520, GO:0016491, GO:0055114	-	-	-	-	-	-	-	-	-	-
CTRU_000054	Similar to pol3: DNA polymerase delta catalytic subunit (Schizosaccharomyces pombe (strain 972 / ATCC 24843))	InterPro:IPR006133, InterPro:IPR006134, InterPro:IPR025687, Pfam:PF00136, Pfam:PF03104, Pfam:PF14260;GO:0000166, GO:0003677, GO:0008408	-	-	-	-	-	-	PHI:893#G4NL37#MGG_02986#318829#Magnaporthe_oryzae#reduced_virulence	-	-	-
CTRU_000055	Similar to AN10929: Uncharacterized rhomboid protein AN10929 (Emericella nidulans (strain FGSC A4 / ATCC 38163 / CBS 112.46 / NRRL 194 / M139))	InterPro:IPR022764, Pfam:PF01694;GO:0004252, GO:0016021	-	-	-	-	-	S54A	-	-	9.B.104.1.3	-
CTRU_000056	Protein of unknown function	-	-	-	-	-	-	-	-	-	-	-
CTRU_000057	Protein of unknown function	-	-	-	-	-	-	-	-	-	-	-
CTRU_000058	Similar to Aspg: 60 kDa lysophospholipase (Rattus norvegicus)	InterPro:IPR020683, InterPro:IPR027474, Pfam:PF00710, Pfam:PF12796	-	-	-	-	-	-	-	-	8.A.28.1.2	-
CTRU_000059	Similar to BUR1: Serine/threonine-protein kinase BUR1 (Gibberella zeae (strain PH-1 / ATCC MYA-4620 / FGSC 9075 / NRRL 31084))	InterPro:IPR000719, Pfam:PF00069;GO:0004672, GO:0005524, GO:0006468	-	-	-	-	-	-	PHI:1492#Q4I5U9#GzHMG024#5518#Fusarium_graminearum#unaffected_pathogenicity	fgenesh1_pg.8_#_209	1.I.1.1.3	-
CTRU_000060	Protein of unknown function	-	-	-	-	-	-	-	-	-	-	-
CTRU_000061	Similar to GAL83: SNF1 protein kinase subunit beta-3 (Saccharomyces cerevisiae (strain ATCC 204508 / S288c))	InterPro:IPR006828, InterPro:IPR032640, Pfam:PF04739, Pfam:PF16561;GO:0005515	-	-	-	-	-	-	PHI:3863#I1RTA6#FgGAL83#5518#Fusarium_graminearum#reduced_virulence	-	-	-
CTRU_000062	Similar to EPL1: Enhancer of polycomb-like protein 1 (Gibberella zeae (strain PH-1 / ATCC MYA-4620 / FGSC 9075 / NRRL 31084))	InterPro:IPR000905, InterPro:IPR019542, Pfam:PF00814, Pfam:PF10513	-	-	-	-	-	-	-	-	-	-
CTRU_000063	Similar to cnb-1: Calcineurin subunit B (Neurospora crassa (strain ATCC 24698 / 74-OR23-1A / CBS 708.71 / DSM 1257 / FGSC 987))	InterPro:IPR002048, Pfam:PF13202, Pfam:PF13499;GO:0005509	-	-	-	-	-	-	PHI:2109#G4MNE6#CNB#318829#Magnaporthe_oryzae#mixed	-	8.A.82.1.1	-
CTRU_000064	Protein of unknown function	-	-	-	-	-	-	-	-	-	-	-
CTRU_000065	Similar to mrp-9: 37S ribosomal protein S9%2C mitochondrial (Neurospora crassa (strain ATCC 24698 / 74-OR23-1A / CBS 708.71 / DSM 1257 / FGSC 987))	InterPro:IPR000754, Pfam:PF00380;GO:0003735, GO:0005840, GO:0006412	-	-	-	-	-	-	-	-	-	-
CTRU_000066	Similar to CAM1: Elongation factor 1-gamma 1 (Saccharomyces cerevisiae (strain ATCC 204508 / S288c))	InterPro:IPR001662, InterPro:IPR004045, InterPro:IPR004046, Pfam:PF00043, Pfam:PF00647, Pfam:PF02798;GO:0003746, GO:0005515, GO:0006414	-	-	-	-	-	-	-	-	-	-
CTRU_000067	Similar to SPBC1271.03c: Uncharacterized FCP1 homology domain-containing protein C1271.03c (Schizosaccharomyces pombe (strain 972 / ATCC 24843))	InterPro:IPR004274, Pfam:PF03031	-	-	-	-	-	-	-	-	-	-
CTRU_000068	Similar to RRP36: rRNA biogenesis protein RRP36 (Verticillium alfalfae (strain VaMs.102 / ATCC MYA-4576 / FGSC 10136))	InterPro:IPR009292, Pfam:PF06102;GO:0000469	-	-	-	-	-	-	-	-	-	-
CTRU_000069	Similar to abc1: Protein ABC1 homolog%2C mitochondrial (Schizosaccharomyces pombe (strain 972 / ATCC 24843))	InterPro:IPR004147, Pfam:PF03109	-	-	-	-	-	-	-	-	-	-
CTRU_000070	Similar to Es2: Protein DGCR14 homolog (Drosophila melanogaster)	InterPro:IPR019148, Pfam:PF09751	-	-	-	-	-	-	-	-	-	-
CTRU_000071	Similar to ppt1: Serine/threonine-protein phosphatase T (Schizosaccharomyces pombe (strain 972 / ATCC 24843))	InterPro:IPR004843, InterPro:IPR013235, InterPro:IPR019734, Pfam:PF00149, Pfam:PF08321, Pfam:PF13181;GO:0005515, GO:0016787	-	-	-	-	-	-	PHI:2382#Q6QIY0#Upa2#5270#Ustilago_maydis#unaffected_pathogenicity	-	3.A.9.1.1	-
CTRU_000072	Protein of unknown function	-	-	-	-	-	-	-	-	-	-	-
CTRU_000073	Similar to trf-2: Transcription elongation factor spt4 (Neurospora crassa (strain ATCC 24698 / 74-OR23-1A / CBS 708.71 / DSM 1257 / FGSC 987))	InterPro:IPR022800, Pfam:PF06093	-	-	-	-	-	-	-	-	-	-
CTRU_000074	Similar to SPBC365.09c: KIN17-like protein (Schizosaccharomyces pombe (strain 972 / ATCC 24843))	InterPro:IPR019447, Pfam:PF10357, Pfam:PF12874	-	-	-	-	-	-	PHI:1388#I1RT91#GzC2H051#5518#Fusarium_graminearum#unaffected_pathogenicity	-	-	-
CTRU_000075	Similar to SPBC19F5.04: Probable aspartokinase (Schizosaccharomyces pombe (strain 972 / ATCC 24843))	InterPro:IPR001048, InterPro:IPR027795, Pfam:PF00696, Pfam:PF13840	-	-	-	-	-	-	PHI:3389#W7MS01#FVEG_12521#117187#Fusarium_verticillioides#unaffected_pathogenicity	-	-	-
CTRU_000076	Similar to RFX1: Transcriptional regulator RFX1 (Candida albicans (strain SC5314 / ATCC MYA-2876))	InterPro:IPR003150, Pfam:PF02257;GO:0003677, GO:0006355	-	-	-	RFX DNA-binding domain	-	-	PHI:1644#I1RTB9#GzRFX1#5518#Fusarium_graminearum#unaffected_pathogenicity	-	-	-
CTRU_000077	Similar to yop-1: Protein yop-1 (Neurospora crassa (strain ATCC 24698 / 74-OR23-1A / CBS 708.71 / DSM 1257 / FGSC 987))	InterPro:IPR004345, Pfam:PF03134	-	-	-	-	-	-	-	-	-	-
CTRU_000078	Similar to ehs1: Calcium influx-promoting protein ehs1 (Schizosaccharomyces pombe (strain 972 / ATCC 24843))	InterPro:IPR024338, Pfam:PF12929	-	-	-	-	-	-	PHI:2274#C6GZ42#Mid1#5111#Claviceps_purpurea#loss_of_pathogenicity	-	8.A.41.1.6	-
CTRU_000079	Protein of unknown function	-	-	-	-	-	-	-	-	-	-	-
CTRU_000080	Protein of unknown function	InterPro:IPR010580, Pfam:PF06624;GO:0005783	-	-	-	-	-	-	-	-	-	-
CTRU_000081	Protein of unknown function	InterPro:IPR028124, Pfam:PF15477	-	-	-	-	-	-	-	-	-	-
CTRU_000082	Protein of unknown function	-	-	-	-	-	-	-	-	-	-	-
CTRU_000083	Similar to STL1: Sugar transporter STL1 (Saccharomyces cerevisiae (strain ATCC 204508 / S288c))	InterPro:IPR005828, Pfam:PF00083;GO:0016021, GO:0022857, GO:0055085	-	-	-	-	-	-	PHI:2968#J9VQA5#Hxs1#5207#Cryptococcus_neoformans#reduced_virulence	-	2.A.1.1.38	-
CTRU_000084	Similar to FYV4: Protein FYV4%2C mitochondrial (Ashbya gossypii (strain ATCC 10895 / CBS 109.51 / FGSC 9923 / NRRL Y-1056))	InterPro:IPR019083, Pfam:PF09597	-	-	-	-	-	-	-	-	-	-
CTRU_000085	Similar to SPAC144.05: Uncharacterized ATP-dependent helicase C144.05 (Schizosaccharomyces pombe (strain 972 / ATCC 24843))	InterPro:IPR000330, InterPro:IPR018957, Pfam:PF00097, Pfam:PF00176;GO:0005524, GO:0046872	-	-	-	-	-	-	PHI:1552#I1S0N5#GzMyb016#5518#Fusarium_graminearum#unaffected_pathogenicity	EEA23526.1	-	-
CTRU_000086	Similar to pof6: F-box protein pof6 (Schizosaccharomyces pombe (strain 972 / ATCC 24843))	InterPro:IPR001810, InterPro:IPR009976, Pfam:PF07393, Pfam:PF12937;GO:0005515, GO:0005737, GO:0006887, GO:0048278	-	-	-	-	-	-	-	-	-	-
CTRU_000087	Similar to KIN28: Serine/threonine-protein kinase KIN28 (Saccharomyces cerevisiae (strain ATCC 204508 / S288c))	InterPro:IPR000719, Pfam:PF00069;GO:0004672, GO:0005524, GO:0006468	-	-	-	-	-	-	PHI:1232#I1RTC2#FGSG_07423#5518#Fusarium_graminearum#lethal	fgenesh1_pg.8_#_209	1.I.1.1.3	-
CTRU_000088	Similar to sfk1: Protein sfk1 (Schizosaccharomyces pombe (strain 972 / ATCC 24843))	InterPro:IPR019402, Pfam:PF10277	-	-	-	-	-	-	-	fgenesh1_pm.4_#_61	-	-
CTRU_000089	Similar to EIS1: Eisosome protein 1 (Lachancea thermotolerans (strain ATCC 56472 / CBS 6340 / NRRL Y-8284))	InterPro:IPR024527, Pfam:PF12757	-	-	-	-	-	-	-	-	-	-
CTRU_000090	Similar to iphP: Tyrosine-protein phosphatase (Nostoc commune)	InterPro:IPR026893, Pfam:PF13350	-	-	-	-	-	-	-	estExt_fgenesh2_pg.C_10498	-	-
CTRU_000091	Similar to ABP140: tRNA(Thr) (cytosine(32)-N(3))-methyltransferase (Saccharomyces cerevisiae (strain ATCC 204508 / S288c))	Pfam:PF13649	-	-	-	-	-	-	-	-	-	-
CTRU_000092	Similar to oca3: TPR repeat protein oca3 (Schizosaccharomyces pombe (strain 972 / ATCC 24843))	Pfam:PF14559	-	-	-	-	-	-	-	-	-	-
CTRU_000093	Protein of unknown function	-	-	-	-	-	-	-	PHI:1424#I1S3J7#GzC2H092#5518#Fusarium_graminearum#unaffected_pathogenicity	-	-	-
CTRU_000094	Similar to coq10: Coenzyme Q-binding protein coq10%2C mitochondrial (Schizosaccharomyces pombe (strain 972 / ATCC 24843))	InterPro:IPR005031, Pfam:PF03364	-	-	-	-	-	-	-	-	-	-
CTRU_000095	Similar to AP3D1: AP-3 complex subunit delta-1 (Homo sapiens)	InterPro:IPR002553, Pfam:PF01602;GO:0006886, GO:0016192, GO:0030117	-	-	-	-	-	-	-	-	-	-
CTRU_000096	Similar to rga8: Rho-GTPase-activating protein 8 (Schizosaccharomyces pombe (strain 972 / ATCC 24843))	InterPro:IPR000198, InterPro:IPR000591, InterPro:IPR001060, Pfam:PF00610, Pfam:PF00611, Pfam:PF00620;GO:0007165, GO:0035556	-	-	-	-	-	-	PHI:1645#I1RTD1#GzWing017#5518#Fusarium_graminearum#unaffected_pathogenicity	-	-	-
CTRU_000097	Similar to ARB_02715: Putative dipeptidase ARB_02715 (Arthroderma benhamiae (strain ATCC MYA-4681 / CBS 112371))	InterPro:IPR008257, Pfam:PF01244;GO:0006508, GO:0016805	-	-	-	-	-	M19A	-	-	-	-
CTRU_000098	Similar to SWS2: 37S ribosomal protein SWS2%2C mitochondrial (Saccharomyces cerevisiae (strain ATCC 204508 / S288c))	InterPro:IPR001892, Pfam:PF00416;GO:0003723, GO:0003735, GO:0005622, GO:0005840, GO:0006412	-	-	-	-	-	-	-	-	-	-
CTRU_000099	Similar to cpr2: Peptidyl-prolyl cis-trans isomerase B (Neurospora crassa (strain ATCC 24698 / 74-OR23-1A / CBS 708.71 / DSM 1257 / FGSC 987))	InterPro:IPR002130, Pfam:PF00160;GO:0000413, GO:0003755, GO:0006457	-	-	-	-	-	-	PHI:213#Q9P8W9#CPA1#5207#Cryptococcus_neoformans#reduced_virulence	-	3.D.1.8.1	-
CTRU_000100	Similar to rmt-1: Multifunctional methyltransferase subunit trm112 (Neurospora crassa (strain ATCC 24698 / 74-OR23-1A / CBS 708.71 / DSM 1257 / FGSC 987))	InterPro:IPR005651, Pfam:PF03966	-	-	-	-	-	-	-	-	-	-
CTRU_000101	Protein of unknown function	-	-	-	-	-	-	-	-	-	-	-
CTRU_000102	Similar to RRP17: Ribosomal RNA-processing protein 17 (Saccharomyces cerevisiae (strain ATCC 204508 / S288c))	InterPro:IPR019186, Pfam:PF09805	-	-	-	-	-	-	-	-	-	-
CTRU_000103	Similar to TPM2: Tropomyosin-2 (Saccharomyces cerevisiae (strain ATCC 204508 / S288c))	InterPro:IPR000533, Pfam:PF12718	-	-	-	-	-	-	-	-	-	-
CTRU_000104	Protein of unknown function	-	-	-	-	-	-	-	-	-	-	-
CTRU_000105	Similar to SET1: Histone-lysine N-methyltransferase%2C H3 lysine-4 specific (Gibberella zeae (strain PH-1 / ATCC MYA-4620 / FGSC 9075 / NRRL 31084))	InterPro:IPR001214, InterPro:IPR024636, InterPro:IPR024657, Pfam:PF00856, Pfam:PF11764, Pfam:PF11767;GO:0005515	-	-	-	-	-	-	PHI:2825#Q5ABG1#SET1#5476#Candida_albicans#reduced_virulence	-	-	-
CTRU_000106	Similar to Jmjd7: JmjC domain-containing protein 7 (Mus musculus)	Pfam:PF13621	-	-	-	-	-	-	-	-	-	-
CTRU_000107	Similar to scp1: Sterol regulatory element-binding protein cleavage-activating protein (Schizosaccharomyces pombe (strain 972 / ATCC 24843))	InterPro:IPR000731, Pfam:PF12349	-	-	-	-	-	-	-	-	2.A.6.6.4	-
CTRU_000108	Protein of unknown function	InterPro:IPR018555, Pfam:PF09428	-	-	-	-	-	-	-	-	-	-
CTRU_000109	Similar to vib-1: Transcription factor vib-1 (Neurospora crassa (strain ATCC 24698 / 74-OR23-1A / CBS 708.71 / DSM 1257 / FGSC 987))	InterPro:IPR024061, Pfam:PF05224;GO:0003677	-	-	-	NDT80 / PhoG like DNA-binding family	-	-	PHI:1610#I1RSN1#GzP53L003#5518#Fusarium_graminearum#unaffected_pathogenicity	-	-	-
CTRU_000110	Similar to ace1: Zinc finger transcription factor ace1 (Hypocrea jecorina)	-	-	-	-	-	-	-	PHI:1426#I1S4M4#GzC2H094#5518#Fusarium_graminearum#unaffected_pathogenicity	-	-	-
CTRU_000111	Similar to mph1: ATP-dependent DNA helicase mph1 (Neurospora crassa (strain ATCC 24698 / 74-OR23-1A / CBS 708.71 / DSM 1257 / FGSC 987))	InterPro:IPR001650, InterPro:IPR006935, Pfam:PF00271, Pfam:PF04851;GO:0003677, GO:0005524, GO:0016787	-	-	-	-	-	-	-	-	-	-
CTRU_000112	Similar to mex67: mRNA export factor mex67 (Schizosaccharomyces pombe (strain 972 / ATCC 24843))	InterPro:IPR005637, Pfam:PF03943;GO:0005634, GO:0051028	-	-	-	-	-	-	-	-	3.A.22.1.1	-
CTRU_000113	Protein of unknown function	-	-	-	-	-	-	-	-	-	-	-
CTRU_000114	Protein of unknown function	-	-	-	-	-	-	-	-	-	-	-
CTRU_000115	Similar to YJR141W: Uncharacterized protein YJR141W (Saccharomyces cerevisiae (strain ATCC 204508 / S288c))	InterPro:IPR019193, Pfam:PF09814	-	-	-	-	-	-	-	-	-	-
CTRU_000116	Similar to lsm8: U6 snRNA-associated Sm-like protein LSm8 (Schizosaccharomyces pombe (strain 972 / ATCC 24843))	InterPro:IPR001163, Pfam:PF01423	-	-	-	-	-	-	-	-	-	-
CTRU_000117	Protein of unknown function	-	-	-	-	-	-	-	-	-	-	-
CTRU_000118	Similar to SPBC1683.06c: Uncharacterized protein C1683.06c (Schizosaccharomyces pombe (strain 972 / ATCC 24843))	InterPro:IPR001910, Pfam:PF01156	-	-	-	-	-	-	-	-	-	-
CTRU_000119	Protein of unknown function	-	-	-	-	-	-	-	-	-	-	-
CTRU_000120	Protein of unknown function	-	-	-	-	-	-	-	-	-	-	-
CTRU_000121	Protein of unknown function	-	-	-	-	-	-	-	-	-	-	-
CTRU_000122	Similar to PCP1: Rhomboid protein 1%2C mitochondrial (Saccharomyces cerevisiae (strain ATCC 204508 / S288c))	InterPro:IPR022764, Pfam:PF01694;GO:0004252, GO:0016021	-	-	-	-	-	S54A	-	-	9.B.104.1.6	-
CTRU_000123	Similar to kamA: L-lysine 2%2C3-aminomutase (Clostridium subterminale)	-	-	-	-	-	-	-	-	-	-	-
CTRU_000124	Protein of unknown function	-	-	-	-	-	-	-	-	-	-	-
CTRU_000125	Protein of unknown function	-	-	-	-	-	-	-	-	-	-	-
CTRU_000126	Similar to cyt-4: Mitochondrial protein cyt-4 (Neurospora crassa (strain ATCC 24698 / 74-OR23-1A / CBS 708.71 / DSM 1257 / FGSC 987))	Pfam:PF00773	-	-	-	-	-	-	PHI:1568#I1RCE1#GzOB008#5518#Fusarium_graminearum#unaffected_pathogenicity	Hanno_03950	-	-
CTRU_000127	Similar to SEC10: Exocyst complex component SEC10 (Saccharomyces cerevisiae (strain ATCC 204508 / S288c))	InterPro:IPR009976, Pfam:PF07393;GO:0005737, GO:0006887, GO:0048278	-	-	-	-	-	-	-	-	1.F.2.1.1	-
CTRU_000128	Similar to NUS1: Dehydrodolichyl diphosphate synthase complex subunit NUS1 (Saccharomyces cerevisiae (strain ATCC 204508 / S288c))	-	-	-	-	-	-	-	-	-	-	-
CTRU_000129	Similar to Alkbh3: Alpha-ketoglutarate-dependent dioxygenase alkB homolog 3 (Mus musculus)	InterPro:IPR027450, Pfam:PF13532	-	-	-	-	-	-	-	-	-	-
CTRU_000130	Similar to TRM5: tRNA (guanine(37)-N1)-methyltransferase (Nectria haematococca (strain 77-13-4 / ATCC MYA-4622 / FGSC 9596 / MPVI))	InterPro:IPR030382, Pfam:PF02475	-	-	-	-	-	-	-	-	-	-
CTRU_000131	Similar to SPAC227.15: Uncharacterized protein C227.15 (Schizosaccharomyces pombe (strain 972 / ATCC 24843))	InterPro:IPR013860, Pfam:PF08550	-	-	-	-	-	-	-	-	-	-
CTRU_000132	Protein of unknown function	InterPro:IPR000845, Pfam:PF01048;GO:0003824, GO:0009116	-	-	-	-	-	-	-	EEA28139.1	-	-
CTRU_000133	Protein of unknown function	-	Yes	Yes	Yes	-	-	-	-	-	-	-
CTRU_000134	Similar to LYP1: Lysine-specific permease (Saccharomyces cerevisiae (strain ATCC 204508 / S288c))	InterPro:IPR004841, Pfam:PF00324;GO:0006810, GO:0016020, GO:0055085	-	-	-	-	-	-	-	ATEG_07313.1	2.A.3.10.10	-
CTRU_000135	Similar to ARB_02922: Fasciclin-like arabinogalactan protein ARB_02922 (Arthroderma benhamiae (strain ATCC MYA-4681 / CBS 112371))	InterPro:IPR000782, Pfam:PF02469	-	-	-	-	-	-	PHI:4231#G5EHM3#MoFLP1#318829#Magnaporthe_oryzae#reduced_virulence	-	-	-
CTRU_000136	Protein of unknown function	-	-	-	-	-	-	-	-	-	-	-
CTRU_000137	Protein of unknown function	-	-	-	-	-	-	-	-	-	-	-
CTRU_000138	Similar to Rad17: Cell cycle checkpoint protein RAD17 (Mus musculus)	Pfam:PF03215	-	-	-	-	-	-	-	-	-	-
CTRU_000139	Protein of unknown function	InterPro:IPR025337, Pfam:PF14027	-	-	-	-	-	-	-	-	-	-
CTRU_000140	Protein of unknown function	-	-	-	-	-	-	-	-	-	-	-
CTRU_000141	Similar to MCYG_02918: Putative dipeptidase MCYG_02918 (Arthroderma otae (strain ATCC MYA-4605 / CBS 113480))	InterPro:IPR008257, Pfam:PF01244;GO:0006508, GO:0016805	-	-	-	-	-	M19A	-	-	-	-
CTRU_000142	Similar to SPCC417.10: Uncharacterized transporter C417.10 (Schizosaccharomyces pombe (strain 972 / ATCC 24843))	InterPro:IPR011701, Pfam:PF07690;GO:0016021, GO:0055085	-	-	-	-	-	-	PHI:1662#I1REJ1#GzCCHC002#5518#Fusarium_graminearum#unaffected_pathogenicity	-	2.A.1.14.4	-
CTRU_000143	Protein of unknown function	-	Yes	Yes	Yes	-	-	-	-	-	-	-
CTRU_000144	Protein of unknown function	-	Yes	Yes	Yes	-	-	-	-	-	-	-
CTRU_000145	Protein of unknown function	InterPro:IPR010730, Pfam:PF06985	-	-	-	-	-	-	-	-	-	-
CTRU_000146	Similar to LAE1: Secondary metabolism regulator LAE1 (Cochliobolus heterostrophus (strain C5 / ATCC 48332 / race O))	Pfam:PF13489	-	-	-	-	-	-	-	-	-	-
CTRU_000147	Similar to YGL159W: Uncharacterized protein YGL159W (Saccharomyces cerevisiae (strain ATCC 204508 / S288c))	InterPro:IPR003462, Pfam:PF02423	-	-	-	-	-	-	-	-	-	-
CTRU_000148	Similar to TRI11: Isotrichodermin C-15 hydroxylase (Fusarium sporotrichioides)	InterPro:IPR001128, Pfam:PF00067;GO:0005506, GO:0016705, GO:0020037, GO:0055114	-	-	-	-	-	-	PHI:4194#V5XZS6#AKT7#5599#Alternaria_alternata#mixed	CH063_09529T0	-	-
CTRU_000149	Similar to SPBC23G7.10c: Putative NADPH dehydrogenase C23G7.10c (Schizosaccharomyces pombe (strain 972 / ATCC 24843))	InterPro:IPR001155, Pfam:PF00724;GO:0010181, GO:0016491, GO:0055114	-	-	-	-	-	-	-	-	-	-
CTRU_000150	Similar to met26: Probable 5-methyltetrahydropteroyltriglutamate--homocysteine methyltransferase (Schizosaccharomyces pombe (strain 972 / ATCC 24843))	InterPro:IPR002629, InterPro:IPR013215, Pfam:PF01717, Pfam:PF08267;GO:0003871, GO:0008270, GO:0008652, GO:0009086	-	-	-	-	-	-	PHI:4688#G4ML75#MET6#318829#Magnaporthe_oryzae#loss_of_pathogenicity	-	-	-
CTRU_000151	Protein of unknown function	-	Yes	Yes	Yes	-	-	-	-	-	-	-
CTRU_000152	Protein of unknown function	-	-	-	-	-	-	-	-	-	-	-
CTRU_000153	Protein of unknown function	-	-	-	-	-	-	-	-	-	-	-
CTRU_000154	Protein of unknown function	-	-	-	-	-	-	-	-	-	-	-
CTRU_000155	Similar to RTG2: Retrograde regulation protein 2 (Saccharomyces cerevisiae (strain ATCC 204508 / S288c))	InterPro:IPR003695, Pfam:PF02541	-	-	-	-	-	-	-	-	-	-
CTRU_000156	Similar to het-6: Heterokaryon incompatibility protein 6%2C OR allele (Neurospora crassa (strain ATCC 24698 / 74-OR23-1A / CBS 708.71 / DSM 1257 / FGSC 987))	InterPro:IPR010730, Pfam:PF06985	-	-	-	-	-	-	-	-	-	-
CTRU_000157	Similar to het-6: Heterokaryon incompatibility protein 6%2C OR allele (Neurospora crassa (strain ATCC 24698 / 74-OR23-1A / CBS 708.71 / DSM 1257 / FGSC 987))	InterPro:IPR000433, InterPro:IPR010730, Pfam:PF00569, Pfam:PF06985;GO:0008270	-	-	-	-	-	-	-	-	-	-
CTRU_000158	Similar to qcr-8: Cytochrome b-c1 complex subunit 8 (Neurospora crassa (strain ATCC 24698 / 74-OR23-1A / CBS 708.71 / DSM 1257 / FGSC 987))	InterPro:IPR004205, Pfam:PF02939;GO:0008121	-	-	-	-	-	-	-	-	-	-
CTRU_000159	Similar to SPAC139.03: Uncharacterized transcriptional regulatory protein C139.03 (Schizosaccharomyces pombe (strain 972 / ATCC 24843))	InterPro:IPR001128, InterPro:IPR001138, InterPro:IPR007219, Pfam:PF00067, Pfam:PF00172, Pfam:PF04082;GO:0000981, GO:0003677, GO:0005506, GO:0005634, GO:0006351, GO:0006355, GO:0008270, GO:0016705, GO:0020037, GO:0055114	-	-	-	Cytochrome P450, Fungal specific transcription factor domain, Fungal Zn(2)-Cys(6) binuclear cluster domain	-	-	PHI:1857#I1S3I1#GzZC172#5518#Fusarium_graminearum#unaffected_pathogenicity	GLRG_10366T0	-	-
CTRU_000160	Similar to PGPEP1: Pyroglutamyl-peptidase 1 (Homo sapiens)	InterPro:IPR016125, Pfam:PF01470	-	-	-	-	-	C15A	-	-	-	-
CTRU_000161	Protein of unknown function	-	-	-	-	-	-	-	-	-	-	-
CTRU_000162	Similar to SPBC29A3.07c: Splicing factor 3B subunit 6-like protein (Schizosaccharomyces pombe (strain 972 / ATCC 24843))	InterPro:IPR000504, Pfam:PF00076;GO:0003676	-	-	-	-	-	-	-	-	-	-
CTRU_000163	Protein of unknown function	InterPro:IPR029498, Pfam:PF14479	-	-	-	-	-	-	-	-	-	-
CTRU_000164	Similar to SPCC970.06: Surfeit locus protein 4 homolog (Schizosaccharomyces pombe (strain 972 / ATCC 24843))	InterPro:IPR002995, Pfam:PF02077;GO:0016021	-	-	-	-	-	-	-	-	-	-
CTRU_000165	Similar to ARB_05732-1: Probable GPI-anchored cupredoxin ARB_05732-1 (Arthroderma benhamiae (strain ATCC MYA-4681 / CBS 112371))	-	-	-	-	-	-	-	-	-	-	-
CTRU_000166	Similar to U2af50: Splicing factor U2AF 50 kDa subunit (Drosophila melanogaster)	InterPro:IPR000504, Pfam:PF00076;GO:0003676	-	-	-	-	-	-	-	-	-	-
CTRU_000167	Similar to RPS13: 40S ribosomal protein S13 (Candida maltosa)	InterPro:IPR000589, InterPro:IPR012606, Pfam:PF00312, Pfam:PF08069;GO:0003735, GO:0005622, GO:0005840, GO:0006412	-	-	-	-	-	-	-	-	-	-
CTRU_000168	Similar to sdc1: Set1 complex component sdc1 (Schizosaccharomyces pombe (strain 972 / ATCC 24843))	InterPro:IPR007858, Pfam:PF05186	-	-	-	-	-	-	-	-	-	-
CTRU_000169	Similar to SPBC146.06c: Fanconi-associated nuclease 1 homolog (Schizosaccharomyces pombe (strain 972 / ATCC 24843))	InterPro:IPR014883, Pfam:PF08774;GO:0016788	-	-	-	-	-	-	-	-	-	-
CTRU_000170	Protein of unknown function	-	-	-	-	-	-	-	-	-	-	-
CTRU_000171	Similar to HET-E1: Vegetative incompatibility protein HET-E-1 (Podospora anserina)	InterPro:IPR010730, Pfam:PF06985	-	-	-	-	-	-	-	Endocarpon_02817	-	-
CTRU_000172	Protein of unknown function	-	Yes	Yes	Yes	-	-	-	-	-	-	-
CTRU_000173	Protein of unknown function	-	-	-	-	-	-	-	-	-	-	-
CTRU_000174	Similar to VRG4: GDP-mannose transporter (Magnaporthe oryzae (strain 70-15 / ATCC MYA-4617 / FGSC 8958))	-	-	-	-	-	-	-	-	-	2.A.7.13.2	-
CTRU_000175	Similar to LAC12: Lactose permease (Kluyveromyces lactis (strain ATCC 8585 / CBS 2359 / DSM 70799 / NBRC 1267 / NRRL Y-1140 / WM37))	InterPro:IPR005828, Pfam:PF00083;GO:0016021, GO:0022857, GO:0055085	-	-	-	-	-	-	PHI:2968#J9VQA5#Hxs1#5207#Cryptococcus_neoformans#reduced_virulence	-	2.A.1.1.83	-
CTRU_000176	Similar to bglI: Probable beta-glucosidase I (Neosartorya fumigata (strain CEA10 / CBS 144.89 / FGSC A1163))	InterPro:IPR001764, InterPro:IPR002772, InterPro:IPR011658, InterPro:IPR026891, Pfam:PF00933, Pfam:PF01915, Pfam:PF07691, Pfam:PF14310;GO:0004553, GO:0005975	-	-	-	-	GH3	-	PHI:191#Q99324#TOM1#39703#Septoria_lycopersici#unaffected_pathogenicity	-	-	-
CTRU_000177	Protein of unknown function	InterPro:IPR001138, InterPro:IPR007219, Pfam:PF00172, Pfam:PF04082;GO:0000981, GO:0003677, GO:0005634, GO:0006351, GO:0006355, GO:0008270	-	-	-	Fungal specific transcription factor domain, Fungal Zn(2)-Cys(6) binuclear cluster domain	-	-	PHI:1749#I1S4A5#GzZC064#5518#Fusarium_graminearum#unaffected_pathogenicity	-	-	-
CTRU_000178	Similar to MIMI_L509: Uncharacterized protein L509 (Acanthamoeba polyphaga mimivirus)	InterPro:IPR004843, Pfam:PF00149;GO:0016787	-	-	-	-	-	-	-	-	-	-
CTRU_000179	Similar to SBT1.7: Subtilisin-like protease SBT1.7 (Arabidopsis thaliana)	InterPro:IPR000209, InterPro:IPR010259, Pfam:PF00082, Pfam:PF05922;GO:0004252, GO:0006508	Yes	-	-	-	-	S08A	-	-	-	-
CTRU_000180	Similar to SBT1.7: Subtilisin-like protease SBT1.7 (Arabidopsis thaliana)	-	-	-	-	-	-	-	-	-	-	-
CTRU_000181	Protein of unknown function	-	-	-	-	-	-	-	-	-	-	-
CTRU_000182	Similar to SPBC16A3.02c: Zinc-type alcohol dehydrogenase-like protein C16A3.02c (Schizosaccharomyces pombe (strain 972 / ATCC 24843))	Pfam:PF13602	-	-	-	-	-	-	-	-	-	-
CTRU_000183	Similar to xlnA: Probable endo-1%2C4-beta-xylanase A (Aspergillus terreus (strain NIH 2624 / FGSC A1156))	InterPro:IPR033123, Pfam:PF00457	-	-	-	-	GH11	-	PHI:546#Q2LMP0#XYN11A#40559#Botrytis_cinerea#reduced_virulence	-	-	-
CTRU_000184	Protein of unknown function	InterPro:IPR010730, Pfam:PF06985	-	-	-	-	-	-	-	-	-	-
CTRU_000185	Similar to faeB-2: Probable feruloyl esterase B-2 (Aspergillus flavus (strain ATCC 200026 / FGSC A1120 / NRRL 3357 / JCM 12722 / SRRC 167))	InterPro:IPR011118, Pfam:PF07519	-	-	-	-	-	-	-	-	-	-
CTRU_000186	Similar to Thermophilic serine proteinase (Bacillus sp. (strain AK1))	InterPro:IPR000209, Pfam:PF00082;GO:0004252, GO:0006508	-	-	-	-	-	-	-	-	-	-
CTRU_000187	Protein of unknown function	-	-	-	-	-	-	-	-	-	-	-
CTRU_000188	Protein of unknown function	InterPro:IPR021858, Pfam:PF11951	-	-	-	-	-	-	PHI:1784#I1S2A9#GzZC099#5518#Fusarium_graminearum#unaffected_pathogenicity	-	-	-
CTRU_000189	Similar to griF: Grixazone synthase (Streptomyces griseus subsp. griseus (strain JCM 4626 / NBRC 13350))	InterPro:IPR002227, Pfam:PF00264;GO:0008152, GO:0016491	Yes	-	-	-	-	-	PHI:1087#I1RKU0#FGSG_04510#5518#Fusarium_graminearum#unaffected_pathogenicity	-	-	-
CTRU_000190	Protein of unknown function	-	-	-	-	-	-	-	PHI:441#Q6A2T2#BTP1#40559#Botrytis_cinerea#mixed	Lema_T013660.1	-	-
CTRU_000191	Protein of unknown function	-	-	-	-	-	-	-	-	-	-	-
CTRU_000192	Protein of unknown function	InterPro:IPR000073, Pfam:PF00561	-	-	-	-	-	-	-	-	-	-
CTRU_000193	Similar to Ank3: Ankyrin-3 (Rattus norvegicus)	InterPro:IPR000433, InterPro:IPR002110, InterPro:IPR020683, Pfam:PF00023, Pfam:PF00569, Pfam:PF12796;GO:0005515, GO:0008270	-	-	-	-	-	-	PHI:1260#I1RUC7#FGSG_07816#5518#Fusarium_graminearum#unaffected_pathogenicity	EEA28139.1	8.A.28.1.2	-
CTRU_000194	Protein of unknown function	-	-	-	-	-	-	-	-	-	-	-
CTRU_000195	Similar to isp: Intracellular serine protease (Paenibacillus polymyxa)	InterPro:IPR000209, Pfam:PF00082;GO:0004252, GO:0006508	-	-	-	-	-	-	-	-	-	-
CTRU_000196	Similar to set5: SET domain-containing protein 5 (Schizosaccharomyces pombe (strain 972 / ATCC 24843))	InterPro:IPR001214, Pfam:PF00856;GO:0005515	-	-	-	-	-	-	-	-	-	-
CTRU_000197	Protein of unknown function	-	-	-	-	-	-	-	-	-	-	-
CTRU_000198	Similar to hmgA: Homogentisate 1%2C2-dioxygenase (Emericella nidulans (strain FGSC A4 / ATCC 38163 / CBS 112.46 / NRRL 194 / M139))	InterPro:IPR001138, InterPro:IPR005708, Pfam:PF00172, Pfam:PF04209;GO:0000981, GO:0004411, GO:0005634, GO:0006355, GO:0006559, GO:0006570, GO:0008270, GO:0055114	-	-	-	Fungal Zn(2)-Cys(6) binuclear cluster domain, homogentisate 1, 2-dioxygenase	-	-	PHI:5042#Q9X4G0#hmgA#287#Pseudomonas_aeruginosa#mixed	EEA24033.1	-	-
CTRU_000199	Similar to ausC: FAD-binding monooxygenase ausC (Emericella nidulans (strain FGSC A4 / ATCC 38163 / CBS 112.46 / NRRL 194 / M139))	Pfam:PF13450	-	-	-	-	-	-	-	-	-	-
CTRU_000200	Similar to tdiE: Probable methyltransferase tdiE (Emericella nidulans (strain FGSC A4 / ATCC 38163 / CBS 112.46 / NRRL 194 / M139))	Pfam:PF13489	-	-	-	-	-	-	-	-	-	-
CTRU_000201	Similar to LAC1: Laccase-1 (Cryptococcus neoformans var. grubii serotype A (strain H99 / ATCC 208821 / CBS 10515 / FGSC 9487))	InterPro:IPR001117, InterPro:IPR011706, InterPro:IPR011707, Pfam:PF00394, Pfam:PF07731, Pfam:PF07732;GO:0005507, GO:0016491, GO:0055114	-	-	-	-	AA1	-	PHI:397#Q5RLJ7#LAC2#5207#Cryptococcus_neoformans#unaffected_pathogenicity	-	2.A.108.1.7	-
CTRU_000202	Similar to lact-2: Beta-lactamase domain-containing protein 2 (Caenorhabditis elegans)	InterPro:IPR001466, Pfam:PF00144	-	-	-	-	-	S12A	PHI:4692#Q8Y9I8#pbpX#1639#Listeria_monocytogenes#reduced_virulence	-	-	-
CTRU_000203	Protein of unknown function	InterPro:IPR002227, Pfam:PF00264;GO:0008152, GO:0016491	Yes	-	-	-	-	-	PHI:1087#I1RKU0#FGSG_04510#5518#Fusarium_graminearum#unaffected_pathogenicity	-	-	-
CTRU_000204	Similar to SPAC922.05c: UNC93-like protein C922.05c (Schizosaccharomyces pombe (strain 972 / ATCC 24843))	InterPro:IPR011701, Pfam:PF07690;GO:0016021, GO:0055085	-	-	-	-	-	-	-	-	2.A.1.58.5	-
CTRU_000205	Protein of unknown function	-	-	-	-	-	-	-	-	-	-	-
CTRU_000206	Similar to cpaO: Beta-cyclopiazonate dehydrogenase (Aspergillus oryzae (strain ATCC 42149 / RIB 40))	Pfam:PF13450	Yes	-	-	-	-	-	-	maker-scaffold_1-exonerate_est2genome-gene-4.3-mRNA-1	-	-
CTRU_000207	Protein of unknown function	-	-	-	-	-	-	-	-	-	-	-
CTRU_000208	Similar to HAP2: Transcriptional activator HAP2 (Saccharomyces cerevisiae (strain ATCC 204508 / S288c))	InterPro:IPR001289, Pfam:PF02045;GO:0003700, GO:0006355	-	-	-	CCAAT-binding transcription factor (CBF-B/NF-YA) subunit B	-	-	PHI:1461#I1RA31#GzCCAAT001#5518#Fusarium_graminearum#unaffected_pathogenicity	-	-	-
CTRU_000209	Similar to ACAD11: Acyl-CoA dehydrogenase family member 11 (Pongo abelii)	InterPro:IPR002575, Pfam:PF01636	-	-	-	-	-	-	-	-	-	-
CTRU_000210	Similar to LAE1: Secondary metabolism regulator LAE1 (Cochliobolus heterostrophus (strain C5 / ATCC 48332 / race O))	Pfam:PF13489	-	-	-	-	-	-	-	-	-	-
CTRU_000211	Similar to HET-E1: Vegetative incompatibility protein HET-E-1 (Podospora anserina)	Pfam:PF05729	-	-	-	-	-	-	-	EEA28139.1	-	-
CTRU_000212	Protein of unknown function	-	Yes	Yes	Yes	-	-	-	-	-	-	-
CTRU_000213	Protein of unknown function	InterPro:IPR000845, Pfam:PF01048;GO:0003824, GO:0009116	-	-	-	-	-	-	-	EEA28139.1	-	-
CTRU_000214	Protein of unknown function	InterPro:IPR021476, Pfam:PF11327	Yes	-	-	-	-	-	PHI:256#Q96TN6#GAS1#318829#Magnaporthe_oryzae#reduced_virulence	-	-	-
CTRU_000215	Similar to p20: Uncharacterized N-acetyltransferase p20 (Bacillus licheniformis)	InterPro:IPR000182, Pfam:PF13302;GO:0008080	-	-	-	-	-	-	-	-	-	-
CTRU_000216	Protein of unknown function	-	-	-	-	-	-	-	-	-	-	-
CTRU_000217	Protein of unknown function	-	-	-	-	-	-	-	-	-	-	-
CTRU_000218	Similar to bub1: Checkpoint serine/threonine-protein kinase bub1 (Schizosaccharomyces pombe (strain 972 / ATCC 24843))	InterPro:IPR000719, InterPro:IPR012572, InterPro:IPR013212, Pfam:PF00069, Pfam:PF08171, Pfam:PF08311;GO:0004672, GO:0005524, GO:0006468	-	-	-	-	-	-	PHI:1273#I1RCM6#FGSG_01347#5518#Fusarium_graminearum#unaffected_pathogenicity	-	-	-
CTRU_000219	Protein of unknown function	-	-	-	-	-	-	-	-	-	-	-
CTRU_000220	Protein of unknown function	InterPro:IPR007529, Pfam:PF04438	-	-	-	-	-	-	-	-	-	-
CTRU_000221	Protein of unknown function	-	Yes	Yes	Yes	-	-	-	-	-	-	-
CTRU_000222	Similar to SPAC521.02: DNA-dependent metalloprotease WSS1 homolog (Schizosaccharomyces pombe (strain 972 / ATCC 24843))	InterPro:IPR013536, Pfam:PF08325	-	-	-	-	-	M80A	-	-	-	-
CTRU_000223	Similar to KEL3: Kelch repeat-containing protein 3 (Saccharomyces cerevisiae (strain ATCC 204508 / S288c))	InterPro:IPR025183, Pfam:PF13415, Pfam:PF13418, Pfam:PF13422	-	-	-	-	-	-	-	-	-	-
CTRU_000224	Similar to DGAT2A: Diacylglycerol O-acyltransferase 2A (Umbelopsis ramanniana)	InterPro:IPR007130, Pfam:PF03982;GO:0016747	-	-	-	-	-	-	-	-	-	-
CTRU_000225	Similar to APN1: DNA-(apurinic or apyrimidinic site) lyase 1 (Saccharomyces cerevisiae (strain ATCC 204508 / S288c))	InterPro:IPR013022, Pfam:PF01261	-	-	-	-	-	-	PHI:3793#Q6FM27#ANP1#5478#Candida_glabrata#increased_virulence_(hypervirulence)	cn-wm276_110-g16.1	-	-
CTRU_000226	Protein of unknown function	-	-	-	-	-	-	-	-	-	-	-
CTRU_000227	Similar to ARB_07867: WSC domain-containing protein ARB_07867 (Arthroderma benhamiae (strain ATCC MYA-4681 / CBS 112371))	InterPro:IPR002889, InterPro:IPR009880, InterPro:IPR015202, Pfam:PF01822, Pfam:PF07250, Pfam:PF09118	Yes	-	-	-	AA5	-	PHI:5393#W7N216#GLX#117187#Fusarium_verticillioides#reduced_virulence	-	-	-
CTRU_000228	Similar to fap1: FKBP12-associated protein 1 homolog (Schizosaccharomyces pombe (strain 972 / ATCC 24843))	InterPro:IPR001374, Pfam:PF01424;GO:0003676	-	-	-	-	-	-	PHI:1682#I1RSF8#GzNF002#5518#Fusarium_graminearum#unaffected_pathogenicity	-	-	-
CTRU_000229	Similar to bem46: Protein bem46 (Schizosaccharomyces pombe (strain 972 / ATCC 24843))	InterPro:IPR022742, Pfam:PF12146	-	-	-	-	-	-	PHI:3354#A0A023NA98#rtxA1#672#Vibrio_vulnificus#reduced_virulence	-	-	-
CTRU_000230	Similar to SPBC215.06c: UPF0743 protein C215.06c (Schizosaccharomyces pombe (strain 972 / ATCC 24843))	InterPro:IPR014898, Pfam:PF08790	-	-	-	-	-	-	-	-	2.A.47.1.19	-
CTRU_000231	Similar to PEX10: Peroxisome biogenesis factor 10 (Pichia angusta)	InterPro:IPR006845, Pfam:PF04757, Pfam:PF13923	-	-	-	-	-	-	-	-	3.A.20.1.5	-
CTRU_000232	Similar to QNS1: Glutamine-dependent NAD(+) synthetase (Saccharomyces cerevisiae (strain ATCC 204508 / S288c))	InterPro:IPR003010, InterPro:IPR022310, Pfam:PF00795, Pfam:PF02540;GO:0006807, GO:0016810	-	-	-	-	-	-	-	-	-	-
CTRU_000233	Protein of unknown function	InterPro:IPR000627, Pfam:PF00775;GO:0003824, GO:0006725, GO:0008199, GO:0055114	Yes	-	-	-	-	-	-	-	-	-
CTRU_000234	Similar to LAE1: Secondary metabolism regulator LAE1 (Cochliobolus heterostrophus (strain C5 / ATCC 48332 / race O))	Pfam:PF13489	-	-	-	-	-	-	-	-	-	-
CTRU_000235	Protein of unknown function	-	-	-	-	-	-	-	-	-	-	-
CTRU_000236	Similar to rrn3: RNA polymerase I-specific transcription initiation factor rrn3 (Schizosaccharomyces pombe (strain 972 / ATCC 24843))	InterPro:IPR007991, Pfam:PF05327	-	-	-	-	-	-	-	-	-	-
CTRU_000237	Similar to NFYB: Nuclear transcription factor Y subunit beta (Gallus gallus)	InterPro:IPR003958, Pfam:PF00808	-	-	-	-	-	-	PHI:1466#I1RSG9#GzCCAAT006#5518#Fusarium_graminearum#unaffected_pathogenicity	-	-	-
CTRU_000238	Similar to SPAC227.10: Probable prefoldin subunit 2 (Schizosaccharomyces pombe (strain 972 / ATCC 24843))	InterPro:IPR002777, Pfam:PF01920;GO:0006457, GO:0016272, GO:0051082	-	-	-	-	-	-	-	-	-	-
CTRU_000239	Similar to CMC2: COX assembly mitochondrial protein 2 (Saccharomyces cerevisiae (strain ATCC 204508 / S288c))	InterPro:IPR013892, Pfam:PF08583	-	-	-	-	-	-	-	-	-	-
CTRU_000240	Similar to YJR085C: TMEM14 protein homolog YJR085C (Saccharomyces cerevisiae (strain ATCC 204508 / S288c))	InterPro:IPR005349, Pfam:PF03647;GO:0016020	-	-	-	-	-	-	-	-	2.A.126.1.9	-
CTRU_000241	Similar to dad1: Dolichyl-diphosphooligosaccharide--protein glycosyltransferase subunit dad1 (Xenopus laevis)	InterPro:IPR003038, Pfam:PF02109;GO:0004579, GO:0008250, GO:0016021	-	-	-	-	-	-	-	-	-	-
CTRU_000242	Similar to SPAC1D4.02c: Uncharacterized protein C1D4.02c (Schizosaccharomyces pombe (strain 972 / ATCC 24843))	InterPro:IPR024958, Pfam:PF04495	-	-	-	-	-	-	-	-	9.A.48.1.1	-
CTRU_000243	Similar to tgs1: Trimethylguanosine synthase (Schizosaccharomyces pombe (strain 972 / ATCC 24843))	InterPro:IPR019012, Pfam:PF09445;GO:0001510, GO:0008168, GO:0009452	-	-	-	-	-	-	-	-	-	-
CTRU_000244	Similar to dop1: Protein dopey (Emericella nidulans (strain FGSC A4 / ATCC 38163 / CBS 112.46 / NRRL 194 / M139))	InterPro:IPR007249, Pfam:PF04118	-	-	-	-	-	-	-	-	-	-
CTRU_000245	Similar to MON1: Vacuolar fusion protein MON1 (Gibberella zeae (strain PH-1 / ATCC MYA-4620 / FGSC 9075 / NRRL 31084))	InterPro:IPR004353, Pfam:PF03164	-	-	-	-	-	-	-	-	-	-
CTRU_000246	Protein of unknown function	-	-	-	-	-	-	-	-	-	-	-
CTRU_000247	Similar to Protein disulfide-isomerase (Humicola insolens)	InterPro:IPR013766, Pfam:PF00085, Pfam:PF13848;GO:0045454	-	-	-	-	-	-	-	-	-	-
CTRU_000248	Protein of unknown function	InterPro:IPR000073, Pfam:PF12697	-	-	-	-	-	-	-	-	-	-
CTRU_000249	Similar to tdiE: Probable methyltransferase tdiE (Emericella nidulans (strain FGSC A4 / ATCC 38163 / CBS 112.46 / NRRL 194 / M139))	Pfam:PF13489	-	-	-	-	-	-	-	-	-	-
CTRU_000250	Similar to omh4: O-glycoside alpha-1%2C2-mannosyltransferase homolog 4 (Schizosaccharomyces pombe (strain 972 / ATCC 24843))	InterPro:IPR002685, Pfam:PF01793;GO:0000030, GO:0006486, GO:0016020	-	-	-	-	GT15	-	PHI:3097#J5JEX5#Kre2/Mnt1#176275#Beauveria_bassiana#reduced_virulence	-	-	-
CTRU_000251	Similar to erd1: Protein ERD1 homolog 1 (Schizosaccharomyces pombe (strain 972 / ATCC 24843))	InterPro:IPR004342, Pfam:PF03124;GO:0016021	-	-	-	-	-	-	PHI:1096#I1RSE4#FGSG_07062#5518#Fusarium_graminearum#unaffected_pathogenicity	-	2.A.94.1.2	-
CTRU_000252	Protein of unknown function	-	-	-	-	-	-	-	-	-	-	-
CTRU_000253	Protein of unknown function	-	-	-	-	-	-	-	-	-	-	-
CTRU_000254	Similar to PCD1: Peroxisomal coenzyme A diphosphatase 1%2C peroxisomal (Saccharomyces cerevisiae (strain ATCC 204508 / S288c))	InterPro:IPR000086, Pfam:PF00293;GO:0016787	-	-	-	-	-	-	-	-	-	-
CTRU_000255	Similar to CTR2: Copper transport protein CTR2 (Saccharomyces cerevisiae (strain ATCC 204508 / S288c))	InterPro:IPR007274, Pfam:PF04145;GO:0005375, GO:0016021, GO:0035434	-	-	-	-	-	-	-	-	1.A.56.1.10	-
CTRU_000256	Similar to bna1: 3-hydroxyanthranilate 3%2C4-dioxygenase (Neurospora crassa (strain ATCC 24698 / 74-OR23-1A / CBS 708.71 / DSM 1257 / FGSC 987))	InterPro:IPR010329, Pfam:PF06052;GO:0000334, GO:0005506, GO:0055114	-	-	-	-	-	-	-	-	-	-
CTRU_000257	Similar to SPBC21C3.09c: Uncharacterized hydrolase C21C3.09c (Schizosaccharomyces pombe (strain 972 / ATCC 24843))	InterPro:IPR011234, Pfam:PF01557;GO:0003824, GO:0008152	-	-	-	-	-	-	-	-	-	-
CTRU_000258	Protein of unknown function	-	-	-	-	-	-	-	-	-	-	-
CTRU_000259	Protein of unknown function	InterPro:IPR020999, Pfam:PF12273	-	-	-	-	-	-	-	-	-	-
CTRU_000260	Protein of unknown function	-	-	-	-	-	-	-	-	-	-	-
CTRU_000261	Similar to YPL162C: Vacuolar membrane protein YPL162C (Saccharomyces cerevisiae (strain ATCC 204508 / S288c))	InterPro:IPR022127, Pfam:PF12400	-	-	-	-	-	-	-	-	8.A.65.1.3	-
CTRU_000262	Similar to LAC9: Lactose regulatory protein LAC9 (Kluyveromyces lactis (strain ATCC 8585 / CBS 2359 / DSM 70799 / NBRC 1267 / NRRL Y-1140 / WM37))	InterPro:IPR001138, Pfam:PF00172;GO:0000981, GO:0005634, GO:0006355, GO:0008270	-	-	-	Fungal Zn(2)-Cys(6) binuclear cluster domain	-	-	PHI:1557#I1RBU9#GzNH002#5518#Fusarium_graminearum#unaffected_pathogenicity	-	-	-
CTRU_000263	Similar to ERB1: Ribosome biogenesis protein ERB1 (Chaetomium thermophilum (strain DSM 1495 / CBS 144.50 / IMI 039719))	InterPro:IPR001680, InterPro:IPR012953, Pfam:PF00400, Pfam:PF08145;GO:0005515, GO:0006364	-	-	-	-	-	-	-	-	-	-
CTRU_000264	Protein of unknown function	InterPro:IPR013830, Pfam:PF13472	Yes	-	-	-	CE3	-	-	-	-	-
CTRU_000265	Protein of unknown function	-	-	-	-	-	-	-	-	-	-	-
CTRU_000266	Similar to SPCC1450.16c: Probable triacylglycerol lipase C1450.16c (Schizosaccharomyces pombe (strain 972 / ATCC 24843))	InterPro:IPR002641, InterPro:IPR021771, Pfam:PF01734, Pfam:PF11815;GO:0004806, GO:0006629	-	-	-	-	-	-	PHI:2031#Q0PND3#TGL3-2#318829#Magnaporthe_oryzae#unaffected_pathogenicity	-	-	-
CTRU_000267	Similar to Leo1: RNA polymerase-associated protein LEO1 (Mus musculus)	InterPro:IPR007149, Pfam:PF04004;GO:0006368, GO:0016570, GO:0016593	-	-	-	-	-	-	-	-	-	-
CTRU_000268	Similar to mob2: Maintenance of ploidy protein mob2 (Schizosaccharomyces pombe (strain 972 / ATCC 24843))	InterPro:IPR005301, Pfam:PF03637	-	-	-	-	-	-	-	-	-	-
CTRU_000269	Protein of unknown function	InterPro:IPR020915, Pfam:PF11578	-	-	-	-	-	-	-	-	-	-
CTRU_000270	Protein of unknown function	InterPro:IPR004827, Pfam:PF00170;GO:0003700, GO:0006355, GO:0043565	-	-	-	bZIP transcription factor	-	-	PHI:1319#I1RAI5#GzbZIP001#5518#Fusarium_graminearum#reduced_virulence	-	-	-
CTRU_000271	Protein of unknown function	InterPro:IPR006597, Pfam:PF08238	-	-	-	-	-	-	-	estExt_fgenesh3_pg.C_130101	-	-
CTRU_000272	Similar to SPBC337.12: Zinc finger CCCH domain-containing protein C337.12 (Schizosaccharomyces pombe (strain 972 / ATCC 24843))	-	-	-	-	-	-	-	-	-	-	-
CTRU_000273	Protein of unknown function	InterPro:IPR004226, Pfam:PF02970;GO:0007021, GO:0007023, GO:0048487	-	-	-	-	-	-	-	-	-	-
CTRU_000274	Similar to mft1: THO complex subunit mft1 (Schizosaccharomyces pombe (strain 972 / ATCC 24843))	InterPro:IPR008501, Pfam:PF05615;GO:0000445, GO:0006397	-	-	-	-	-	-	-	-	-	-
CTRU_000275	Protein of unknown function	-	Yes	Yes	Yes	-	-	-	-	-	-	-
CTRU_000276	Similar to rad21: Cohesin subunit rad21 (Schizosaccharomyces pombe (strain 972 / ATCC 24843))	InterPro:IPR006909, InterPro:IPR006910, Pfam:PF04824, Pfam:PF04825;GO:0000228, GO:0005515	-	-	-	-	-	-	-	-	-	-
CTRU_000277	Similar to PMR1: Calcium-transporting ATPase 1 (Saccharomyces cerevisiae (strain ATCC 204508 / S288c))	InterPro:IPR004014, InterPro:IPR006068, InterPro:IPR008250, Pfam:PF00122, Pfam:PF00689, Pfam:PF00690, Pfam:PF00702;GO:0000166, GO:0046872	-	-	-	-	-	-	PHI:440#Q9P872#PMR1#5476#Candida_albicans#reduced_virulence	-	3.A.3.2.6	-
CTRU_000278	Similar to cog4: Conserved oligomeric Golgi complex subunit 4 (Schizosaccharomyces pombe (strain 972 / ATCC 24843))	InterPro:IPR013167, Pfam:PF08318	-	-	-	-	-	-	-	-	-	-
CTRU_000279	Similar to ret3: Probable coatomer subunit zeta (Schizosaccharomyces pombe (strain 972 / ATCC 24843))	InterPro:IPR022775, Pfam:PF01217	-	-	-	-	-	-	-	-	-	-
CTRU_000280	Similar to sua5: Threonylcarbamoyl-AMP synthase (Schizosaccharomyces pombe (strain 972 / ATCC 24843))	InterPro:IPR005145, InterPro:IPR006070, Pfam:PF01300, Pfam:PF03481;GO:0003725	-	-	-	-	-	-	-	-	-	-
CTRU_000281	Similar to mcm4: DNA replication licensing factor mcm4 (Schizosaccharomyces pombe (strain 972 / ATCC 24843))	InterPro:IPR001208, InterPro:IPR027925, InterPro:IPR033762, Pfam:PF00493, Pfam:PF14551, Pfam:PF17207;GO:0003677, GO:0005524, GO:0006260	-	-	-	-	-	-	PHI:1562#I1RAH4#GzOB002#5518#Fusarium_graminearum#lethal	-	-	-
CTRU_000282	Similar to LSP1: Sphingolipid long chain base-responsive protein LSP1 (Saccharomyces cerevisiae (strain ATCC 204508 / S288c))	InterPro:IPR028245, Pfam:PF13805	-	-	-	-	-	-	-	-	-	-
CTRU_000283	Similar to OST1: Dolichyl-diphosphooligosaccharide--protein glycosyltransferase subunit 1 (Saccharomyces cerevisiae (strain ATCC 204508 / S288c))	InterPro:IPR007676, Pfam:PF04597;GO:0004579, GO:0005783, GO:0006486, GO:0016021	-	-	-	-	-	-	-	-	-	-
CTRU_000284	Similar to hxkA: Hexokinase (Emericella nidulans (strain FGSC A4 / ATCC 38163 / CBS 112.46 / NRRL 194 / M139))	InterPro:IPR022672, InterPro:IPR022673, Pfam:PF00349, Pfam:PF03727;GO:0005524, GO:0005975, GO:0016773	-	-	-	-	-	-	PHI:4658#I1RAH1#FgHXK1#5518#Fusarium_graminearum#reduced_virulence	-	-	-
CTRU_000285	Similar to RMT2: Protein arginine N-methyltransferase 2 (Gibberella zeae (strain PH-1 / ATCC MYA-4620 / FGSC 9075 / NRRL 31084))	-	-	-	-	-	-	-	-	-	-	-
CTRU_000286	Similar to vtc4: Vacuolar transporter chaperone 4 (Schizosaccharomyces pombe (strain 972 / ATCC 24843))	InterPro:IPR003807, InterPro:IPR018966, Pfam:PF02656, Pfam:PF09359	-	-	-	-	-	-	PHI:1629#I1RAH2#GzWing001#5518#Fusarium_graminearum#unaffected_pathogenicity	-	4.E.1.1.3	-
CTRU_000287	Similar to SPBC15D4.09c: Probable cystathionine gamma-synthase (Schizosaccharomyces pombe (strain 972 / ATCC 24843))	InterPro:IPR000277, Pfam:PF01053;GO:0030170	-	-	-	-	-	-	-	-	-	-
CTRU_000288	Similar to hsp16: Heat shock protein 16 (Schizosaccharomyces pombe (strain 972 / ATCC 24843))	InterPro:IPR002068, Pfam:PF00011	-	-	-	-	-	-	-	-	-	-
CTRU_000289	Similar to YGR266W: Uncharacterized protein YGR266W (Saccharomyces cerevisiae (strain ATCC 204508 / S288c))	InterPro:IPR001202, Pfam:PF00397;GO:0005515	-	-	-	-	-	-	PHI:5391#W7MUV5#FvSO#117187#Fusarium_verticillioides#loss_of_pathogenicity	-	-	-
CTRU_000290	Similar to pmm1: Phosphomannomutase (Schizosaccharomyces pombe (strain 972 / ATCC 24843))	InterPro:IPR005002, Pfam:PF03332;GO:0004615, GO:0005737, GO:0009298	-	-	-	-	-	-	-	-	-	-
CTRU_000291	Protein of unknown function	-	-	-	-	-	-	-	-	-	-	-
CTRU_000292	Similar to SPAC3A12.06c: Putative cation exchanger C3A12.06c (Schizosaccharomyces pombe (strain 972 / ATCC 24843))	InterPro:IPR004837, Pfam:PF01699;GO:0016021, GO:0055085	-	-	-	-	-	-	-	-	2.A.19.4.4	-
CTRU_000293	Similar to cnd2: Condensin complex subunit 2 (Schizosaccharomyces pombe (strain 972 / ATCC 24843))	InterPro:IPR022816, Pfam:PF05786;GO:0000796, GO:0007076	-	-	-	-	-	-	-	-	-	-
CTRU_000294	Similar to Hmgb3: High mobility group protein B3 (Mus musculus)	InterPro:IPR001660, InterPro:IPR009071, Pfam:PF00505, Pfam:PF00536;GO:0005515	-	-	-	-	-	-	PHI:1489#I1RSJ5#GzHMG021#5518#Fusarium_graminearum#unaffected_pathogenicity	-	-	-
CTRU_000295	Similar to NIK1: Histidine protein kinase NIK1 (Candida albicans (strain SC5314 / ATCC MYA-2876))	InterPro:IPR001789, InterPro:IPR003594, InterPro:IPR003660, InterPro:IPR003661, Pfam:PF00072, Pfam:PF00512, Pfam:PF00672, Pfam:PF02518;GO:0000155, GO:0000160, GO:0004871, GO:0007165, GO:0016021	-	-	-	-	-	-	PHI:2323#E9F082#mhk1#568076#Metarhizium_robertsii#reduced_virulence	-	2.A.21.9.2	-
CTRU_000296	Similar to SPAC11E3.02c: Uncharacterized protein C11E3.02c (Schizosaccharomyces pombe (strain 972 / ATCC 24843))	InterPro:IPR000008, InterPro:IPR008528, InterPro:IPR019558, Pfam:PF00168, Pfam:PF05664, Pfam:PF10540;GO:0005515	-	-	-	-	-	-	-	-	-	-
CTRU_000297	Similar to csx2: Protein csx2 (Schizosaccharomyces pombe (strain 972 / ATCC 24843))	InterPro:IPR001164, InterPro:IPR001849, Pfam:PF00169, Pfam:PF01412, Pfam:PF16746;GO:0005096	-	-	-	-	-	-	-	-	-	-
CTRU_000298	Similar to fhkC: Probable serine/threonine-protein kinase fhkC (Dictyostelium discoideum)	InterPro:IPR000253, InterPro:IPR000719, Pfam:PF00069, Pfam:PF00498;GO:0004672, GO:0005515, GO:0005524, GO:0006468	-	-	-	-	-	-	PHI:1257#I1RSK0#FGSG_07121#5518#Fusarium_graminearum#unaffected_pathogenicity	HCBG_09081	9.B.106.3.1	-
CTRU_000299	Similar to NCU02813: Eukaryotic translation initiation factor 3 subunit M (Neurospora crassa (strain ATCC 24698 / 74-OR23-1A / CBS 708.71 / DSM 1257 / FGSC 987))	InterPro:IPR000717, Pfam:PF01399;GO:0005515	-	-	-	-	-	-	-	-	-	-
CTRU_000300	Similar to URA6: Uridylate kinase (Saccharomyces cerevisiae (strain ATCC 204508 / S288c))	Pfam:PF00406	-	-	-	-	-	-	-	-	-	-
CTRU_000301	Similar to SPBC725.08: Zinc finger protein C725.08 (Schizosaccharomyces pombe (strain 972 / ATCC 24843))	InterPro:IPR007042, InterPro:IPR021933, InterPro:IPR025239, Pfam:PF04959, Pfam:PF12066, Pfam:PF13821	-	-	-	-	-	-	PHI:1348#I1RC07#GzC2H008#5518#Fusarium_graminearum#reduced_virulence	-	-	-
CTRU_000302	Similar to SPBC725.10: Translocator protein homolog (Schizosaccharomyces pombe (strain 972 / ATCC 24843))	InterPro:IPR004307, Pfam:PF03073;GO:0016021	-	-	-	-	-	-	-	-	9.A.24.1.1	-
CTRU_000303	Similar to arg-13: Amino-acid transporter arg-13 (Neurospora crassa (strain ATCC 24698 / 74-OR23-1A / CBS 708.71 / DSM 1257 / FGSC 987))	InterPro:IPR018108, Pfam:PF00153	-	-	-	-	-	-	PHI:4672#Q4WBL9#AmcA#746128#Aspergillus_fumigatus#unaffected_pathogenicity	-	2.A.29.9.1	-
CTRU_000304	Similar to PRP28: Pre-mRNA-splicing ATP-dependent RNA helicase PRP28 (Gibberella zeae (strain PH-1 / ATCC MYA-4620 / FGSC 9075 / NRRL 31084))	InterPro:IPR001650, InterPro:IPR011545, Pfam:PF00270, Pfam:PF00271;GO:0003676, GO:0005524	-	-	-	-	-	-	PHI:1458#Q4I7F9#GzAra006#5518#Fusarium_graminearum#unaffected_pathogenicity	-	1.I.1.1.3	-
CTRU_000305	Similar to MRPL25: 54S ribosomal protein L25%2C mitochondrial (Saccharomyces cerevisiae (strain ATCC 204508 / S288c))	-	-	-	-	-	-	-	-	-	-	-
CTRU_000306	Similar to DPH4: Diphthamide biosynthesis protein 4 (Gibberella zeae (strain PH-1 / ATCC MYA-4620 / FGSC 9075 / NRRL 31084))	InterPro:IPR001623, InterPro:IPR007872, Pfam:PF00226, Pfam:PF05207	-	-	-	-	-	-	-	-	-	-
CTRU_000307	Similar to 14-3-3 protein homolog (Trichoderma harzianum)	InterPro:IPR023410, Pfam:PF00244	-	-	-	-	-	-	PHI:3270#J5K8Q8#ARSEF_2860#176275#Beauveria_bassiana#reduced_virulence	-	-	-
CTRU_000308	Similar to ATPase inhibitor%2C mitochondrial (Cyberlindnera jadinii)	InterPro:IPR007648, Pfam:PF04568;GO:0005739, GO:0032780, GO:0042030	-	-	-	-	-	-	-	-	-	-
CTRU_000309	Similar to nsp1: Nucleoporin nsp1 (Schizosaccharomyces pombe (strain 972 / ATCC 24843))	InterPro:IPR007758, InterPro:IPR025574, Pfam:PF05064, Pfam:PF13634	-	-	-	-	-	-	-	-	1.I.1.1.1	-
CTRU_000310	Similar to SPAC8E11.05c: Uncharacterized protein C8E11.05c (Schizosaccharomyces pombe (strain 972 / ATCC 24843))	InterPro:IPR031355, Pfam:PF17104	-	-	-	-	-	-	-	-	-	-
CTRU_000311	Similar to GCD11: Eukaryotic translation initiation factor 2 subunit gamma (Saccharomyces cerevisiae (strain ATCC 204508 / S288c))	InterPro:IPR004161, InterPro:IPR015256, Pfam:PF00009, Pfam:PF03144, Pfam:PF09173;GO:0005525	-	-	-	-	-	-	-	-	-	-
CTRU_000312	Protein of unknown function	-	-	-	-	-	-	-	-	-	-	-
CTRU_000313	Protein of unknown function	InterPro:IPR021858, Pfam:PF11951	-	-	-	-	-	-	PHI:5678#G4MPH6#FZC74#318829#Magnaporthe_oryzae#unaffected_pathogenicity	-	-	-
CTRU_000314	Similar to cyp15: Peptidyl-prolyl cis-trans isomerase cyp15 (Rhizopus delemar (strain RA 99-880 / ATCC MYA-4621 / FGSC 9543 / NRRL 43880))	InterPro:IPR001680, InterPro:IPR002130, Pfam:PF00160, Pfam:PF00400;GO:0000413, GO:0003755, GO:0005515, GO:0006457	-	-	-	-	-	-	PHI:213#Q9P8W9#CPA1#5207#Cryptococcus_neoformans#reduced_virulence	-	3.D.1.8.1	-
CTRU_000315	Similar to SPBPJ4664.05: UPF0641 membrane protein PJ4664.05 (Schizosaccharomyces pombe (strain 972 / ATCC 24843))	InterPro:IPR006838, Pfam:PF04750;GO:0016021	-	-	-	-	-	-	-	-	9.B.203.1.3	-
CTRU_000316	Similar to ARO3: Phospho-2-dehydro-3-deoxyheptonate aldolase%2C phenylalanine-inhibited (Saccharomyces cerevisiae (strain ATCC 204508 / S288c))	InterPro:IPR006218, Pfam:PF00793;GO:0009058	-	-	-	-	-	-	-	-	-	-
CTRU_000317	Similar to cyt-1: Cytochrome c1%2C heme protein%2C mitochondrial (Neurospora crassa (strain ATCC 24698 / 74-OR23-1A / CBS 708.71 / DSM 1257 / FGSC 987))	InterPro:IPR002326, Pfam:PF02167;GO:0009055, GO:0020037	-	-	-	-	-	-	-	-	3.D.3.3.1	-
CTRU_000318	Protein of unknown function	-	-	-	-	-	-	-	-	-	-	-
CTRU_000319	Similar to RPT1: 26S protease regulatory subunit 7 homolog (Saccharomyces cerevisiae (strain ATCC 204508 / S288c))	InterPro:IPR003959, Pfam:PF00004;GO:0005524	-	-	-	-	-	-	PHI:1566#I1RC95#GzOB006#5518#Fusarium_graminearum#lethal	-	3.A.16.1.2	-
CTRU_000320	Similar to cct4: T-complex protein 1 subunit delta (Schizosaccharomyces pombe (strain 972 / ATCC 24843))	InterPro:IPR002423, Pfam:PF00118;GO:0005524	-	-	-	-	-	-	-	-	-	-
CTRU_000321	Similar to rds1: Protein rds1 (Schizosaccharomyces pombe (strain 972 / ATCC 24843))	Pfam:PF13668	Yes	-	-	-	-	-	-	-	-	-
CTRU_000322	Similar to SPAPB1A11.03: Uncharacterized lactate 2-monooxygenase PB1A11.03 (Schizosaccharomyces pombe (strain 972 / ATCC 24843))	InterPro:IPR000262, Pfam:PF01070;GO:0016491	-	-	-	-	-	-	PHI:3383#W7N2A8#FVEG_12531#117187#Fusarium_verticillioides#unaffected_pathogenicity	-	-	-
CTRU_000323	Similar to SLD5: DNA replication complex GINS protein SLD5 (Gibberella zeae (strain PH-1 / ATCC MYA-4620 / FGSC 9075 / NRRL 31084))	InterPro:IPR021151, InterPro:IPR031633, Pfam:PF05916, Pfam:PF16922	-	-	-	-	-	-	-	-	-	-
CTRU_000324	Protein of unknown function	-	-	-	-	-	-	-	-	-	-	-
CTRU_000325	Similar to SPBC29A3.06: Probable U3 small nucleolar RNA-associated protein 18 (Schizosaccharomyces pombe (strain 972 / ATCC 24843))	InterPro:IPR001680, Pfam:PF00400;GO:0005515	-	-	-	-	-	-	-	-	-	-
CTRU_000326	Similar to SPBC1861.05: Pseudouridine-metabolizing bifunctional protein C1861.05 (Schizosaccharomyces pombe (strain 972 / ATCC 24843))	InterPro:IPR007342, InterPro:IPR011611, Pfam:PF00294, Pfam:PF04227;GO:0016798	-	-	-	-	-	-	-	-	-	-
CTRU_000327	Protein of unknown function	-	-	-	-	-	-	-	-	-	-	-
CTRU_000328	Similar to SDR16C5: Epidermal retinol dehydrogenase 2 (Homo sapiens)	InterPro:IPR002347, Pfam:PF00106	-	-	-	-	-	-	PHI:2835#C3JXE8#RED2#5016#Cochliobolus_heterostrophus#reduced_virulence	augustus_masked-scaffold10-processed-gene-15.1-mRNA-1	-	-
CTRU_000329	Similar to Ache: Acetylcholinesterase (Mus musculus)	InterPro:IPR002018, Pfam:PF00135	-	-	-	-	CE10	-	PHI:2032#G4NGA7#VTL1#318829#Magnaporthe_oryzae#unaffected_pathogenicity	-	-	-
CTRU_000330	Protein of unknown function	-	-	-	-	-	-	-	-	-	-	-
CTRU_000331	Protein of unknown function	-	-	-	-	-	-	-	-	-	-	-
CTRU_000332	Similar to adv-1: Transcriptional regulatory protein pro1 (Neurospora crassa (strain ATCC 24698 / 74-OR23-1A / CBS 708.71 / DSM 1257 / FGSC 987))	InterPro:IPR001138, InterPro:IPR021858, Pfam:PF00172, Pfam:PF11951;GO:0000981, GO:0005634, GO:0006355, GO:0008270	-	-	-	Fungal specific transcription factor domain, Fungal Zn(2)-Cys(6) binuclear cluster domain	-	-	PHI:1917#I1RSE9#GzZC232#5518#Fusarium_graminearum#reduced_virulence	-	-	-
CTRU_000333	Protein of unknown function	-	-	-	-	-	-	-	-	-	-	-
CTRU_000334	Protein of unknown function	-	-	-	-	-	-	-	-	-	-	-
CTRU_000335	Similar to RSM26: 37S ribosomal protein S26%2C mitochondrial (Saccharomyces cerevisiae (strain ATCC 204508 / S288c))	InterPro:IPR019832, Pfam:PF02777;GO:0004784, GO:0006801, GO:0046872, GO:0055114	-	-	-	-	-	-	-	-	-	-
CTRU_000336	Protein of unknown function	-	-	-	-	-	-	-	-	-	-	-
CTRU_000337	Similar to tpc1: Mitochondrial thiamine pyrophosphate carrier 1 (Sclerotinia sclerotiorum (strain ATCC 18683 / 1980 / Ss-1))	InterPro:IPR018108, Pfam:PF00153	-	-	-	-	-	-	PHI:4672#Q4WBL9#AmcA#746128#Aspergillus_fumigatus#unaffected_pathogenicity	-	2.A.29.16.1	-
CTRU_000338	Similar to URH1: Uridine nucleosidase (Saccharomyces cerevisiae (strain ATCC 204508 / S288c))	InterPro:IPR001910, Pfam:PF01156	-	-	-	-	-	-	-	-	-	-
CTRU_000339	Protein of unknown function	InterPro:IPR012916, Pfam:PF07808;GO:0005634	-	-	-	-	-	-	-	-	-	-
CTRU_000340	Similar to rev1: DNA repair protein rev1 (Schizosaccharomyces pombe (strain 972 / ATCC 24843))	InterPro:IPR001126, InterPro:IPR017961, InterPro:IPR025527, InterPro:IPR031991, Pfam:PF00817, Pfam:PF11799, Pfam:PF14377, Pfam:PF16727;GO:0003684, GO:0006281	-	-	-	-	-	-	-	-	-	-
CTRU_000341	Similar to ARB_07867: WSC domain-containing protein ARB_07867 (Arthroderma benhamiae (strain ATCC MYA-4681 / CBS 112371))	InterPro:IPR002889, Pfam:PF01822	-	-	-	-	-	-	-	-	-	-
CTRU_000342	Protein of unknown function	-	-	-	-	-	-	-	-	-	-	-
CTRU_000343	Protein of unknown function	-	-	-	-	-	-	-	-	-	-	-
CTRU_000344	Similar to OCT1: Mitochondrial intermediate peptidase (Magnaporthe oryzae (strain 70-15 / ATCC MYA-4617 / FGSC 8958))	InterPro:IPR001567, Pfam:PF01432;GO:0004222, GO:0006508	-	-	-	-	-	M03A	-	-	-	-
CTRU_000345	Similar to MIC26: MICOS subunit MIC26 (Saccharomyces cerevisiae (strain ATCC 204508 / S288c))	InterPro:IPR019166, Pfam:PF09769;GO:0042407, GO:0061617	-	-	-	-	-	-	-	-	-	-
CTRU_000346	Similar to dus2: tRNA-dihydrouridine(20) synthase [NAD(P)+] (Schizosaccharomyces pombe (strain 972 / ATCC 24843))	InterPro:IPR001269, Pfam:PF01207;GO:0008033, GO:0017150, GO:0050660, GO:0055114	-	-	-	-	-	-	-	-	-	-
CTRU_000347	Similar to MPPED1: Metallophosphoesterase domain-containing protein 1 (Homo sapiens)	InterPro:IPR004843, Pfam:PF00149;GO:0016787	-	-	-	-	-	-	-	-	-	-
CTRU_000348	Similar to ipp-1: Inorganic pyrophosphatase (Neurospora crassa (strain ATCC 24698 / 74-OR23-1A / CBS 708.71 / DSM 1257 / FGSC 987))	InterPro:IPR008162, Pfam:PF00719;GO:0000287, GO:0004427, GO:0005737, GO:0006796	-	-	-	-	-	-	PHI:2540#Q4WX65#IPP1#746128#Aspergillus_fumigatus#lethal	-	-	-
CTRU_000349	Similar to MRPL44: 54S ribosomal protein L44%2C mitochondrial (Ashbya gossypii (strain ATCC 10895 / CBS 109.51 / FGSC 9923 / NRRL Y-1056))	InterPro:IPR019716, Pfam:PF10780	-	-	-	-	-	-	-	-	-	-
CTRU_000350	Protein of unknown function	InterPro:IPR005606, Pfam:PF03908	-	-	-	-	-	-	-	-	-	-
CTRU_000351	Protein of unknown function	-	-	-	-	-	-	-	-	-	-	-
CTRU_000352	Similar to MDE1: Methylthioribulose-1-phosphate dehydratase (Chaetomium globosum (strain ATCC 6205 / CBS 148.51 / DSM 1962 / NBRC 6347 / NRRL 1970))	InterPro:IPR001303, Pfam:PF00596	-	-	-	-	-	-	-	-	-	-
CTRU_000353	Similar to AFUA_4G12850: Calnexin homolog (Neosartorya fumigata (strain ATCC MYA-4609 / Af293 / CBS 101355 / FGSC A1100))	InterPro:IPR001580, Pfam:PF00262;GO:0005509, GO:0005783, GO:0006457, GO:0051082	-	-	-	-	-	-	PHI:2114#G4MTZ0#Calnexin#318829#Magnaporthe_oryzae#loss_of_pathogenicity	-	-	-
CTRU_000354	Similar to ALDH6A1: Methylmalonate-semialdehyde dehydrogenase [acylating]%2C mitochondrial (Homo sapiens)	InterPro:IPR015590, Pfam:PF00171;GO:0008152, GO:0016491, GO:0055114	-	-	-	-	-	-	PHI:3914#Q0V515#Sdh1#13684#Parastagonospora_nodorum#reduced_virulence	CNAG_06628T0	-	-
CTRU_000355	Similar to Phenol 2-monooxygenase (Trichosporon cutaneum)	InterPro:IPR002938, InterPro:IPR012941, Pfam:PF01494, Pfam:PF07976;GO:0071949	-	-	-	-	-	-	-	-	-	-
CTRU_000356	Similar to ARB_07870: WSC domain-containing protein ARB_07870 (Arthroderma benhamiae (strain ATCC MYA-4681 / CBS 112371))	InterPro:IPR002016, Pfam:PF00141;GO:0004601, GO:0006979, GO:0020037, GO:0055114	Yes	-	-	-	AA2	-	PHI:5185#G4NC17#MoAPX1#318829#Magnaporthe_oryzae#reduced_virulence	-	-	-
CTRU_000357	Protein of unknown function	InterPro:IPR002656, Pfam:PF01757;GO:0016747	-	-	-	-	-	-	PHI:167#Q9UUS8#CHIP3#474922#Colletotrichum_gloeosporioides#unaffected_pathogenicity	-	-	-
CTRU_000358	Protein of unknown function	-	-	-	-	-	-	-	-	-	-	-
CTRU_000359	Similar to sebA: C2H2 finger domain transcription factor sebA (Neosartorya fumigata (strain ATCC MYA-4609 / Af293 / CBS 101355 / FGSC A1100))	InterPro:IPR007087, Pfam:PF00096, Pfam:PF12874;GO:0046872	-	-	-	Zinc finger, C2H2 type, Zinc-finger of C2H2 type	-	-	PHI:1382#I1RRX1#GzC2H045#5518#Fusarium_graminearum#reduced_virulence	-	-	-
CTRU_000360	Similar to mug71: Diphthine--ammonia ligase (Schizosaccharomyces pombe (strain 972 / ATCC 24843))	InterPro:IPR002761, Pfam:PF01902	-	-	-	-	-	-	-	-	-	-
CTRU_000361	Protein of unknown function	InterPro:IPR003807, Pfam:PF02656	-	-	-	-	-	-	-	-	9.B.51.1.4	-
CTRU_000362	Similar to hcs1: DNA polymerase alpha-associated DNA helicase A (Schizosaccharomyces pombe (strain 972 / ATCC 24843))	Pfam:PF13086, Pfam:PF13087	-	-	-	-	-	-	PHI:1681#I1REN7#GzNF001#5518#Fusarium_graminearum#unaffected_pathogenicity	-	-	-
CTRU_000363	Protein of unknown function	-	-	-	-	-	-	-	-	-	-	-
CTRU_000364	Similar to SHR3: Secretory component protein SHR3 (Saccharomyces cerevisiae (strain ATCC 204508 / S288c))	InterPro:IPR013248, Pfam:PF08229	-	-	-	-	-	-	PHI:348#Q59PJ5#CSH3#5476#Candida_albicans#reduced_virulence	-	-	-
CTRU_000365	Similar to cyt-20: Valine--tRNA ligase%2C mitochondrial (Neurospora crassa (strain ATCC 24698 / 74-OR23-1A / CBS 708.71 / DSM 1257 / FGSC 987))	InterPro:IPR002300, InterPro:IPR013155, Pfam:PF00133, Pfam:PF08264;GO:0000166, GO:0004812, GO:0005524, GO:0006418	-	-	-	-	-	-	-	-	-	-
CTRU_000366	Protein of unknown function	-	-	-	-	-	-	-	-	-	-	-
CTRU_000367	Protein of unknown function	InterPro:IPR015814, InterPro:IPR028939, Pfam:PF03807, Pfam:PF09130	-	-	-	-	-	-	-	-	-	-
CTRU_000368	Protein of unknown function	-	-	-	-	-	-	-	-	-	-	-
CTRU_000369	Similar to ALY1: THO complex subunit 4A (Arabidopsis thaliana)	InterPro:IPR000504, InterPro:IPR025715, Pfam:PF00076, Pfam:PF13865;GO:0003676	-	-	-	-	-	-	-	-	-	-
CTRU_000370	Similar to MNN9: Mannan polymerase complex subunit MNN9 (Candida albicans (strain SC5314 / ATCC MYA-2876))	Pfam:PF03452	-	-	-	-	GT62	-	-	-	-	-
CTRU_000371	Similar to pex4: Ubiquitin-conjugating enzyme E2 pex4 (Dictyostelium discoideum)	InterPro:IPR000608, Pfam:PF00179	-	-	-	-	-	-	-	estExt_fgenesh3_pg.C_900031	3.A.20.1.5	-
CTRU_000372	Protein of unknown function	-	-	-	-	-	-	-	-	-	-	-
CTRU_000373	Protein of unknown function	-	-	-	-	-	-	-	-	-	-	-
CTRU_000374	Similar to cgrA: rRNA-processing protein cgrA (Neosartorya fumigata (strain ATCC MYA-4609 / Af293 / CBS 101355 / FGSC A1100))	InterPro:IPR005579, Pfam:PF03879	-	-	-	-	-	-	PHI:335#Q9HEQ8#CGRA#746128#Aspergillus_fumigatus#reduced_virulence	-	-	-
CTRU_000375	Protein of unknown function	-	-	-	-	-	-	-	-	-	-	-
CTRU_000376	Similar to SPCC1450.12: PX domain-containing protein C1450.12 (Schizosaccharomyces pombe (strain 972 / ATCC 24843))	InterPro:IPR001683, InterPro:IPR024554, InterPro:IPR024555, Pfam:PF00787, Pfam:PF12825, Pfam:PF12828;GO:0035091	-	-	-	-	-	-	-	-	-	-
CTRU_000377	Protein of unknown function	InterPro:IPR010666, Pfam:PF06839;GO:0008270	-	-	-	GRF zinc finger	-	-	-	-	-	-
CTRU_000378	Similar to ELMO3: Engulfment and cell motility protein 3 (Homo sapiens)	InterPro:IPR001849, InterPro:IPR006816, InterPro:IPR024574, Pfam:PF04727, Pfam:PF11841, Pfam:PF16457	-	-	-	-	-	-	-	-	-	-
CTRU_000379	Similar to SPAP8A3.06: Splicing factor U2AF 23 kDa subunit (Schizosaccharomyces pombe (strain 972 / ATCC 24843))	InterPro:IPR000571, Pfam:PF00642;GO:0046872	-	-	-	-	-	-	PHI:1658#I1RRW3#GzCCCH002#5518#Fusarium_graminearum#unaffected_pathogenicity	-	-	-
CTRU_000380	Similar to OBPALPHA: Oxysterol-binding protein-like protein OBPalpha (Candida albicans (strain SC5314 / ATCC MYA-2876))	InterPro:IPR000648, Pfam:PF01237	-	-	-	-	-	-	-	-	2.D.1.1.3	-
CTRU_000381	Protein of unknown function	-	-	-	-	-	-	-	-	-	-	-
CTRU_000382	Similar to SPAC23C11.06c: Uncharacterized protein C23C11.06c (Schizosaccharomyces pombe (strain 972 / ATCC 24843))	InterPro:IPR019431, Pfam:PF10329	-	-	-	-	-	-	-	-	-	-
CTRU_000383	Protein of unknown function	-	-	-	-	-	-	-	-	-	-	-
CTRU_000384	Protein of unknown function	-	-	-	-	-	-	-	-	-	-	-
CTRU_000385	Similar to Ube2z: Ubiquitin-conjugating enzyme E2 Z (Mus musculus)	InterPro:IPR000608, Pfam:PF00179	-	-	-	-	-	-	-	estExt_fgenesh3_pg.C_900031	3.A.20.1.1	-
CTRU_000386	Similar to RFC2: Replication factor C subunit 2 (Phaeosphaeria nodorum (strain SN15 / ATCC MYA-4574 / FGSC 10173))	InterPro:IPR003959, InterPro:IPR013748, Pfam:PF00004, Pfam:PF08542;GO:0005524	-	-	-	-	-	-	PHI:1685#I1S5Z3#GzRad003#5518#Fusarium_graminearum#unaffected_pathogenicity	-	-	-
CTRU_000387	Protein of unknown function	-	-	-	-	-	-	-	-	-	-	-
CTRU_000388	Similar to brr2: Pre-mRNA-splicing factor brr2 (Schizosaccharomyces pombe (strain 972 / ATCC 24843))	InterPro:IPR001650, InterPro:IPR004179, InterPro:IPR011545, Pfam:PF00270, Pfam:PF00271, Pfam:PF02889;GO:0003676, GO:0005524	-	-	-	-	-	-	-	-	-	-
CTRU_000389	Similar to pdp2: PWWP domain-containing protein2 (Schizosaccharomyces pombe (strain 972 / ATCC 24843))	InterPro:IPR000313, InterPro:IPR017923, Pfam:PF00855, Pfam:PF08711;GO:0003677, GO:0005634, GO:0006351	-	-	-	-	-	-	-	-	-	-
CTRU_000390	Similar to Orc3: Origin recognition complex subunit 3 (Mus musculus)	InterPro:IPR020795, Pfam:PF07034;GO:0003677, GO:0005664, GO:0006260	-	-	-	-	-	-	-	-	-	-
CTRU_000391	Protein of unknown function	-	-	-	-	-	-	-	-	-	-	-
CTRU_000392	Similar to sec66: Translocation protein sec66 (Schizosaccharomyces pombe (strain 972 / ATCC 24843))	InterPro:IPR018624, Pfam:PF09802;GO:0031204, GO:0031207	-	-	-	-	-	-	-	-	3.A.5.8.1	-
CTRU_000393	Similar to npl4: Nuclear protein localization protein 4 (Neurospora crassa (strain ATCC 24698 / 74-OR23-1A / CBS 708.71 / DSM 1257 / FGSC 987))	InterPro:IPR007716, InterPro:IPR007717, Pfam:PF05020, Pfam:PF05021	-	-	-	-	-	-	-	-	3.A.16.1.2	-
CTRU_000394	Similar to arg4: Carbamoyl-phosphate synthase arginine-specific large chain (Schizosaccharomyces pombe (strain 972 / ATCC 24843))	InterPro:IPR005479, InterPro:IPR005480, Pfam:PF02786, Pfam:PF02787;GO:0005524	-	-	-	-	-	-	-	-	-	-
CTRU_000395	Similar to FRS2: Phenylalanine--tRNA ligase alpha subunit (Saccharomyces cerevisiae (strain ATCC 204508 / S288c))	InterPro:IPR002319, Pfam:PF01409;GO:0000049, GO:0004812, GO:0005524, GO:0005737, GO:0043039	-	-	-	-	-	-	-	-	-	-
CTRU_000396	Similar to dsc4: DSC E3 ubiquitin ligase complex subunit 4 (Schizosaccharomyces pombe (strain 972 / ATCC 24843))	InterPro:IPR013715, Pfam:PF08508	-	-	-	-	-	-	-	-	-	-
CTRU_000397	Similar to RCL1: RNA 3'-terminal phosphate cyclase-like protein (Saccharomyces cerevisiae (strain ATCC 204508 / S288c))	InterPro:IPR013791, InterPro:IPR023797, Pfam:PF01137, Pfam:PF05189	-	-	-	-	-	-	-	-	-	-
CTRU_000398	Similar to At1g74580: Putative pentatricopeptide repeat-containing protein At1g74580 (Arabidopsis thaliana)	InterPro:IPR002885, Pfam:PF01535	-	-	-	-	-	-	-	-	-	-
CTRU_000399	Similar to gpatch11: G patch domain-containing protein 11 (Danio rerio)	InterPro:IPR000467, InterPro:IPR025239, Pfam:PF01585, Pfam:PF13821;GO:0003676	-	-	-	-	-	-	-	-	-	-
CTRU_000400	Similar to NOP14: Probable nucleolar complex protein 14 (Yarrowia lipolytica (strain CLIB 122 / E 150))	InterPro:IPR007276, Pfam:PF04147;GO:0032040	-	-	-	-	-	-	-	-	-	-
CTRU_000401	Protein of unknown function	-	-	-	-	-	-	-	-	-	-	-
CTRU_000402	Similar to tip1: Tip elongation protein 1 (Schizosaccharomyces pombe (strain 972 / ATCC 24843))	InterPro:IPR000938, InterPro:IPR032108, Pfam:PF01302, Pfam:PF16641	-	-	-	-	-	-	-	-	-	-
CTRU_000403	Similar to ppk13: Serine/threonine-protein kinase ppk13 (Schizosaccharomyces pombe (strain 972 / ATCC 24843))	InterPro:IPR000719, Pfam:PF00069;GO:0004672, GO:0005524, GO:0006468	-	-	-	-	-	-	PHI:1248#I1RRU2#FGSG_06832#5518#Fusarium_graminearum#unaffected_pathogenicity	-	-	-
CTRU_000404	Similar to ams1: Alpha-mannosidase (Schizosaccharomyces pombe (strain 972 / ATCC 24843))	InterPro:IPR000602, InterPro:IPR011682, InterPro:IPR015341, Pfam:PF01074, Pfam:PF07748, Pfam:PF09261;GO:0004553, GO:0004559, GO:0005975, GO:0006013, GO:0008270, GO:0015923	-	-	-	-	GH38	-	-	-	-	-
CTRU_000405	Similar to p0: 60S acidic ribosomal protein P0 (Neurospora crassa (strain ATCC 24698 / 74-OR23-1A / CBS 708.71 / DSM 1257 / FGSC 987))	InterPro:IPR001790, Pfam:PF00428, Pfam:PF00466;GO:0005622, GO:0042254	-	-	-	-	-	-	-	-	-	-
CTRU_000406	Similar to msh1: MutS protein homolog 1 (Schizosaccharomyces pombe (strain 972 / ATCC 24843))	InterPro:IPR000432, InterPro:IPR007695, InterPro:IPR007696, InterPro:IPR007860, Pfam:PF00488, Pfam:PF01624, Pfam:PF05188, Pfam:PF05192;GO:0005524, GO:0006298, GO:0030983	-	-	-	-	-	-	-	-	-	-
CTRU_000407	Similar to trm82: tRNA (guanine-N(7)-)-methyltransferase non-catalytic subunit trm82 (Sclerotinia sclerotiorum (strain ATCC 18683 / 1980 / Ss-1))	-	-	-	-	-	-	-	-	-	-	-
CTRU_000408	Similar to mas5: Mitochondrial protein import protein mas5 (Schizosaccharomyces pombe (strain 972 / ATCC 24843))	InterPro:IPR001305, InterPro:IPR001623, InterPro:IPR002939, Pfam:PF00226, Pfam:PF00684, Pfam:PF01556;GO:0031072, GO:0051082	-	-	-	-	-	-	PHI:5394#J4UPL6#mas5#176275#Beauveria_bassiana#loss_of_pathogenicity	-	-	-
CTRU_000409	Similar to fabG: 3-oxoacyl-[acyl-carrier-protein] reductase FabG (Thermotoga maritima (strain ATCC 43589 / MSB8 / DSM 3109 / JCM 10099))	Pfam:PF13561	-	-	-	-	-	-	PHI:2844#O93802#BRM2#5599#Alternaria_alternata#unaffected_pathogenicity	Endocarpon_03441	-	-
CTRU_000410	Similar to CDA: Cytidine deaminase (Homo sapiens)	InterPro:IPR002125, Pfam:PF00383;GO:0008270	-	-	-	-	-	-	-	-	-	-
CTRU_000411	Similar to TIF1: ATP-dependent RNA helicase eIF4A (Magnaporthe oryzae (strain 70-15 / ATCC MYA-4617 / FGSC 8958))	InterPro:IPR001650, InterPro:IPR011545, Pfam:PF00270, Pfam:PF00271;GO:0003676, GO:0005524	-	-	-	-	-	-	PHI:423#Q58Z64#VAD1#5207#Cryptococcus_neoformans#reduced_virulence	-	3.A.18.1.1	-
CTRU_000412	Similar to At5g06550: F-box protein At5g06550 (Arabidopsis thaliana)	Pfam:PF13621	-	-	-	-	-	-	PHI:1622#I1RRU8#GzJUM004#5518#Fusarium_graminearum#unaffected_pathogenicity	-	-	-
CTRU_000413	Similar to CID7: Polyadenylate-binding protein-interacting protein 7 (Arabidopsis thaliana)	InterPro:IPR002625, InterPro:IPR013899, Pfam:PF01713, Pfam:PF08590	-	-	-	-	-	-	-	-	-	-
CTRU_000414	Similar to tvp38: Golgi apparatus membrane protein tvp38 (Botryotinia fuckeliana (strain B05.10))	InterPro:IPR032816, Pfam:PF09335	-	-	-	-	-	-	-	-	9.B.27.5.2	-
CTRU_000415	Protein of unknown function	-	-	-	-	-	-	-	-	-	-	-
CTRU_000416	Similar to ache: Acetylcholinesterase (Tetronarce californica)	InterPro:IPR002018, Pfam:PF00135	Yes	-	-	-	CE10	-	PHI:2032#G4NGA7#VTL1#318829#Magnaporthe_oryzae#unaffected_pathogenicity	-	-	-
CTRU_000417	Similar to pip: Proline iminopeptidase (Aeromonas sobria)	InterPro:IPR000073, Pfam:PF00561	-	-	-	-	-	-	-	-	-	-
CTRU_000418	Protein of unknown function	InterPro:IPR000210, Pfam:PF00651;GO:0005515	-	-	-	-	-	-	-	-	-	-
CTRU_000419	Similar to POLQ: DNA polymerase theta (Homo sapiens)	InterPro:IPR001650, InterPro:IPR011545, Pfam:PF00270, Pfam:PF00271;GO:0003676, GO:0005524	-	-	-	-	-	-	-	-	-	-
CTRU_000420	Similar to snt2: Lid2 complex component snt2 (Schizosaccharomyces pombe (strain 972 / ATCC 24843))	InterPro:IPR001025, InterPro:IPR019787, Pfam:PF00628, Pfam:PF01426, Pfam:PF13831, Pfam:PF13832;GO:0003682, GO:0005515	-	-	-	-	-	-	PHI:2453#D9J222#Snt2#5507#Fusarium_oxysporum#reduced_virulence	-	-	-
CTRU_000421	Similar to FCA1: Cytosine deaminase (Candida albicans)	InterPro:IPR002125, Pfam:PF00383;GO:0008270	-	-	-	-	-	-	-	-	-	-
CTRU_000422	Similar to rga1: Rho-type GTPase-activating protein 1 (Schizosaccharomyces pombe (strain 972 / ATCC 24843))	InterPro:IPR000198, InterPro:IPR001781, Pfam:PF00412, Pfam:PF00620;GO:0007165, GO:0008270	-	-	-	-	-	-	PHI:4054#G4MZD0#Lrg1#318829#Magnaporthe_oryzae#loss_of_pathogenicity	-	9.A.1.1.1	-
CTRU_000423	Similar to erg26: Sterol-4-alpha-carboxylate 3-dehydrogenase%2C decarboxylating (Schizosaccharomyces pombe (strain 972 / ATCC 24843))	InterPro:IPR002225, Pfam:PF01073;GO:0003854, GO:0006694, GO:0016616, GO:0055114	-	-	-	-	-	-	-	-	-	-
CTRU_000424	Protein of unknown function	-	-	-	-	-	-	-	-	-	-	-
CTRU_000425	Protein of unknown function	InterPro:IPR009071, Pfam:PF09011	-	-	-	-	-	-	PHI:1476#I1RC98#GzHMG008#5518#Fusarium_graminearum#unaffected_pathogenicity	-	-	-
CTRU_000426	Similar to PRE4: Proteasome subunit beta type-7 (Saccharomyces cerevisiae (strain ATCC 204508 / S288c))	InterPro:IPR001353, Pfam:PF00227;GO:0004298, GO:0005839, GO:0051603	-	-	-	-	-	T01X	-	-	-	-
CTRU_000427	Similar to GFA1: Glutamine--fructose-6-phosphate aminotransferase [isomerizing] (Saccharomyces cerevisiae (strain ATCC 204508 / S288c))	InterPro:IPR001347, Pfam:PF01380, Pfam:PF13522;GO:0005975, GO:0030246	-	-	-	-	-	C44A	PHI:2513#E9R5E2#GFA1#746128#Aspergillus_fumigatus#mixed	-	-	-
CTRU_000428	Similar to rpt4: Probable 26S protease subunit rpt4 (Schizosaccharomyces pombe (strain 972 / ATCC 24843))	InterPro:IPR003959, Pfam:PF00004;GO:0005524	-	-	-	-	-	-	PHI:1566#I1RC95#GzOB006#5518#Fusarium_graminearum#lethal	-	3.A.16.1.1	-
CTRU_000429	Protein of unknown function	-	-	-	-	-	-	-	-	-	-	-
CTRU_000430	Protein of unknown function	InterPro:IPR013889, Pfam:PF08580	-	-	-	-	-	-	-	-	-	-
CTRU_000431	Similar to rqh1: ATP-dependent DNA helicase hus2/rqh1 (Schizosaccharomyces pombe (strain 972 / ATCC 24843))	InterPro:IPR001650, InterPro:IPR002121, InterPro:IPR011545, InterPro:IPR018982, InterPro:IPR032284, Pfam:PF00270, Pfam:PF00271, Pfam:PF00570, Pfam:PF09382, Pfam:PF16124;GO:0003676, GO:0005524, GO:0005622, GO:0006260, GO:0006281, GO:0043140	-	-	-	-	-	-	-	-	2.A.16.2.2	-
CTRU_000432	Similar to crnA: Nitrate transporter (Emericella nidulans (strain FGSC A4 / ATCC 38163 / CBS 112.46 / NRRL 194 / M139))	InterPro:IPR011701, Pfam:PF07690;GO:0016021, GO:0055085	-	-	-	-	-	-	PHI:1086#I1RA89#FGSG_00416#5518#Fusarium_graminearum#reduced_virulence	-	2.A.1.8.5	-
CTRU_000433	Protein of unknown function	InterPro:IPR018466, Pfam:PF10342	-	-	-	-	-	-	-	-	-	-
CTRU_000434	Protein of unknown function	-	-	-	-	-	-	-	-	-	-	-
CTRU_000435	Protein of unknown function	-	-	-	-	-	-	-	-	-	-	-
CTRU_000436	Similar to rnc1: RNA-binding protein rnc1 (Schizosaccharomyces pombe (strain 972 / ATCC 24843))	InterPro:IPR004088, Pfam:PF00013;GO:0003723	-	-	-	-	-	-	-	-	-	-
CTRU_000437	Protein of unknown function	InterPro:IPR020993, Pfam:PF11802;GO:0005634	-	-	-	-	-	-	-	-	-	-
CTRU_000438	Similar to SPAC6F6.11c: Putative pyridoxal kinase C6F6.11c (Schizosaccharomyces pombe (strain 972 / ATCC 24843))	InterPro:IPR013749, Pfam:PF08543	-	-	-	-	-	-	-	-	-	-
CTRU_000439	Similar to pcn1: Proliferating cell nuclear antigen (Schizosaccharomyces pombe (strain 972 / ATCC 24843))	InterPro:IPR022648, InterPro:IPR022649, Pfam:PF00705, Pfam:PF02747;GO:0003677, GO:0006275	-	-	-	-	-	-	-	-	-	-
CTRU_000440	Protein of unknown function	InterPro:IPR026859, Pfam:PF12632;GO:0017022	-	-	-	-	-	-	-	-	-	-
CTRU_000441	Similar to SPCC1020.11c: ER membrane protein complex subunit 6 (Schizosaccharomyces pombe (strain 972 / ATCC 24843))	InterPro:IPR029008, Pfam:PF07019	-	-	-	-	-	-	-	-	-	-
CTRU_000442	Similar to GTPBP2: GTP-binding protein 2 (Homo sapiens)	Pfam:PF00009	-	-	-	-	-	-	-	-	-	-
CTRU_000443	Similar to sec9: Protein transport protein sec9 (Schizosaccharomyces pombe (strain 972 / ATCC 24843))	-	-	-	-	-	-	-	-	-	-	-
CTRU_000444	Similar to ML1639: GTP cyclohydrolase 1 type 2 homolog (Mycobacterium leprae (strain TN))	-	-	-	-	-	-	-	-	-	-	-
CTRU_000445	Similar to prh1: Probable ATP-dependent RNA helicase prh1 (Schizosaccharomyces pombe (strain 972 / ATCC 24843))	InterPro:IPR001650, InterPro:IPR007502, InterPro:IPR011545, InterPro:IPR011709, Pfam:PF00270, Pfam:PF00271, Pfam:PF04408, Pfam:PF07717;GO:0003676, GO:0004386, GO:0005524	-	-	-	-	-	-	PHI:1579#I1RM25#GzOB019#5518#Fusarium_graminearum#unaffected_pathogenicity	-	-	-
CTRU_000446	Similar to FGSG_01356: Succinate dehydrogenase assembly factor 3%2C mitochondrial (Gibberella zeae (strain PH-1 / ATCC MYA-4620 / FGSC 9075 / NRRL 31084))	Pfam:PF13233	-	-	-	-	-	-	-	-	-	-
CTRU_000447	Similar to PLP5: Patatin-like protein 5 (Arabidopsis thaliana)	InterPro:IPR002182, InterPro:IPR002641, InterPro:IPR011990, Pfam:PF00931, Pfam:PF01734, Pfam:PF13374, Pfam:PF13424;GO:0005515, GO:0006629, GO:0043531	-	-	-	-	-	-	-	-	-	-
CTRU_000448	Similar to stcW: Putative sterigmatocystin biosynthesis monooxygenase stcW (Emericella nidulans (strain FGSC A4 / ATCC 38163 / CBS 112.46 / NRRL 194 / M139))	Pfam:PF13450	-	-	-	-	-	-	-	-	-	-
CTRU_000449	Similar to SPAC1071.05: Histidine protein methyltransferase 1 (Schizosaccharomyces pombe (strain 972 / ATCC 24843))	-	-	-	-	-	-	-	-	-	-	-
CTRU_000450	Protein of unknown function	InterPro:IPR018466, Pfam:PF10342	-	-	-	-	-	-	PHI:350#Q6T7C1#EMP1#318829#Magnaporthe_oryzae#reduced_virulence	-	-	-
CTRU_000451	Similar to fig: Protein phosphatase PTC7 homolog fig (Drosophila yakuba)	InterPro:IPR001932, Pfam:PF07228;GO:0003824	-	-	-	-	-	-	-	-	-	-
CTRU_000452	Similar to SDH2: Succinate dehydrogenase [ubiquinone] iron-sulfur subunit%2C mitochondrial (Zymoseptoria tritici)	InterPro:IPR025192, Pfam:PF13085, Pfam:PF13534;GO:0009055, GO:0051536	-	-	-	-	-	-	PHI:822#O42772#Ip#1047171#Zymoseptoria_tritici#chemistry_target:_resistance_to_chemical	-	3.D.10.1.6	-
CTRU_000453	Similar to sdh1: Probable succinate dehydrogenase [ubiquinone] flavoprotein subunit%2C mitochondrial (Schizosaccharomyces pombe (strain 972 / ATCC 24843))	InterPro:IPR003953, InterPro:IPR015939, Pfam:PF00890, Pfam:PF02910;GO:0016491, GO:0055114	-	-	-	-	-	-	PHI:4966#F9WWR1#sdi1#1047171#Zymoseptoria_tritici#unaffected_pathogenicity	-	3.D.10.1.6	-
CTRU_000454	Protein of unknown function	-	Yes	Yes	Yes	-	-	-	-	-	-	-
CTRU_000455	Similar to ADE2: Phosphoribosylaminoimidazole carboxylase (Candida glabrata (strain ATCC 2001 / CBS 138 / JCM 3761 / NBRC 0622 / NRRL Y-65))	InterPro:IPR000031, InterPro:IPR003135, Pfam:PF00731, Pfam:PF02222;GO:0006189	-	-	-	-	-	-	PHI:501#P21264#ADE2#4932#Saccharomyces_cerevisiae#reduced_virulence	-	-	-
CTRU_000456	Similar to DUS4: tRNA-dihydrouridine(20a/20b) synthase [NAD(P)+] (Saccharomyces cerevisiae (strain ATCC 204508 / S288c))	InterPro:IPR001269, Pfam:PF01207;GO:0008033, GO:0017150, GO:0050660, GO:0055114	-	-	-	-	-	-	-	-	-	-
CTRU_000457	Similar to SPAC227.12: Uncharacterized WD repeat-containing protein C227.12 (Schizosaccharomyces pombe (strain 972 / ATCC 24843))	InterPro:IPR001597, InterPro:IPR001680, InterPro:IPR014906, Pfam:PF00400, Pfam:PF01212, Pfam:PF08799;GO:0005515, GO:0006520, GO:0016829	-	-	-	-	-	-	PHI:469#Q9UW18#TOXG#5017#Cochliobolus_carbonum#reduced_virulence	-	9.A.61.2.1	-
CTRU_000458	Similar to TPO1: Polyamine transporter 1 (Saccharomyces cerevisiae (strain ATCC 204508 / S288c))	InterPro:IPR011701, Pfam:PF07690;GO:0016021, GO:0055085	-	-	-	-	-	-	PHI:2329#A0ST42#CTB4#29003#Cercospora_nicotianae#reduced_virulence	Pa_7_5740	2.A.1.2.86	-
CTRU_000459	Similar to psk1: Serine/threonine-protein kinase psk1 (Schizosaccharomyces pombe (strain 972 / ATCC 24843))	InterPro:IPR000719, Pfam:PF00069;GO:0004672, GO:0005524, GO:0006468	-	-	-	-	-	-	PHI:1241#I1RAE2#FGSG_00469#5518#Fusarium_graminearum#unaffected_pathogenicity	HCB02684.1	9.B.106.3.1	-
CTRU_000460	Protein of unknown function	InterPro:IPR015920, Pfam:PF16010	-	-	-	-	-	-	-	-	5.B.2.3.1	-
CTRU_000461	Similar to ATP14: ATP synthase subunit H%2C mitochondrial (Saccharomyces cerevisiae (strain ATCC 204508 / S288c))	InterPro:IPR019711, Pfam:PF10775	-	-	-	-	-	-	-	-	-	-
CTRU_000462	Similar to SCH9: Serine/threonine-protein kinase SCH9 (Candida albicans (strain SC5314 / ATCC MYA-2876))	InterPro:IPR000008, Pfam:PF00168;GO:0005515	-	-	-	-	-	-	PHI:3131#I1RAE5#FgSCH9#5518#Fusarium_graminearum#reduced_virulence	-	-	-
CTRU_000463	Protein of unknown function	-	-	-	-	-	-	-	-	-	-	-
CTRU_000464	Protein of unknown function	-	-	-	-	-	-	-	-	-	-	-
CTRU_000465	Protein of unknown function	-	-	-	-	-	-	-	-	-	-	-
CTRU_000466	Similar to nar-1: Cytosolic Fe-S cluster assembly factor nar-1 (Neurospora crassa (strain ATCC 24698 / 74-OR23-1A / CBS 708.71 / DSM 1257 / FGSC 987))	InterPro:IPR004108, Pfam:PF02906	-	-	-	-	-	-	-	-	-	-
CTRU_000467	Protein of unknown function	-	-	-	-	-	-	-	-	-	-	-
CTRU_000468	Similar to iec1: INO80 complex subunit 1 (Schizosaccharomyces pombe (strain 972 / ATCC 24843))	InterPro:IPR007087, Pfam:PF13912;GO:0046872	-	-	-	-	-	-	PHI:1343#I1RAF0#GzC2H003#5518#Fusarium_graminearum#reduced_virulence	-	-	-
CTRU_000469	Similar to rna1: Ran GTPase-activating protein 1 (Schizosaccharomyces pombe (strain 972 / ATCC 24843))	InterPro:IPR001611, Pfam:PF13516;GO:0005515	-	-	-	-	-	-	-	-	1.I.1.1.3	-
CTRU_000470	Protein of unknown function	-	-	-	-	-	-	-	-	-	-	-
CTRU_000471	Similar to CHI1: Chitinase 1 (Aphanocladium album)	InterPro:IPR001223, Pfam:PF00704;GO:0004553, GO:0005975	Yes	-	-	-	GH18	-	PHI:144#O59928#CHT42#29875#Trichoderma_virens#reduced_virulence	-	-	-
CTRU_000472	Similar to SPAC1F7.11c: Uncharacterized transcriptional regulatory protein C1F7.11c (Schizosaccharomyces pombe (strain 972 / ATCC 24843))	InterPro:IPR007219, Pfam:PF04082;GO:0003677, GO:0005634, GO:0006351, GO:0008270	-	-	-	Fungal specific transcription factor domain	-	-	PHI:1920#I1RCK0#GzZC235#5518#Fusarium_graminearum#unaffected_pathogenicity	AFL2G_01551	-	-
CTRU_000473	Similar to amy1: Alpha-amylase A type-1/2 (Aspergillus oryzae (strain ATCC 42149 / RIB 40))	InterPro:IPR006047, InterPro:IPR015340, Pfam:PF00128, Pfam:PF09260;GO:0003824, GO:0004556, GO:0005509, GO:0005975, GO:0016052	Yes	-	-	-	GH13	-	-	-	8.A.9.1.2	-
CTRU_000474	Protein of unknown function	-	Yes	Yes	Yes	-	-	-	-	-	-	-
CTRU_000475	Similar to eaf6: Chromatin modification-related protein eaf6 (Neurospora crassa (strain ATCC 24698 / 74-OR23-1A / CBS 708.71 / DSM 1257 / FGSC 987))	InterPro:IPR015418, Pfam:PF09340;GO:0000123, GO:0016573	-	-	-	-	-	-	-	-	-	-
CTRU_000476	Similar to DPP5: Dipeptidyl-peptidase 5 (Trichophyton equinum)	InterPro:IPR001375, Pfam:PF00326;GO:0006508, GO:0008236	-	-	-	-	CE10	-	-	-	-	-
CTRU_000477	Similar to TAF3: Transcription initiation factor TFIID subunit 3 (Saccharomyces cerevisiae (strain ATCC 204508 / S288c))	InterPro:IPR006565, Pfam:PF07524	-	-	-	-	-	-	PHI:1316#I1RBZ7#GzBrom001#5518#Fusarium_graminearum#unaffected_pathogenicity	-	-	-
CTRU_000478	Similar to SPAC4H3.03c: Uncharacterized protein C4H3.03c (Schizosaccharomyces pombe (strain 972 / ATCC 24843))	InterPro:IPR011613, Pfam:PF00723	-	-	-	-	GH15	-	-	-	-	-
CTRU_000479	Similar to SPAC22E12.01: Uncharacterized transporter C22E12.01 (Schizosaccharomyces pombe (strain 972 / ATCC 24843))	InterPro:IPR004853, Pfam:PF03151	-	-	-	-	-	-	-	-	2.A.7.9.16	-
CTRU_000480	Similar to SPAC22E12.02: Uncharacterized RNA-binding protein C22E12.02 (Schizosaccharomyces pombe (strain 972 / ATCC 24843))	InterPro:IPR000504, Pfam:PF00076;GO:0003676	-	-	-	-	-	-	-	-	-	-
CTRU_000481	Similar to GND2: 6-phosphogluconate dehydrogenase%2C decarboxylating 2 (Saccharomyces cerevisiae (strain ATCC 204508 / S288c))	InterPro:IPR006114, InterPro:IPR006115, Pfam:PF00393, Pfam:PF03446;GO:0004616, GO:0006098, GO:0055114	-	-	-	-	-	-	-	-	-	-
CTRU_000482	Similar to ssr4: SWI/SNF and RSC complexes subunit ssr4 (Schizosaccharomyces pombe (strain 972 / ATCC 24843))	InterPro:IPR013859, Pfam:PF08549	-	-	-	-	-	-	-	-	-	-
CTRU_000483	Protein of unknown function	InterPro:IPR018466, Pfam:PF10342	-	-	-	-	-	-	-	-	-	-
CTRU_000484	Protein of unknown function	-	-	-	-	-	-	-	-	-	-	-
CTRU_000485	Similar to GRX3: Monothiol glutaredoxin-3 (Saccharomyces cerevisiae (strain ATCC 204508 / S288c))	InterPro:IPR002109, InterPro:IPR013766, Pfam:PF00085, Pfam:PF00462;GO:0009055, GO:0015035, GO:0045454	-	-	-	-	-	-	-	-	-	-
CTRU_000486	Similar to dbnl-b: Drebrin-like protein B (Xenopus laevis)	InterPro:IPR001452, InterPro:IPR002108, Pfam:PF00241, Pfam:PF14604;GO:0003779, GO:0005515, GO:0005622	-	-	-	-	-	-	-	-	-	-
CTRU_000487	Protein of unknown function	InterPro:IPR028144, Pfam:PF12734	-	-	-	-	-	-	-	-	-	-
CTRU_000488	Similar to RIM8: pH-response regulator protein palF/RIM8 (Magnaporthe oryzae (strain 70-15 / ATCC MYA-4617 / FGSC 8958))	InterPro:IPR011021, Pfam:PF00339	-	-	-	-	-	-	PHI:186#Q9UW13#RIM8#5476#Candida_albicans#reduced_virulence	-	-	-
CTRU_000489	Similar to cdc18: Cell division control protein 18 (Schizosaccharomyces pombe (strain 972 / ATCC 24843))	InterPro:IPR003593, InterPro:IPR015163, Pfam:PF09079, Pfam:PF13401	-	-	-	-	-	-	PHI:1632#I1RBU0#GzWing004#5518#Fusarium_graminearum#unaffected_pathogenicity	-	-	-
CTRU_000490	Similar to hxB: Molybdenum cofactor sulfurase (Chaetomium globosum (strain ATCC 6205 / CBS 148.51 / DSM 1962 / NBRC 6347 / NRRL 1970))	InterPro:IPR000192, InterPro:IPR005302, InterPro:IPR005303, Pfam:PF00266, Pfam:PF03473, Pfam:PF03476;GO:0003824, GO:0030151, GO:0030170	-	-	-	-	-	-	-	-	-	-
CTRU_000491	Similar to con-8: Conidiation-specific protein 8 (Neurospora crassa (strain ATCC 24698 / 74-OR23-1A / CBS 708.71 / DSM 1257 / FGSC 987))	-	-	-	-	-	-	-	-	-	-	-
CTRU_000492	Protein of unknown function	-	Yes	Yes	Yes	-	-	-	-	-	-	-
CTRU_000493	Protein of unknown function	-	-	-	-	-	-	-	-	-	-	-
CTRU_000494	Similar to SPAC16E8.02: Uncharacterized endoplasmic reticulum membrane protein C16E8.02 (Schizosaccharomyces pombe (strain 972 / ATCC 24843))	InterPro:IPR009305, Pfam:PF06127	-	-	-	-	-	-	-	-	-	-
CTRU_000495	Similar to rpb7: DNA-directed RNA polymerase II subunit rpb7 (Schizosaccharomyces pombe (strain 972 / ATCC 24843))	InterPro:IPR003029, InterPro:IPR005576, Pfam:PF00575, Pfam:PF03876;GO:0003676, GO:0003899, GO:0006351	-	-	-	-	-	-	PHI:1567#I1RCB7#GzOB007#5518#Fusarium_graminearum#unaffected_pathogenicity	-	-	-
CTRU_000496	Similar to hpcH: 4-hydroxy-2-oxo-heptane-1%2C7-dioate aldolase (Shigella flexneri)	InterPro:IPR005000, Pfam:PF03328;GO:0003824	-	-	-	-	-	-	-	-	-	-
CTRU_000497	Similar to YDR286C: Glutaredoxin-like protein YDR286C (Saccharomyces cerevisiae (strain ATCC 204508 / S288c))	InterPro:IPR008554, Pfam:PF05768	-	-	-	-	-	-	-	-	-	-
CTRU_000498	Similar to CHORDC1: Cysteine and histidine-rich domain-containing protein 1 (Macaca fascicularis)	InterPro:IPR007051, InterPro:IPR007052, Pfam:PF04968, Pfam:PF04969	-	-	-	-	-	-	-	-	-	-
CTRU_000499	Protein of unknown function	-	-	-	-	-	-	-	-	FGSG_09033T0	-	-
CTRU_000500	Protein of unknown function	-	-	-	-	-	-	-	-	-	-	-
CTRU_000501	Similar to Wipf1: WAS/WASL-interacting protein family member 1 (Mus musculus)	InterPro:IPR003124, Pfam:PF02205;GO:0003779	-	-	-	-	-	-	-	-	-	-
CTRU_000502	Protein of unknown function	-	-	-	-	-	-	-	-	-	-	-
CTRU_000503	Similar to NSR1: Nuclear localization sequence-binding protein (Saccharomyces cerevisiae (strain ATCC 204508 / S288c))	InterPro:IPR000504, Pfam:PF00076;GO:0003676	-	-	-	-	-	-	PHI:2552#Q4WNM3#NOP4#746128#Aspergillus_fumigatus#lethal	-	-	-
CTRU_000504	Similar to nuo-12.3: NADH-ubiquinone oxidoreductase 12 kDa subunit%2C mitochondrial (Neurospora crassa (strain ATCC 24698 / 74-OR23-1A / CBS 708.71 / DSM 1257 / FGSC 987))	-	-	-	-	-	-	-	-	-	3.D.1.6.2	-
CTRU_000505	Similar to MRPL37: 54S ribosomal protein L37%2C mitochondrial (Saccharomyces cerevisiae (strain ATCC 204508 / S288c))	InterPro:IPR013870, Pfam:PF08561	-	-	-	-	-	-	-	-	-	-
CTRU_000506	Similar to taf7: Transcription initiation factor TFIID subunit 7 (Schizosaccharomyces pombe (strain 972 / ATCC 24843))	InterPro:IPR006751, Pfam:PF04658;GO:0005669, GO:0006367	-	-	-	-	-	-	-	-	-	-
CTRU_000507	Protein of unknown function	Pfam:PF11274	-	-	-	-	-	-	-	-	-	-
CTRU_000508	Similar to CYP51: Eburicol 14-alpha-demethylase (Uncinula necator)	InterPro:IPR001128, Pfam:PF00067;GO:0005506, GO:0016705, GO:0020037, GO:0055114	-	-	-	-	-	-	PHI:2908#I1RBR4#Cyp51B#5518#Fusarium_graminearum#mixed	CH063_04981T0	-	-
CTRU_000509	Protein of unknown function	-	-	-	-	-	-	-	-	-	-	-
CTRU_000510	Similar to kif11: Kinesin-related protein 11 (Dictyostelium discoideum)	InterPro:IPR001752, Pfam:PF00225;GO:0003777, GO:0005524, GO:0007018, GO:0008017	-	-	-	-	-	-	PHI:464#P87198#KIN1#5270#Ustilago_maydis#unaffected_pathogenicity	Hanno_03304	-	-
CTRU_000511	Protein of unknown function	InterPro:IPR018865, Pfam:PF10494	-	-	-	-	-	-	-	-	-	-
CTRU_000512	Similar to SPAC24H6.11c: Uncharacterized protein C24H6.11c (Schizosaccharomyces pombe (strain 972 / ATCC 24843))	InterPro:IPR000595, InterPro:IPR002645, InterPro:IPR011547, InterPro:IPR021151, Pfam:PF00027, Pfam:PF00916, Pfam:PF01740, Pfam:PF05916;GO:0008272, GO:0015116, GO:0016021	-	-	-	-	-	-	-	-	2.A.53.3.7	-
CTRU_000513	Similar to eef1b: Elongation factor 1-beta (Xenopus laevis)	InterPro:IPR014038, InterPro:IPR018940, Pfam:PF00736, Pfam:PF10587;GO:0003746, GO:0006414	-	-	-	-	-	-	-	-	-	-
CTRU_000514	Similar to Adrm1: Proteasomal ubiquitin receptor ADRM1 (Rattus norvegicus)	InterPro:IPR006773, InterPro:IPR032368, Pfam:PF04683, Pfam:PF16550;GO:0005634, GO:0005737	-	-	-	-	-	-	-	-	-	-
CTRU_000515	Similar to uap2: Splicing factor U2AF-associated protein 2 (Schizosaccharomyces pombe (strain 972 / ATCC 24843))	InterPro:IPR000504, Pfam:PF00076;GO:0003676	-	-	-	-	-	-	-	-	-	-
CTRU_000516	Protein of unknown function	-	-	-	-	-	-	-	-	-	-	-
CTRU_000517	Protein of unknown function	InterPro:IPR021822, Pfam:PF11885	-	-	-	-	-	-	-	-	-	-
CTRU_000518	Similar to EMP24: Endosomal protein P24B (Saccharomyces cerevisiae (strain ATCC 204508 / S288c))	InterPro:IPR009038, Pfam:PF01105;GO:0006810, GO:0016021	Yes	Yes	-	-	-	-	-	-	9.B.188.1.2	-
CTRU_000519	Similar to ARF: ADP-ribosylation factor (Ajellomyces capsulatus)	InterPro:IPR006689, Pfam:PF00025;GO:0005525	-	-	-	-	-	-	-	Hanno_04867	-	-
CTRU_000520	Similar to hsp78: Heat shock protein 78%2C mitochondrial (Schizosaccharomyces pombe (strain 972 / ATCC 24843))	InterPro:IPR003959, InterPro:IPR019489, Pfam:PF00004, Pfam:PF07724, Pfam:PF10431;GO:0005524	-	-	-	-	-	-	PHI:5335#A0A0H3HVK0#clpV?5#28450#Burkholderia_pseudomallei#effector_(plant_avirulence_determinant)	-	3.A.9.1.2	-
CTRU_000521	Similar to RPL6B: 60S ribosomal protein L6-B (Saccharomyces cerevisiae (strain ATCC 204508 / S288c))	InterPro:IPR000915, Pfam:PF01159;GO:0003735, GO:0005622, GO:0005840, GO:0006412	-	-	-	-	-	-	-	-	-	-
CTRU_000522	Similar to YOL057W: Probable dipeptidyl peptidase 3 (Saccharomyces cerevisiae (strain ATCC 204508 / S288c))	Pfam:PF03571	-	-	-	-	-	M49A	-	-	-	-
CTRU_000523	Similar to SPAC4G9.12: Probable gluconokinase (Schizosaccharomyces pombe (strain 972 / ATCC 24843))	InterPro:IPR031322, Pfam:PF01202	-	-	-	-	-	-	-	-	-	-
CTRU_000524	Similar to Dbt: Lipoamide acyltransferase component of branched-chain alpha-keto acid dehydrogenase complex%2C mitochondrial (Mus musculus)	InterPro:IPR000089, InterPro:IPR001078, InterPro:IPR004167, Pfam:PF00198, Pfam:PF00364, Pfam:PF02817;GO:0008152, GO:0016746	-	-	-	-	-	-	-	-	-	-
CTRU_000525	Similar to ATP10: Mitochondrial ATPase complex subunit ATP10 (Candida glabrata (strain ATCC 2001 / CBS 138 / JCM 3761 / NBRC 0622 / NRRL Y-65))	InterPro:IPR007849, Pfam:PF05176	-	-	-	-	-	-	-	-	-	-
CTRU_000526	Similar to GOS1: Golgi SNAP receptor complex member 1 (Saccharomyces cerevisiae (strain ATCC 204508 / S288c))	Pfam:PF12352	-	-	-	-	-	-	-	-	-	-
CTRU_000527	Similar to RPL35: 60S ribosomal protein L35 (Triticum aestivum)	InterPro:IPR001854, Pfam:PF00831;GO:0003735, GO:0005622, GO:0005840, GO:0006412	-	-	-	-	-	-	-	-	-	-
CTRU_000528	Similar to ZAP1: Zinc-responsive transcriptional regulator ZAP1 (Saccharomyces cerevisiae (strain ATCC 204508 / S288c))	InterPro:IPR007087, Pfam:PF13912;GO:0046872	-	-	-	-	-	-	PHI:1347#I1RBT2#GzC2H007#5518#Fusarium_graminearum#reduced_virulence	-	-	-
CTRU_000529	Similar to ADE17: Bifunctional purine biosynthesis protein ADE17 (Saccharomyces cerevisiae (strain ATCC 204508 / S288c))	InterPro:IPR002695, InterPro:IPR011607, Pfam:PF01808, Pfam:PF02142;GO:0003937, GO:0004643, GO:0006164	-	-	-	-	-	-	-	-	-	-
CTRU_000530	Protein of unknown function	-	-	-	-	-	-	-	-	-	-	-
CTRU_000531	Similar to PRP5: Pre-mRNA-processing ATP-dependent RNA helicase PRP5 (Gibberella zeae (strain PH-1 / ATCC MYA-4620 / FGSC 9075 / NRRL 31084))	InterPro:IPR001650, InterPro:IPR011545, Pfam:PF00270, Pfam:PF00271;GO:0003676, GO:0005524	-	-	-	-	-	-	PHI:1458#Q4I7F9#GzAra006#5518#Fusarium_graminearum#unaffected_pathogenicity	-	1.I.1.1.3	-
CTRU_000532	Similar to mug151: Meiotically up-regulated gene 151 protein (Schizosaccharomyces pombe (strain 972 / ATCC 24843))	InterPro:IPR012479, Pfam:PF07818;GO:0006355	-	-	-	-	-	-	-	-	-	-
CTRU_000533	Protein of unknown function	InterPro:IPR022185, Pfam:PF12505	-	-	-	-	-	-	-	-	-	-
CTRU_000534	Similar to CYB2: Cytochrome b2%2C mitochondrial (Wickerhamomyces anomalus)	InterPro:IPR000262, InterPro:IPR001199, Pfam:PF00173, Pfam:PF01070;GO:0016491	-	-	-	-	-	-	PHI:2570#Q6FM61#CYB2#5478#Candida_glabrata#reduced_virulence	-	-	-
CTRU_000535	Similar to JAC1: J-type co-chaperone JAC1%2C mitochondrial (Saccharomyces cerevisiae (strain ATCC 204508 / S288c))	InterPro:IPR001623, InterPro:IPR009073, Pfam:PF00226, Pfam:PF07743;GO:0051259	-	-	-	-	-	-	-	-	-	-
CTRU_000536	Similar to csn-4: COP9 signalosome complex subunit 4 (Neurospora crassa (strain ATCC 24698 / 74-OR23-1A / CBS 708.71 / DSM 1257 / FGSC 987))	InterPro:IPR000717, Pfam:PF01399;GO:0005515	-	-	-	-	-	-	-	-	-	-
CTRU_000537	Protein of unknown function	InterPro:IPR013830, Pfam:PF13472	-	-	-	-	CE3	-	-	-	-	-
CTRU_000538	Protein of unknown function	-	-	-	-	-	-	-	-	-	-	-
CTRU_000539	Similar to SPAC17A2.12: Uncharacterized ATP-dependent helicase C17A2.12 (Schizosaccharomyces pombe (strain 972 / ATCC 24843))	InterPro:IPR000330, InterPro:IPR001650, Pfam:PF00176, Pfam:PF00271;GO:0005524	-	-	-	-	-	-	-	EEA23526.1	-	-
CTRU_000540	Protein of unknown function	-	Yes	Yes	Yes	-	-	-	-	-	-	-
CTRU_000541	Similar to ARB_04519: Endo-1%2C3(4)-beta-glucanase ARB_04519 (Arthroderma benhamiae (strain ATCC MYA-4681 / CBS 112371))	InterPro:IPR000757, Pfam:PF00722;GO:0004553, GO:0005975	Yes	-	-	-	GH16	-	-	-	-	-
CTRU_000542	Similar to MNN10: Probable alpha-1%2C6-mannosyltransferase MNN10 (Saccharomyces cerevisiae (strain ATCC 204508 / S288c))	InterPro:IPR008630, Pfam:PF05637;GO:0016021, GO:0016757	-	-	-	-	GT34	-	-	EEA23526.1	-	-
CTRU_000543	Protein of unknown function	-	-	-	-	-	-	-	-	-	-	-
CTRU_000544	Similar to PRE2: Proteasome subunit beta type-5 (Saccharomyces cerevisiae (strain ATCC 204508 / S288c))	InterPro:IPR001353, Pfam:PF00227;GO:0004298, GO:0005839, GO:0051603	-	-	-	-	-	T01A	-	-	-	-
CTRU_000545	Similar to pgp1: tRNA N6-adenosine threonylcarbamoyltransferase%2C mitochondrial (Schizosaccharomyces pombe (strain 972 / ATCC 24843))	InterPro:IPR000905, Pfam:PF00814	-	-	-	-	-	-	-	-	-	-
CTRU_000546	Similar to SPAPYUK71.03c: Uncharacterized protein PYUK71.03c (Schizosaccharomyces pombe (strain 972 / ATCC 24843))	InterPro:IPR000008, Pfam:PF00168;GO:0005515	-	-	-	-	-	-	-	-	9.A.57.1.1	-
CTRU_000547	Similar to yoaJ: Expansin-YoaJ (Bacillus subtilis (strain 168))	InterPro:IPR007117, InterPro:IPR009009, Pfam:PF01357, Pfam:PF03330	Yes	-	-	-	CBM63	-	-	-	-	-
CTRU_000548	Similar to CPIJ004116: Lateral signaling target protein 2 homolog (Culex quinquefasciatus)	InterPro:IPR000306, InterPro:IPR001841, Pfam:PF01363, Pfam:PF13639;GO:0005515, GO:0008270, GO:0046872	-	-	-	-	-	-	-	-	-	-
CTRU_000549	Protein of unknown function	InterPro:IPR013096, Pfam:PF07883	-	-	-	-	-	-	-	-	-	-
CTRU_000550	Similar to hpxO: FAD-dependent urate hydroxylase (Acinetobacter baylyi (strain ATCC 33305 / BD413 / ADP1))	InterPro:IPR002938, InterPro:IPR010451, Pfam:PF01494, Pfam:PF06314;GO:0016829, GO:0071949	-	-	-	-	-	-	PHI:413#Q5GFD3#MPD1#13684#Parastagonospora_nodorum#unaffected_pathogenicity	-	-	-
CTRU_000551	Similar to gra-orf6: Granaticin polyketide synthase putative ketoacyl reductase 2 (Streptomyces violaceoruber)	InterPro:IPR002347, Pfam:PF00106	-	-	-	-	-	-	PHI:59#P87025#THR1#5462#Colletotrichum_lagenarium#reduced_virulence	-	-	-
CTRU_000552	Similar to SPBC1271.10c: Uncharacterized MFS-type transporter C1271.10c (Schizosaccharomyces pombe (strain 972 / ATCC 24843))	InterPro:IPR011701, Pfam:PF07690;GO:0016021, GO:0055085	-	-	-	-	-	-	PHI:3381#W7N2B4#FVEG_12533#117187#Fusarium_verticillioides#unaffected_pathogenicity	-	2.A.1.2.33	-
CTRU_000553	Protein of unknown function	-	-	-	-	-	-	-	-	-	-	-
CTRU_000554	Similar to EGR1: Early growth response protein 1 (Fragment) (Taeniopygia guttata)	InterPro:IPR001138, InterPro:IPR007219, Pfam:PF00172, Pfam:PF04082;GO:0000981, GO:0003677, GO:0005634, GO:0006351, GO:0006355, GO:0008270	-	-	-	Fungal specific transcription factor domain, Fungal Zn(2)-Cys(6) binuclear cluster domain	-	-	PHI:1723#I1S832#GzZC038#5518#Fusarium_graminearum#unaffected_pathogenicity	-	-	-
CTRU_000555	Similar to serhl: Serine hydrolase-like protein (Danio rerio)	InterPro:IPR000073, Pfam:PF00561	-	-	-	-	-	-	-	-	-	-
CTRU_000556	Similar to pmd1: Leptomycin B resistance protein pmd1 (Schizosaccharomyces pombe (strain 972 / ATCC 24843))	InterPro:IPR003439, InterPro:IPR011527, Pfam:PF00005, Pfam:PF00664;GO:0005524, GO:0006810, GO:0016021, GO:0016887, GO:0042626, GO:0055085	-	-	-	-	-	-	PHI:2042#Q3Y5V5#ABC3#318829#Magnaporthe_oryzae#loss_of_pathogenicity	EfO2.075130.1	3.A.1.201.10	-
CTRU_000557	Similar to hts1: Histidine--tRNA ligase%2C mitochondrial (Schizosaccharomyces pombe (strain 972 / ATCC 24843))	InterPro:IPR004154, Pfam:PF03129, Pfam:PF13393	-	-	-	-	-	-	-	-	-	-
CTRU_000558	Protein of unknown function	-	-	-	-	-	-	-	-	-	-	-
CTRU_000559	Similar to cmkA: Calcium/calmodulin-dependent protein kinase (Emericella nidulans (strain FGSC A4 / ATCC 38163 / CBS 112.46 / NRRL 194 / M139))	InterPro:IPR000719, Pfam:PF00069;GO:0004672, GO:0005524, GO:0006468	-	-	-	-	-	-	PHI:2158#B5TM01#MoCMK1#318829#Magnaporthe_oryzae#reduced_virulence	HCB02684.1	9.B.106.3.1	-
CTRU_000560	Similar to ube2w: Probable ubiquitin-conjugating enzyme E2 W (Dictyostelium discoideum)	InterPro:IPR000608, Pfam:PF00179	-	-	-	-	-	-	-	estExt_fgenesh3_pg.C_900031	3.A.16.1.2	-
CTRU_000561	Similar to Vps33a: Vacuolar protein sorting-associated protein 33A (Rattus norvegicus)	InterPro:IPR001619, Pfam:PF00995;GO:0006904, GO:0016192	-	-	-	-	-	-	-	-	1.F.1.1.3	-
CTRU_000562	Similar to Kdm1a: Lysine-specific histone demethylase 1A (Mus musculus)	InterPro:IPR002937, InterPro:IPR007526, InterPro:IPR009071, Pfam:PF00505, Pfam:PF01593, Pfam:PF04433;GO:0005515, GO:0016491, GO:0055114	-	-	-	-	-	-	PHI:1503#I1S828#GzHMG035#5518#Fusarium_graminearum#unaffected_pathogenicity	-	-	-
CTRU_000563	Similar to ATP3: ATP synthase subunit gamma%2C mitochondrial (Kluyveromyces lactis (strain ATCC 8585 / CBS 2359 / DSM 70799 / NBRC 1267 / NRRL Y-1140 / WM37))	InterPro:IPR000131, Pfam:PF00231;GO:0015986, GO:0045261, GO:0046933, GO:0046961	-	-	-	-	-	-	-	-	3.A.2.1.3	-
CTRU_000564	Similar to top1: DNA topoisomerase 1 (Schizosaccharomyces pombe (strain 972 / ATCC 24843))	InterPro:IPR008336, InterPro:IPR013500, InterPro:IPR025834, Pfam:PF01028, Pfam:PF02919, Pfam:PF14370;GO:0003677, GO:0003917, GO:0005694, GO:0006265	-	-	-	-	-	-	PHI:1291#I1RRX4#TOP1#5518#Fusarium_graminearum#reduced_virulence	-	-	-
CTRU_000565	Similar to ARB_05253: Probable extracellular glycosidase ARB_05253 (Arthroderma benhamiae (strain ATCC MYA-4681 / CBS 112371))	InterPro:IPR000757, Pfam:PF00722;GO:0004553, GO:0005975	-	-	-	-	GH16	-	-	-	-	-
CTRU_000566	Similar to SPAC56E4.03: Aromatic amino acid aminotransferase C56E4.03 (Schizosaccharomyces pombe (strain 972 / ATCC 24843))	InterPro:IPR004839, Pfam:PF00155;GO:0009058, GO:0030170	-	-	-	-	-	-	PHI:3028#A5CVB7#Vatr2#28447#Clavibacter_michiganensis#reduced_virulence	-	-	-
CTRU_000567	Similar to CYP52A13: Cytochrome P450 52A13 (Debaryomyces hansenii)	InterPro:IPR001128, Pfam:PF00067;GO:0005506, GO:0016705, GO:0020037, GO:0055114	-	-	-	-	-	-	PHI:2357#E2EAF6#CYP52X1#176275#Beauveria_bassiana#reduced_virulence	CH063_01286T0	-	-
CTRU_000568	Similar to ARB_07893: Beta-hexosaminidase ARB_07893 (Arthroderma benhamiae (strain ATCC MYA-4681 / CBS 112371))	InterPro:IPR015883, InterPro:IPR029019, Pfam:PF00728, Pfam:PF14845;GO:0004553, GO:0005975	Yes	-	-	-	GH20	-	PHI:4987#P43077#HEX1#5476#Candida_albicans#reduced_virulence	-	-	-
CTRU_000569	Similar to NAB2: Nuclear polyadenylated RNA-binding protein NAB2 (Saccharomyces cerevisiae (strain ATCC 204508 / S288c))	Pfam:PF14608	-	-	-	-	-	-	-	-	-	-
CTRU_000570	Similar to hem14: Protoporphyrinogen oxidase (Schizosaccharomyces pombe (strain 972 / ATCC 24843))	InterPro:IPR002937, Pfam:PF01593;GO:0016491, GO:0055114	-	-	-	-	-	-	-	-	-	-
CTRU_000571	Similar to rgr1: Mediator of RNA polymerase II transcription subunit 14 (Neurospora crassa (strain ATCC 24698 / 74-OR23-1A / CBS 708.71 / DSM 1257 / FGSC 987))	InterPro:IPR013947, Pfam:PF08638;GO:0001104, GO:0006357, GO:0016592	-	-	-	-	-	-	-	-	-	-
CTRU_000572	Similar to gsdA: Glucose-6-phosphate 1-dehydrogenase (Aspergillus niger)	InterPro:IPR022674, InterPro:IPR022675, Pfam:PF00479, Pfam:PF02781;GO:0004345, GO:0006006, GO:0050661, GO:0055114	-	-	-	-	-	-	-	-	-	-
CTRU_000573	Similar to RPL33B: 60S ribosomal protein L33-B (Saccharomyces cerevisiae (strain ATCC 204508 / S288c))	InterPro:IPR001780, Pfam:PF01247;GO:0003735, GO:0005622, GO:0005840, GO:0006412	-	-	-	-	-	-	-	-	-	-
CTRU_000574	Similar to SPBC19C7.04c: Uncharacterized protein C19C7.04c (Schizosaccharomyces pombe (strain 972 / ATCC 24843))	InterPro:IPR018809, Pfam:PF10295	-	-	-	-	-	-	-	-	-	-
CTRU_000575	Similar to vma-21: Vacuolar ATPase assembly integral membrane protein vma-21 (Neurospora crassa (strain ATCC 24698 / 74-OR23-1A / CBS 708.71 / DSM 1257 / FGSC 987))	InterPro:IPR019013, Pfam:PF09446;GO:0070072	-	-	-	-	-	-	-	-	-	-
CTRU_000576	Similar to fft2: ATP-dependent helicase fft2 (Schizosaccharomyces pombe (strain 972 / ATCC 24843))	InterPro:IPR000330, InterPro:IPR001650, Pfam:PF00176, Pfam:PF00271;GO:0005524	-	-	-	-	-	-	PHI:2821#Q5ALP9#SNF2#5476#Candida_albicans#reduced_virulence	PTRG_10301	-	-
CTRU_000577	Similar to fahd2: Fumarylacetoacetate hydrolase domain-containing protein 2 homolog (Dictyostelium discoideum)	InterPro:IPR011234, Pfam:PF01557;GO:0003824, GO:0008152	-	-	-	-	-	-	-	-	-	-
CTRU_000578	Similar to SPAC664.12c: Succinate dehydrogenase assembly factor 1%2C mitochondrial (Schizosaccharomyces pombe (strain 972 / ATCC 24843))	InterPro:IPR008011, Pfam:PF05347	-	-	-	-	-	-	-	-	-	-
CTRU_000579	Similar to LAC12: Lactose permease (Kluyveromyces lactis (strain ATCC 8585 / CBS 2359 / DSM 70799 / NBRC 1267 / NRRL Y-1140 / WM37))	InterPro:IPR005828, Pfam:PF00083;GO:0016021, GO:0022857, GO:0055085	-	-	-	-	-	-	PHI:4024#G4N740#MoST1#318829#Magnaporthe_oryzae#unaffected_pathogenicity	-	2.A.1.1.83	-
CTRU_000580	Similar to cnxG: Molybdopterin synthase sulfur carrier subunit (Pyrenophora tritici-repentis (strain Pt-1C-BFP))	InterPro:IPR003749, Pfam:PF02597	-	-	-	-	-	-	-	-	-	-
CTRU_000581	Similar to rps-28: 40S ribosomal protein S28 (Neurospora crassa (strain ATCC 24698 / 74-OR23-1A / CBS 708.71 / DSM 1257 / FGSC 987))	InterPro:IPR000289, Pfam:PF01200;GO:0003735, GO:0005622, GO:0005840, GO:0006412	-	-	-	-	-	-	-	-	-	-
CTRU_000582	Similar to dynB: Dynactin subunit 2 (Dictyostelium discoideum)	Pfam:PF04912	-	-	-	-	-	-	-	-	-	-
CTRU_000583	Similar to SPBC460.04c: Putative alpha-ketoglutarate-dependent sulfonate dioxygenase (Schizosaccharomyces pombe (strain 972 / ATCC 24843))	InterPro:IPR003819, Pfam:PF02668;GO:0016491, GO:0055114	-	-	-	-	-	-	-	-	-	-
CTRU_000584	Protein of unknown function	InterPro:IPR028094, Pfam:PF14474	-	-	-	-	-	-	-	-	-	-
CTRU_000585	Similar to YIL166C: Uncharacterized transporter YIL166C (Saccharomyces cerevisiae (strain ATCC 204508 / S288c))	InterPro:IPR011701, Pfam:PF07690;GO:0016021, GO:0055085	-	-	-	-	-	-	PHI:1555#I1RDG6#GzMyb019#5518#Fusarium_graminearum#unaffected_pathogenicity	-	2.A.1.14.38	-
CTRU_000586	Similar to SUC1: Probable sucrose utilization protein SUC1 (Candida albicans (strain SC5314 / ATCC MYA-2876))	InterPro:IPR001138, InterPro:IPR007219, Pfam:PF00172, Pfam:PF04082;GO:0000981, GO:0003677, GO:0005634, GO:0006351, GO:0006355, GO:0008270	-	-	-	Fungal specific transcription factor domain, Fungal Zn(2)-Cys(6) binuclear cluster domain	-	-	PHI:5653#G4N5Y8#FZC56#318829#Magnaporthe_oryzae#unaffected_pathogenicity	-	-	-
CTRU_000587	Similar to mal1: Alpha-glucosidase (Schizosaccharomyces pombe (strain 972 / ATCC 24843))	InterPro:IPR006047, Pfam:PF00128;GO:0003824, GO:0005975	-	-	-	-	GH13	-	-	-	8.A.9.1.2	-
CTRU_000588	Similar to SUOX: Sulfite oxidase (Gallus gallus)	InterPro:IPR000572, InterPro:IPR001199, InterPro:IPR005066, Pfam:PF00173, Pfam:PF00174, Pfam:PF03404;GO:0016491, GO:0030151, GO:0042128, GO:0055114	-	-	-	-	-	-	PHI:2336#O00101#NIA1#13684#Parastagonospora_nodorum#unaffected_pathogenicity	-	-	-
CTRU_000589	Similar to KAB1: Probable voltage-gated potassium channel subunit beta (Arabidopsis thaliana)	InterPro:IPR023210, Pfam:PF00248	-	-	-	-	-	-	PHI:419#Q7Z8E8#CSH1#5476#Candida_albicans#reduced_virulence	-	8.A.5.1.3	-
CTRU_000590	Similar to Adenylate cyclase (Podospora anserina)	InterPro:IPR001054, InterPro:IPR001611, InterPro:IPR001932, InterPro:IPR013716, Pfam:PF00211, Pfam:PF00481, Pfam:PF08509, Pfam:PF13855;GO:0000287, GO:0003824, GO:0004016, GO:0005515, GO:0006171, GO:0009190, GO:0016849, GO:0035556	-	-	-	-	-	-	PHI:332#Q75T35#CAC1#5462#Colletotrichum_lagenarium#loss_of_pathogenicity	-	1.A.25.3.1	-
CTRU_000591	Similar to Alg12: Dol-P-Man:Man(7)GlcNAc(2)-PP-Dol alpha-1%2C6-mannosyltransferase (Mus musculus)	InterPro:IPR005599, Pfam:PF03901;GO:0016757	-	-	-	-	GT22	-	-	-	-	-
CTRU_000592	Similar to YOS1: Protein transport protein YOS1 (Saccharomyces cerevisiae (strain ATCC 204508 / S288c))	InterPro:IPR013880, Pfam:PF08571	-	-	-	-	-	-	-	-	-	-
CTRU_000593	Similar to creB: Probable ubiquitin carboxyl-terminal hydrolase creB (Aspergillus terreus (strain NIH 2624 / FGSC A1156))	InterPro:IPR001394, Pfam:PF00443;GO:0016579, GO:0036459	-	-	-	-	-	-	-	-	-	-
CTRU_000594	Similar to MPT3: Mitochondrial phosphate carrier protein 3%2C mitochondrial (Arabidopsis thaliana)	InterPro:IPR018108, Pfam:PF00153	-	-	-	-	-	-	PHI:2038#G4MQZ2#Mir1#318829#Magnaporthe_oryzae#unaffected_pathogenicity	-	2.A.29.4.6	-
CTRU_000595	Similar to cysB: Cystathionine beta-synthase (Dictyostelium discoideum)	-	-	-	-	-	-	-	-	-	-	-
CTRU_000596	Protein of unknown function	-	-	-	-	-	-	-	-	-	-	-
CTRU_000597	Protein of unknown function	InterPro:IPR001509, Pfam:PF01370;GO:0003824, GO:0050662	-	-	-	-	-	-	-	-	-	-
CTRU_000598	Similar to CAP2: F-actin-capping protein subunit beta (Gibberella zeae (strain PH-1 / ATCC MYA-4620 / FGSC 9075 / NRRL 31084))	InterPro:IPR001698, Pfam:PF01115;GO:0008290, GO:0051016	-	-	-	-	-	-	PHI:2568#Q5AMP9#CAP2#5476#Candida_albicans#reduced_virulence	-	-	-
CTRU_000599	Similar to SHL: Chromatin remodeling protein SHL (Arabidopsis thaliana)	-	-	-	-	-	-	-	-	-	-	-
CTRU_000600	Similar to ATG22: Autophagy-related protein 22 (Chaetomium globosum (strain ATCC 6205 / CBS 148.51 / DSM 1962 / NBRC 6347 / NRRL 1970))	InterPro:IPR024671, Pfam:PF11700	-	-	-	-	-	-	-	g9457.t1	9.A.15.1.1	-
CTRU_000601	Protein of unknown function	InterPro:IPR022024, Pfam:PF12223	-	-	-	-	-	-	-	-	-	-
CTRU_000602	Similar to SPAC1002.12c: Putative succinate-semialdehyde dehydrogenase C1002.12c [NADP(+)] (Schizosaccharomyces pombe (strain 972 / ATCC 24843))	InterPro:IPR015590, Pfam:PF00171;GO:0008152, GO:0016491, GO:0055114	-	-	-	-	-	-	PHI:3914#Q0V515#Sdh1#13684#Parastagonospora_nodorum#reduced_virulence	PCON_06884m.01	-	-
CTRU_000603	Similar to rbrA: Probable E3 ubiquitin-protein ligase rbrA (Dictyostelium discoideum)	InterPro:IPR002867, Pfam:PF01485	-	-	-	-	-	-	-	-	-	-
CTRU_000604	Similar to palc-1: pH-response regulator protein palC (Neurospora crassa (strain ATCC 24698 / 74-OR23-1A / CBS 708.71 / DSM 1257 / FGSC 987))	InterPro:IPR004328, Pfam:PF03097	-	-	-	-	-	-	-	-	-	-
CTRU_000605	Similar to alg6: Probable dolichyl pyrophosphate Man9GlcNAc2 alpha-1%2C3-glucosyltransferase (Schizosaccharomyces pombe (strain 972 / ATCC 24843))	InterPro:IPR004856, Pfam:PF03155;GO:0005789, GO:0016758	-	-	-	-	GT57	-	-	-	-	-
CTRU_000606	Similar to DIP2: U3 small nucleolar RNA-associated protein 12 (Saccharomyces cerevisiae (strain ATCC 204508 / S288c))	InterPro:IPR001680, InterPro:IPR007148, Pfam:PF00400, Pfam:PF04003;GO:0005515	-	-	-	-	-	-	PHI:4475#G4MUR7#MoTup1#318829#Magnaporthe_oryzae#loss_of_pathogenicity	-	9.A.61.2.1	-
CTRU_000607	Similar to arc2: Actin-related protein 2/3 complex subunit 2 (Schizosaccharomyces pombe (strain 972 / ATCC 24843))	InterPro:IPR007188, Pfam:PF04045;GO:0005885, GO:0015629, GO:0030833, GO:0034314	-	-	-	-	-	-	-	-	-	-
CTRU_000608	Similar to rax2: Polarized growth protein rax2 (Schizosaccharomyces pombe (strain 972 / ATCC 24843))	InterPro:IPR024982, Pfam:PF12768	-	-	-	-	-	-	-	-	-	-
CTRU_000609	Protein of unknown function	-	-	-	-	-	-	-	-	-	-	-
CTRU_000610	Similar to SPAC25B8.19c: Zinc finger protein C25B8.19c (Schizosaccharomyces pombe (strain 972 / ATCC 24843))	Pfam:PF12874	-	-	-	-	-	-	PHI:1384#I1RSD5#GzC2H047#5518#Fusarium_graminearum#reduced_virulence	-	-	-
CTRU_000611	Similar to prp10: U2 snRNP component prp10 (Schizosaccharomyces pombe (strain 972 / ATCC 24843))	InterPro:IPR015016, Pfam:PF08920	-	-	-	-	-	-	-	-	-	-
CTRU_000612	Similar to OGG1: N-glycosylase/DNA lyase (Homo sapiens)	InterPro:IPR003265, InterPro:IPR012904, Pfam:PF00730, Pfam:PF07934;GO:0003684, GO:0006284, GO:0006289, GO:0008534	-	-	-	-	-	-	-	-	-	-
CTRU_000613	Similar to LSM2: U6 snRNA-associated Sm-like protein LSm2 (Saccharomyces cerevisiae (strain ATCC 204508 / S288c))	InterPro:IPR001163, Pfam:PF01423	-	-	-	-	-	-	-	estExt_GeneWisePlus.C_110630	-	-
CTRU_000614	Similar to pso2: DNA cross-link repair protein pso2/snm1 (Schizosaccharomyces pombe (strain 972 / ATCC 24843))	InterPro:IPR001279, InterPro:IPR011084, Pfam:PF07522, Pfam:PF12706	-	-	-	-	-	-	-	estExt_GeneWisePlus.C_110630	-	-
CTRU_000615	Protein of unknown function	InterPro:IPR021514, Pfam:PF11374	-	-	-	-	-	-	-	-	-	-
CTRU_000616	Similar to NUP159: Nucleoporin NUP159 (Chaetomium thermophilum (strain DSM 1495 / CBS 144.50 / IMI 039719))	-	-	-	-	-	-	-	-	-	1.I.1.1.2	-
CTRU_000617	Similar to pup1: Probable proteasome subunit beta type-2 (Schizosaccharomyces pombe (strain 972 / ATCC 24843))	InterPro:IPR001353, InterPro:IPR024689, Pfam:PF00227, Pfam:PF12465;GO:0004298, GO:0005839, GO:0051603	-	-	-	-	-	T01A	-	-	-	-
CTRU_000618	Similar to DSF2: Protein DSF2 (Saccharomyces cerevisiae (strain ATCC 204508 / S288c))	InterPro:IPR006597, Pfam:PF08238	-	-	-	-	-	-	-	estExt_fgenesh3_pg.C_130101	-	-
CTRU_000619	Similar to Cstf2: Cleavage stimulation factor subunit 2 (Mus musculus)	InterPro:IPR000504, InterPro:IPR025742, InterPro:IPR026896, Pfam:PF00076, Pfam:PF14304, Pfam:PF14327;GO:0003676, GO:0031124	-	-	-	-	-	-	-	-	-	-
CTRU_000620	Similar to SPAC24B11.08c: Uncharacterized protein C24B11.08c (Schizosaccharomyces pombe (strain 972 / ATCC 24843))	InterPro:IPR012936, Pfam:PF07970, Pfam:PF13850	-	-	-	-	-	-	-	-	-	-
CTRU_000621	Similar to SPAC17A2.14: Putative metal ion transporter C17A12.14 (Schizosaccharomyces pombe (strain 972 / ATCC 24843))	InterPro:IPR002523, Pfam:PF01544;GO:0016020, GO:0030001, GO:0046873, GO:0055085	-	-	-	-	-	-	-	-	1.A.35.2.3	-
CTRU_000622	Similar to SPBC1604.06c: Uncharacterized protein C1604.06c (Schizosaccharomyces pombe (strain 972 / ATCC 24843))	InterPro:IPR005612, Pfam:PF03914	-	-	-	-	-	-	-	-	-	-
CTRU_000623	Similar to atp-3: ATP synthase subunit 4%2C mitochondrial (Neurospora crassa (strain ATCC 24698 / 74-OR23-1A / CBS 708.71 / DSM 1257 / FGSC 987))	InterPro:IPR008688, Pfam:PF05405;GO:0015078, GO:0015986	-	-	-	-	-	-	-	-	3.A.2.1.3	-
CTRU_000624	Similar to SRC1: Inner nuclear membrane protein SRC1 (Saccharomyces cerevisiae (strain ATCC 204508 / S288c))	InterPro:IPR018996, InterPro:IPR025856, Pfam:PF09402, Pfam:PF12949;GO:0005639	-	-	-	-	-	-	PHI:1453#I1RA50#GzAra001#5518#Fusarium_graminearum#lethal	-	-	-
CTRU_000625	Similar to coq6: Ubiquinone biosynthesis monooxygenase COQ6%2C mitochondrial (Schizosaccharomyces pombe (strain 972 / ATCC 24843))	InterPro:IPR002938, Pfam:PF01494;GO:0071949	-	-	-	-	-	-	-	-	-	-
CTRU_000626	Similar to nuo-49: NADH-ubiquinone oxidoreductase 49 kDa subunit%2C mitochondrial (Neurospora crassa (strain ATCC 24698 / 74-OR23-1A / CBS 708.71 / DSM 1257 / FGSC 987))	InterPro:IPR001135, Pfam:PF00346;GO:0016651, GO:0048038, GO:0051287, GO:0055114	-	-	-	-	-	-	PHI:445#I1RA52#NOS1#5518#Fusarium_graminearum#reduced_virulence	-	3.D.1.6.2	-
CTRU_000627	Similar to LCL3: Probable endonuclease LCL3 (Colletotrichum graminicola (strain M1.001 / M2 / FGSC 10212))	InterPro:IPR016071, Pfam:PF00565	-	-	-	-	-	-	-	-	-	-
CTRU_000628	Similar to tel2: DNA replication checkpoint protein tel2 (Schizosaccharomyces pombe (strain 972 / ATCC 24843))	InterPro:IPR019337, Pfam:PF10193	-	-	-	-	-	-	-	-	-	-
CTRU_000629	Similar to nak1: Serine/threonine-protein kinase nak1 (Schizosaccharomyces pombe (strain 972 / ATCC 24843))	InterPro:IPR000719, Pfam:PF00069;GO:0004672, GO:0005524, GO:0006468	-	-	-	-	-	-	PHI:1205#I1RA39#(Sc_CDC15)#5518#Fusarium_graminearum#reduced_virulence	fgenesh1_pg.8_#_209	1.I.1.1.3	-
CTRU_000630	Similar to uba3: NEDD8-activating enzyme E1 catalytic subunit (Dictyostelium discoideum)	InterPro:IPR000594, InterPro:IPR014929, Pfam:PF00899, Pfam:PF08825;GO:0005524, GO:0008641, GO:0016881, GO:0045116	-	-	-	-	-	-	-	-	3.A.16.1.2	-
CTRU_000631	Similar to rpc40: DNA-directed RNA polymerases I and III subunit RPAC1 (Schizosaccharomyces pombe (strain 972 / ATCC 24843))	InterPro:IPR009025, InterPro:IPR011262, Pfam:PF01000, Pfam:PF01193;GO:0003899, GO:0006351, GO:0046983	-	-	-	-	-	-	-	-	-	-
CTRU_000632	Protein of unknown function	InterPro:IPR003131, Pfam:PF02214;GO:0051260	-	-	-	-	-	-	-	-	-	-
CTRU_000633	Protein of unknown function	-	-	-	-	-	-	-	-	-	-	-
CTRU_000634	Similar to PEX1: Peroxisome biosynthesis protein PAS1 (Komagataella pastoris)	InterPro:IPR003959, InterPro:IPR015342, Pfam:PF00004, Pfam:PF09262;GO:0005524, GO:0005777, GO:0007031	-	-	-	-	-	-	PHI:2177#G4MQP9#PAS1#318829#Magnaporthe_oryzae#unaffected_pathogenicity	-	3.A.20.1.5	-
CTRU_000635	Similar to mcm7: DNA replication licensing factor mcm7 (Schizosaccharomyces pombe (strain 972 / ATCC 24843))	InterPro:IPR001208, InterPro:IPR027925, InterPro:IPR033762, Pfam:PF00493, Pfam:PF14551, Pfam:PF17207;GO:0003677, GO:0005524, GO:0006260	-	-	-	-	-	-	PHI:1587#I1RSI4#GzOB027#5518#Fusarium_graminearum#unaffected_pathogenicity	-	-	-
CTRU_000636	Similar to RSM23: 37S ribosomal protein S23%2C mitochondrial (Saccharomyces cerevisiae (strain ATCC 204508 / S288c))	InterPro:IPR019368, Pfam:PF10236	-	-	-	-	-	-	-	-	-	-
CTRU_000637	Similar to RRS1: Regulator of ribosome biosynthesis (Saccharomyces cerevisiae (strain ATCC 204508 / S288c))	InterPro:IPR007023, Pfam:PF04939;GO:0005634, GO:0042254	-	-	-	-	-	-	-	-	-	-
CTRU_000638	Similar to rga2: Probable Rho-type GTPase-activating protein 2 (Schizosaccharomyces pombe (strain 972 / ATCC 24843))	InterPro:IPR000198, Pfam:PF00620;GO:0007165	-	-	-	-	-	-	PHI:3065#G4MQQ3#MoRga5#318829#Magnaporthe_oryzae#unaffected_pathogenicity	-	-	-
CTRU_000639	Protein of unknown function	-	-	-	-	-	-	-	-	-	-	-
CTRU_000640	Similar to BET2: Geranylgeranyl transferase type-2 subunit beta (Saccharomyces cerevisiae (strain ATCC 204508 / S288c))	InterPro:IPR001330, Pfam:PF00432;GO:0003824	-	-	-	-	-	-	-	-	-	-
CTRU_000641	Similar to MSH3: DNA mismatch repair protein MSH3 (Chaetomium globosum (strain ATCC 6205 / CBS 148.51 / DSM 1962 / NBRC 6347 / NRRL 1970))	InterPro:IPR000432, InterPro:IPR007695, InterPro:IPR007696, InterPro:IPR007860, Pfam:PF00488, Pfam:PF01624, Pfam:PF05188, Pfam:PF05192;GO:0005524, GO:0006298, GO:0030983	-	-	-	-	-	-	-	-	-	-
CTRU_000642	Similar to SPAPB1A11.02: AB hydrolase superfamily protein B1A11.02 (Schizosaccharomyces pombe (strain 972 / ATCC 24843))	InterPro:IPR013094, Pfam:PF07859;GO:0008152, GO:0016787	-	-	-	-	CE10	-	-	ATEG_00556.1	-	-
CTRU_000643	Similar to COX17: Cytochrome c oxidase copper chaperone (Saccharomyces cerevisiae (strain ATCC 204508 / S288c))	InterPro:IPR007745, Pfam:PF05051;GO:0005507, GO:0005758, GO:0006825, GO:0016531	-	-	-	-	-	-	-	-	-	-
CTRU_000644	Similar to PXR1: Protein PXR1 (Chaetomium globosum (strain ATCC 6205 / CBS 148.51 / DSM 1962 / NBRC 6347 / NRRL 1970))	InterPro:IPR000467, Pfam:PF01585;GO:0003676	-	-	-	-	-	-	-	-	-	-
CTRU_000645	Protein of unknown function	-	-	-	-	-	-	-	-	-	-	-
CTRU_000646	Protein of unknown function	-	-	-	-	-	-	-	-	-	-	-
CTRU_000647	Similar to txl1: Thioredoxin-like protein 1 (Schizosaccharomyces pombe (strain 972 / ATCC 24843))	InterPro:IPR010400, InterPro:IPR013766, Pfam:PF00085, Pfam:PF06201;GO:0045454	-	-	-	-	-	-	PHI:2644#P0AA28#thioredoxin_1#28901#Salmonella_enterica#reduced_virulence	-	-	-
CTRU_000648	Protein of unknown function	-	-	-	-	-	-	-	-	-	-	-
CTRU_000649	Similar to adhA: Alcohol dehydrogenase (Rhizobium meliloti (strain 1021))	InterPro:IPR013149, Pfam:PF00107;GO:0055114	-	-	-	-	-	-	-	-	-	-
CTRU_000650	Protein of unknown function	InterPro:IPR002523, Pfam:PF01544;GO:0016020, GO:0030001, GO:0046873, GO:0055085	-	-	-	-	-	-	-	-	-	-
CTRU_000651	Protein of unknown function	-	-	-	-	-	-	-	-	-	-	-
CTRU_000652	Similar to rga2: Probable Rho-type GTPase-activating protein 2 (Schizosaccharomyces pombe (strain 972 / ATCC 24843))	InterPro:IPR000198, InterPro:IPR001849, Pfam:PF00169, Pfam:PF00620;GO:0007165	-	-	-	-	-	-	PHI:3066#G4MQB0#MoRga6#318829#Magnaporthe_oryzae#unaffected_pathogenicity	-	9.A.1.1.1	-
CTRU_000653	Similar to WAR1: Transcriptional regulator WAR1 (Candida albicans (strain SC5314 / ATCC MYA-2876))	InterPro:IPR001138, Pfam:PF00172;GO:0000981, GO:0005634, GO:0006355, GO:0008270	-	-	-	Fungal Zn(2)-Cys(6) binuclear cluster domain	-	-	PHI:1843#I1S4X3#GzZC158#5518#Fusarium_graminearum#unaffected_pathogenicity	maker-scaffold4.1-augustus-gene-8.80-mRNA-1	-	-
CTRU_000654	Protein of unknown function	-	-	-	-	-	-	-	-	-	-	-
CTRU_000655	Similar to Plav_1781: Baeyer-Villiger monooxygenase (Parvibaculum lavamentivorans (strain DS-1 / DSM 13023 / NCIMB 13966))	Pfam:PF13450	-	-	-	-	-	-	-	-	-	-
CTRU_000656	Protein of unknown function	-	Yes	Yes	Yes	-	-	-	-	-	-	-
CTRU_000657	Protein of unknown function	InterPro:IPR004302, Pfam:PF03067	Yes	Yes	-	-	AA9	-	-	-	-	-
CTRU_000658	Similar to SPCC63.13: Uncharacterized J domain-containing protein C63.13 (Schizosaccharomyces pombe (strain 972 / ATCC 24843))	InterPro:IPR001623, Pfam:PF00226	-	-	-	-	-	-	PHI:5394#J4UPL6#mas5#176275#Beauveria_bassiana#loss_of_pathogenicity	-	-	-
CTRU_000659	Similar to Ece1: Endothelin-converting enzyme 1 (Mus musculus)	InterPro:IPR008753, InterPro:IPR018497, Pfam:PF01431, Pfam:PF05649;GO:0004222, GO:0006508	-	-	-	-	-	M13A	PHI:4957#I6X8R2#Zmp1#1773#Mycobacterium_tuberculosis#increased_virulence_(hypervirulence)	-	-	-
CTRU_000660	Protein of unknown function	-	-	-	-	-	-	-	-	-	-	-
CTRU_000661	Protein of unknown function	-	-	-	-	-	-	-	-	-	-	-
CTRU_000662	Similar to smb1: Small nuclear ribonucleoprotein-associated protein B (Schizosaccharomyces pombe (strain 972 / ATCC 24843))	InterPro:IPR001163, Pfam:PF01423	-	-	-	-	-	-	-	-	-	-
CTRU_000663	Similar to rpl-11: 60S ribosomal protein L11 (Neurospora crassa (strain ATCC 24698 / 74-OR23-1A / CBS 708.71 / DSM 1257 / FGSC 987))	InterPro:IPR031309, InterPro:IPR031310, Pfam:PF00281, Pfam:PF00673	-	-	-	-	-	-	-	-	-	-
CTRU_000664	Similar to atp-1: ATP synthase subunit alpha%2C mitochondrial (Neurospora crassa (strain ATCC 24698 / 74-OR23-1A / CBS 708.71 / DSM 1257 / FGSC 987))	InterPro:IPR000194, InterPro:IPR000793, InterPro:IPR004100, Pfam:PF00006, Pfam:PF00306, Pfam:PF02874;GO:0005524, GO:0015991, GO:0015992, GO:0016820, GO:0033178, GO:0046034	-	-	-	-	-	-	PHI:3411#O68539#bscN#518#Bordetella_bronchiseptica#reduced_virulence	-	3.A.2.1.3	-
CTRU_000665	Similar to NECHADRAFT_98759: ATP-dependent (S)-NAD(P)H-hydrate dehydratase (Nectria haematococca (strain 77-13-4 / ATCC MYA-4622 / FGSC 9596 / MPVI))	InterPro:IPR000631, Pfam:PF01256;GO:0052855	-	-	-	-	-	-	-	-	-	-
CTRU_000666	Similar to MPC1: Mitochondrial pyruvate carrier 1 (Saccharomyces cerevisiae (strain ATCC 204508 / S288c))	InterPro:IPR005336, Pfam:PF03650;GO:0005743, GO:0006850	-	-	-	-	-	-	-	-	2.A.105.1.1	-
CTRU_000667	Similar to pyc: Pyruvate carboxylase (Aspergillus terreus)	InterPro:IPR000089, InterPro:IPR000891, InterPro:IPR003379, InterPro:IPR005479, InterPro:IPR005481, InterPro:IPR005482, Pfam:PF00289, Pfam:PF00364, Pfam:PF00682, Pfam:PF02436, Pfam:PF02785, Pfam:PF02786;GO:0003824, GO:0005524	-	-	-	-	-	-	PHI:1385#I1RSF7#GzC2H048#5518#Fusarium_graminearum#unaffected_pathogenicity	-	3.B.1.1.6	-
CTRU_000668	Similar to PRE10: Probable proteasome subunit alpha type-7 (Saccharomyces cerevisiae (strain ATCC 204508 / S288c))	InterPro:IPR000426, InterPro:IPR001353, Pfam:PF00227, Pfam:PF10584;GO:0004175, GO:0004298, GO:0005839, GO:0006511, GO:0019773, GO:0051603	-	-	-	-	-	T01A	-	-	-	-
CTRU_000669	Protein of unknown function	-	-	-	-	-	-	-	-	-	-	-
CTRU_000670	Protein of unknown function	-	-	-	-	-	-	-	PHI:2165#G4N3R9#PTH11#318829#Magnaporthe_oryzae#reduced_virulence	Lema_T013660.1	-	-
CTRU_000671	Similar to SPAC2E1P5.03: Uncharacterized J domain-containing protein C2E1P5.03 (Schizosaccharomyces pombe (strain 972 / ATCC 24843))	InterPro:IPR001623, Pfam:PF00226	-	-	-	-	-	-	-	-	-	-
CTRU_000672	Protein of unknown function	-	-	-	-	-	-	-	-	-	-	-
CTRU_000673	Similar to pol5: DNA polymerase V (Schizosaccharomyces pombe (strain 972 / ATCC 24843))	InterPro:IPR007015, Pfam:PF04931;GO:0003677, GO:0003887, GO:0006351	-	-	-	-	-	-	-	-	-	-
CTRU_000674	Similar to MNN21: Alpha-1%2C2-mannosyltransferase MNN21 (Candida albicans (strain SC5314 / ATCC MYA-2876))	InterPro:IPR022751, Pfam:PF11051;GO:0006486, GO:0016757	-	-	-	-	GT71	-	PHI:3794#Q6FQP8#MNN2#5478#Candida_glabrata#increased_virulence_(hypervirulence)	-	-	-
CTRU_000675	Similar to nimT: M-phase inducer phosphatase (Emericella nidulans (strain FGSC A4 / ATCC 38163 / CBS 112.46 / NRRL 194 / M139))	InterPro:IPR001763, Pfam:PF00581	-	-	-	-	-	-	-	-	-	-
CTRU_000676	Similar to mug161: CWF19-like protein mug161 (Schizosaccharomyces pombe (strain 972 / ATCC 24843))	InterPro:IPR006767, InterPro:IPR006768, Pfam:PF04676, Pfam:PF04677	-	-	-	-	-	-	-	-	-	-
CTRU_000677	Similar to utp20: U3 small nucleolar RNA-associated protein 20 (Schizosaccharomyces pombe (strain 972 / ATCC 24843))	InterPro:IPR011430, Pfam:PF07539	-	-	-	-	-	-	-	-	-	-
CTRU_000678	Similar to SPAC24H6.02c: Uncharacterized protein C24H6.02c (Schizosaccharomyces pombe (strain 972 / ATCC 24843))	InterPro:IPR007853, Pfam:PF05180;GO:0008270	-	-	-	-	-	-	PHI:1768#I1RAN6#GzZC083#5518#Fusarium_graminearum#unaffected_pathogenicity	-	-	-
CTRU_000679	Similar to cul3: Cullin-3 (Schizosaccharomyces pombe (strain 972 / ATCC 24843))	InterPro:IPR001373, InterPro:IPR019559, Pfam:PF00888, Pfam:PF10557;GO:0006511, GO:0031625	-	-	-	-	-	-	PHI:1639#V6RAN7#GzWing011#5518#Fusarium_graminearum#unaffected_pathogenicity	-	-	-
CTRU_000680	Protein of unknown function	-	-	-	-	-	-	-	PHI:1417#I1S0W0#GzC2H084#5518#Fusarium_graminearum#unaffected_pathogenicity	-	-	-
CTRU_000681	Similar to YIP3: Prenylated Rab acceptor 1 (Saccharomyces cerevisiae (strain ATCC 204508 / S288c))	InterPro:IPR004895, Pfam:PF03208	-	-	-	-	-	-	-	-	9.A.49.1.1	-
CTRU_000682	Protein of unknown function	-	-	-	-	-	-	-	-	-	-	-
CTRU_000683	Protein of unknown function	-	-	-	-	-	-	-	-	-	-	-
CTRU_000684	Similar to atmM: FAD-dependent monooxygenase atmM (Aspergillus flavus)	InterPro:IPR002938, Pfam:PF01494;GO:0071949	-	-	-	-	-	-	PHI:2376#D2E9W7#DEP2#29001#Alternaria_brassicicola#mixed	-	-	-
CTRU_000685	Protein of unknown function	-	-	-	-	-	-	-	-	-	-	-
CTRU_000686	Protein of unknown function	-	-	-	-	-	GH131	-	-	-	-	-
CTRU_000687	Similar to PBY1: Probable tubulin--tyrosine ligase PBY1 (Saccharomyces cerevisiae (strain ATCC 204508 / S288c))	InterPro:IPR002828, Pfam:PF01975;GO:0016787	-	-	-	-	-	-	-	-	-	-
CTRU_000688	Similar to Acel_2109: UPF0145 protein Acel_2109 (Acidothermus cellulolyticus (strain ATCC 43068 / 11B))	InterPro:IPR002765, Pfam:PF01906	-	-	-	-	-	-	-	-	-	-
CTRU_000689	Similar to DAPB: Probable dipeptidyl-aminopeptidase B (Colletotrichum graminicola (strain M1.001 / M2 / FGSC 10212))	InterPro:IPR001375, InterPro:IPR002469, Pfam:PF00326, Pfam:PF00930;GO:0006508, GO:0008236	-	-	-	-	CE10	-	PHI:4103#B2RKU3#DPPIV#837#Porphyromonas_gingivalis#reduced_virulence	-	8.A.51.1.1	-
CTRU_000690	Similar to chc1: Probable clathrin heavy chain (Schizosaccharomyces pombe (strain 972 / ATCC 24843))	InterPro:IPR000547, InterPro:IPR022365, Pfam:PF00637, Pfam:PF01394, Pfam:PF13838;GO:0006886, GO:0016192	-	-	-	-	-	-	-	-	-	-
CTRU_000691	Similar to FMP32: Protein FMP32%2C mitochondrial (Saccharomyces cerevisiae (strain ATCC 204508 / S288c))	InterPro:IPR024461, Pfam:PF07798	-	-	-	-	-	-	-	-	-	-
CTRU_000692	Similar to ccg-4: Clock-controlled pheromone ccg-4 (Neurospora crassa (strain ATCC 24698 / 74-OR23-1A / CBS 708.71 / DSM 1257 / FGSC 987))	-	-	-	-	-	-	-	-	-	-	-
CTRU_000693	Similar to YCR023C: Uncharacterized membrane protein YCR023C (Saccharomyces cerevisiae (strain ATCC 204508 / S288c))	InterPro:IPR011701, Pfam:PF07690;GO:0016021, GO:0055085	-	-	-	-	-	-	PHI:5353#I1RIS2#Famfs1#282267#Fusarium_asiaticum#reduced_virulence	maker-scaffold4.1-snap-gene-7.120-mRNA-1	2.A.1.2.96	-
CTRU_000694	Similar to ARB_07056: Uncharacterized FAD-linked oxidoreductase ARB_02478 (Arthroderma benhamiae (strain ATCC MYA-4681 / CBS 112371))	InterPro:IPR006094, InterPro:IPR012951, Pfam:PF01565, Pfam:PF08031;GO:0016491, GO:0050660, GO:0055114	Yes	-	-	-	AA7	-	PHI:716#Q2VLJ1#ZEB1#5518#Fusarium_graminearum#unaffected_pathogenicity	e_gw1.81.158.1	-	-
CTRU_000695	Protein of unknown function	-	-	-	-	-	-	-	PHI:441#Q6A2T2#BTP1#40559#Botrytis_cinerea#mixed	-	-	-
CTRU_000696	Similar to Glucose oxidase (Penicillium amagasakiense)	InterPro:IPR000172, InterPro:IPR007867, Pfam:PF00732, Pfam:PF05199;GO:0016614, GO:0050660, GO:0055114	Yes	-	-	-	AA3	-	PHI:3865#A3RH09#GOX2#27334#Penicillium_expansum#reduced_virulence	maker-Caloplaca_flavorubescens_scaffold_19-augustus-gene-2.67.2-mRNA-1	-	-
CTRU_000697	Similar to rgxB: Alpha-L-rhamnosidase rgxB (Aspergillus niger (strain CBS 513.88 / FGSC A1513))	InterPro:IPR000743, Pfam:PF00295;GO:0004650, GO:0005975	Yes	-	-	-	GH28	-	PHI:115#Q00359#PGX1#5017#Cochliobolus_carbonum#unaffected_pathogenicity	-	-	-
CTRU_000698	Protein of unknown function	InterPro:IPR006710, Pfam:PF04616;GO:0004553, GO:0005975	Yes	-	-	-	GH43	-	-	-	-	-
CTRU_000699	Similar to phy: 3-phytase (Bacillus sp. (strain DS11))	InterPro:IPR003431, Pfam:PF02333;GO:0016158	-	-	-	-	-	-	-	-	-	-
CTRU_000700	Protein of unknown function	InterPro:IPR000627, Pfam:PF00775;GO:0003824, GO:0006725, GO:0008199, GO:0055114	Yes	-	-	-	-	-	-	-	-	-
CTRU_000701	Protein of unknown function	-	Yes	-	-	-	-	-	-	-	-	-
CTRU_000702	Protein of unknown function	InterPro:IPR021858, Pfam:PF11951	-	-	-	-	-	-	-	-	-	-
CTRU_000703	Similar to lxrA: L-xylulose reductase (Aspergillus niger (strain ATCC 1015 / CBS 113.46 / FGSC A1144 / LSHB Ac4 / NCTC 3858a / NRRL 328 / USDA 3528.7))	Pfam:PF13561	-	-	-	-	-	-	PHI:2022#Q12634#BUF1#318829#Magnaporthe_oryzae#loss_of_pathogenicity	-	-	-
CTRU_000704	Similar to maoN: Monoamine oxidase N (Aspergillus niger)	InterPro:IPR002937, Pfam:PF01593;GO:0016491, GO:0055114	-	-	-	-	-	-	-	-	-	-
CTRU_000705	Similar to HNM1: Choline transport protein (Saccharomyces cerevisiae (strain ATCC 204508 / S288c))	InterPro:IPR002293, Pfam:PF13520;GO:0003333, GO:0015171, GO:0016020	-	-	-	-	-	-	-	-	2.A.3.4.2	-
CTRU_000706	Similar to SPAC18B11.09c: Putative acetyltransferase C18B11.09c (Schizosaccharomyces pombe (strain 972 / ATCC 24843))	InterPro:IPR001451, InterPro:IPR024688, Pfam:PF00132, Pfam:PF12464, Pfam:PF14602;GO:0016407	-	-	-	-	-	-	PHI:1772#I1S053#GzZC087#5518#Fusarium_graminearum#reduced_virulence	-	-	-
CTRU_000707	Protein of unknown function	InterPro:IPR006175, Pfam:PF01042	-	-	-	-	-	-	-	-	-	-
CTRU_000708	Similar to lovD: Acyltransferase LovD (Aspergillus terreus)	InterPro:IPR001466, InterPro:IPR013094, Pfam:PF00144, Pfam:PF07859;GO:0008152, GO:0016787	-	-	-	-	CE10	S12A	-	-	-	-
CTRU_000709	Similar to ilvE: Putative branched-chain-amino-acid aminotransferase (Archaeoglobus fulgidus (strain ATCC 49558 / VC-16 / DSM 4304 / JCM 9628 / NBRC 100126))	InterPro:IPR001544, Pfam:PF01063;GO:0003824, GO:0008152	-	-	-	-	-	-	-	-	-	-
CTRU_000710	Similar to dao1: D-amino-acid oxidase (Schizosaccharomyces pombe (strain 972 / ATCC 24843))	InterPro:IPR006076, Pfam:PF01266;GO:0016491, GO:0055114	-	-	-	-	-	-	-	-	-	-
CTRU_000711	Similar to faeB-2: Probable feruloyl esterase B-2 (Aspergillus oryzae (strain ATCC 42149 / RIB 40))	InterPro:IPR011118, Pfam:PF07519	Yes	-	-	-	-	-	-	-	-	-
CTRU_000712	Similar to TRI11: Isotrichodermin C-15 hydroxylase (Fusarium sporotrichioides)	InterPro:IPR001128, Pfam:PF00067;GO:0005506, GO:0016705, GO:0020037, GO:0055114	-	-	-	-	-	-	PHI:4194#V5XZS6#AKT7#5599#Alternaria_alternata#mixed	GLRG_06495T0	-	-
CTRU_000713	Similar to ADH2: Alcohol dehydrogenase 2 (Candida albicans (strain SC5314 / ATCC MYA-2876))	-	-	-	-	-	-	-	-	-	-	-
CTRU_000714	Protein of unknown function	InterPro:IPR007219, Pfam:PF04082;GO:0003677, GO:0005634, GO:0006351, GO:0008270	-	-	-	Fungal specific transcription factor domain	-	-	PHI:1828#I1S351#GzZC143#5518#Fusarium_graminearum#unaffected_pathogenicity	-	-	-
CTRU_000715	Similar to fucP: L-fucose-proton symporter (Escherichia coli (strain K12))	InterPro:IPR011701, Pfam:PF07690;GO:0016021, GO:0055085	-	-	-	-	-	-	PHI:3663#Q87DK1#PD0681#2371#Xylella_fastidiosa#increased_virulence_(hypervirulence)	-	2.A.1.7.1	-
CTRU_000716	Similar to fabG: 3-oxoacyl-[acyl-carrier-protein] reductase FabG (Thermotoga maritima (strain ATCC 43589 / MSB8 / DSM 3109 / JCM 10099))	Pfam:PF13561	-	-	-	-	-	-	PHI:5440#G4N1P8#ABA4#318829#Magnaporthe_oryzae#reduced_virulence	Endocarpon_03441	-	-
CTRU_000717	Protein of unknown function	-	-	-	-	-	-	-	PHI:2199#G4N2V0#MoRgs8#318829#Magnaporthe_oryzae#unaffected_pathogenicity	-	-	-
CTRU_000718	Protein of unknown function	-	-	-	-	-	-	-	-	-	-	-
CTRU_000719	Protein of unknown function	-	-	-	-	-	-	-	-	-	-	-
CTRU_000720	Protein of unknown function	-	-	-	-	-	-	-	-	-	-	-
CTRU_000721	Similar to crf1: Probable glycosidase crf1 (Neosartorya fumigata (strain ATCC MYA-4609 / Af293 / CBS 101355 / FGSC A1100))	InterPro:IPR000757, Pfam:PF00722;GO:0004553, GO:0005975	Yes	-	-	-	GH16	-	-	-	-	-
CTRU_000722	Protein of unknown function	-	-	-	-	-	-	-	-	-	-	-
CTRU_000723	Similar to Tropinone reductase-like 1 (Erythroxylum coca)	InterPro:IPR002347, Pfam:PF00106	-	-	-	-	-	-	PHI:2034#G4MZY1#MFP1#318829#Magnaporthe_oryzae#reduced_virulence	Endocarpon_04277	-	-
CTRU_000724	Similar to GDB1: Glycogen debranching enzyme (Saccharomyces cerevisiae (strain ATCC 204508 / S288c))	InterPro:IPR029436, InterPro:IPR032788, InterPro:IPR032790, InterPro:IPR032792, Pfam:PF06202, Pfam:PF14699, Pfam:PF14701, Pfam:PF14702	-	-	-	-	GH133	-	PHI:4727#A0A0D2XWJ8#gdb1#5507#Fusarium_oxysporum#mixed	-	-	-
CTRU_000725	Protein of unknown function	-	Yes	Yes	Yes	-	-	-	-	-	-	-
CTRU_000726	Protein of unknown function	-	Yes	Yes	Yes	-	-	-	-	-	-	-
CTRU_000727	Protein of unknown function	-	-	-	-	-	-	-	-	-	-	-
CTRU_000728	Similar to Glycerol-3-phosphate dehydrogenase [NAD(+)] (Colletotrichum gloeosporioides)	InterPro:IPR006109, InterPro:IPR011128, Pfam:PF01210, Pfam:PF07479;GO:0004367, GO:0005975, GO:0016616, GO:0046168, GO:0051287, GO:0055114	-	-	-	-	-	-	-	-	-	-
CTRU_000729	Protein of unknown function	-	-	-	-	-	-	-	-	-	-	-
CTRU_000730	Similar to nep2: NEDD8-specific protease 2 (Schizosaccharomyces pombe (strain 972 / ATCC 24843))	InterPro:IPR003653, Pfam:PF02902;GO:0006508, GO:0008234	-	-	-	-	-	C48A	-	-	-	-
CTRU_000731	Similar to con-10: Conidiation-specific protein 10 (Neurospora crassa (strain ATCC 24698 / 74-OR23-1A / CBS 708.71 / DSM 1257 / FGSC 987))	InterPro:IPR019626, Pfam:PF10685	-	-	-	-	-	-	-	-	-	-
CTRU_000732	Similar to con-6: Conidiation-specific protein 6 (Neurospora crassa (strain ATCC 24698 / 74-OR23-1A / CBS 708.71 / DSM 1257 / FGSC 987))	InterPro:IPR018824, Pfam:PF10346	-	-	-	-	-	-	-	-	-	-
CTRU_000733	Protein of unknown function	-	-	-	-	-	-	-	-	-	-	-
CTRU_000734	Protein of unknown function	Pfam:PF15341	-	-	-	-	-	-	-	-	-	-
CTRU_000735	Similar to PAM17: Presequence translocated-associated motor subunit PAM17%2C mitochondrial (Gibberella zeae (strain PH-1 / ATCC MYA-4620 / FGSC 9075 / NRRL 31084))	InterPro:IPR013875, Pfam:PF08566	-	-	-	-	-	-	-	-	-	-
CTRU_000736	Similar to UBA4: Adenylyltransferase and sulfurtransferase uba4 (Magnaporthe oryzae (strain 70-15 / ATCC MYA-4617 / FGSC 8958))	InterPro:IPR000594, InterPro:IPR001763, Pfam:PF00581, Pfam:PF00899;GO:0008641	-	-	-	-	-	-	-	-	3.A.25.2.1	-
CTRU_000737	Protein of unknown function	-	-	-	-	-	-	-	-	-	-	-
CTRU_000738	Protein of unknown function	-	-	-	-	-	-	-	-	-	-	-
CTRU_000739	Similar to DDB_G0267588: Probable phosphatidylinositol phosphate kinase DDB_G0267588 (Dictyostelium discoideum)	InterPro:IPR002498, Pfam:PF01504;GO:0016307, GO:0046488	-	-	-	-	-	-	-	-	-	-
CTRU_000740	Similar to Cel61a: Polysaccharide monooxygenase Cel61a (Myceliophthora thermophila (strain ATCC 42464 / BCRC 31852 / DSM 1799))	InterPro:IPR000254, InterPro:IPR005103, Pfam:PF00734, Pfam:PF03443;GO:0004553, GO:0005576, GO:0005975, GO:0030248	Yes	-	-	-	AA9, CBM1	-	PHI:1581#I1RPX8#GzOB021#5518#Fusarium_graminearum#unaffected_pathogenicity	-	-	-
CTRU_000741	Similar to paxP: Cytochrome P450 monooxygenase paxP (Penicillium paxilli)	InterPro:IPR001128, Pfam:PF00067;GO:0005506, GO:0016705, GO:0020037, GO:0055114	-	-	-	-	-	-	PHI:2909#I1S2M5#Cyp51C#5518#Fusarium_graminearum#mixed	CH063_00886T0	-	-
CTRU_000742	Protein of unknown function	-	-	-	-	-	-	-	-	-	-	-
CTRU_000743	Protein of unknown function	-	-	-	-	-	-	-	-	-	-	-
CTRU_000744	Protein of unknown function	InterPro:IPR002656, Pfam:PF01757;GO:0016747	-	-	-	-	-	-	PHI:167#Q9UUS8#CHIP3#474922#Colletotrichum_gloeosporioides#unaffected_pathogenicity	-	-	-
CTRU_000745	Similar to och1: Initiation-specific alpha-1%2C6-mannosyltransferase (Schizosaccharomyces pombe (strain 972 / ATCC 24843))	InterPro:IPR007577, Pfam:PF04488	-	-	-	-	GT32	-	PHI:4096#V9MGK6#FoOCH1#5507#Fusarium_oxysporum#reduced_virulence	-	-	-
CTRU_000746	Protein of unknown function	InterPro:IPR008427, Pfam:PF05730	-	-	-	-	-	-	PHI:2165#G4N3R9#PTH11#318829#Magnaporthe_oryzae#reduced_virulence	-	-	-
CTRU_000747	Similar to plyA: Probable pectate lyase A (Neosartorya fumigata (strain ATCC MYA-4609 / Af293 / CBS 101355 / FGSC A1100))	InterPro:IPR002022, Pfam:PF00544	Yes	-	-	-	PL1	-	PHI:2476#G8AA67#CcpelA#27358#Colletotrichum_coccodes#mixed	g8694.t1	-	-
CTRU_000748	Protein of unknown function	-	Yes	-	-	-	-	-	-	-	-	-
CTRU_000749	Similar to het-6: Heterokaryon incompatibility protein 6%2C OR allele (Neurospora crassa (strain ATCC 24698 / 74-OR23-1A / CBS 708.71 / DSM 1257 / FGSC 987))	InterPro:IPR010730, Pfam:PF06985	-	-	-	-	-	-	-	-	-	-
CTRU_000750	Similar to pmc1: Calcium-transporting ATPase 2 (Schizosaccharomyces pombe (strain 972 / ATCC 24843))	InterPro:IPR004014, InterPro:IPR006068, InterPro:IPR008250, Pfam:PF00122, Pfam:PF00689, Pfam:PF00690, Pfam:PF00702;GO:0000166, GO:0046872	-	-	-	-	-	-	PHI:3801#J9VQQ3#Pmc1#5207#Cryptococcus_neoformans#reduced_virulence	-	3.A.3.2.27	-
CTRU_000751	Protein of unknown function	-	Yes	-	-	-	-	-	-	-	-	-
CTRU_000752	Protein of unknown function	-	Yes	-	-	-	-	-	-	-	-	-
CTRU_000753	Protein of unknown function	-	-	-	-	-	-	-	-	-	-	-
CTRU_000754	Similar to ykvO: Uncharacterized oxidoreductase YkvO (Bacillus subtilis (strain 168))	Pfam:PF13561	-	-	-	-	-	-	-	-	-	-
CTRU_000755	Similar to ARB_07085: Probable feruloyl esterase ARB_07085 (Arthroderma benhamiae (strain ATCC MYA-4681 / CBS 112371))	InterPro:IPR011118, Pfam:PF07519	-	-	-	-	-	-	-	-	-	-
CTRU_000756	Similar to gtaG: GATA zinc finger domain-containing protein 7 (Dictyostelium discoideum)	InterPro:IPR000679, Pfam:PF00320;GO:0003700, GO:0006355, GO:0008270, GO:0043565	-	-	-	GATA zinc finger	-	-	PHI:1443#I1RB11#GzGATA001#5518#Fusarium_graminearum#unaffected_pathogenicity	-	-	-
CTRU_000757	Similar to ARB_01932: Antigenic thaumatin-like protein ARB_01932 (Arthroderma benhamiae (strain ATCC MYA-4681 / CBS 112371))	InterPro:IPR006771, Pfam:PF04681	Yes	Yes	-	-	-	-	-	-	-	-
CTRU_000758	Similar to moc3: Transcriptional regulatory protein moc3 (Schizosaccharomyces pombe (strain 972 / ATCC 24843))	InterPro:IPR001138, InterPro:IPR021858, Pfam:PF00172, Pfam:PF11951;GO:0000981, GO:0005634, GO:0006355, GO:0008270	-	-	-	Fungal specific transcription factor domain, Fungal Zn(2)-Cys(6) binuclear cluster domain	-	-	PHI:1974#I1RQN6#GzZC289#5518#Fusarium_graminearum#unaffected_pathogenicity	-	-	-
CTRU_000759	Similar to JID1: J domain-containing protein 1 (Ashbya gossypii (strain ATCC 10895 / CBS 109.51 / FGSC 9923 / NRRL Y-1056))	-	-	-	-	-	-	-	-	-	-	-
CTRU_000760	Similar to P4H3: Probable prolyl 4-hydroxylase 3 (Arabidopsis thaliana)	InterPro:IPR005123, Pfam:PF13640;GO:0016491, GO:0055114	-	-	-	-	-	-	-	-	-	-
CTRU_000761	Protein of unknown function	InterPro:IPR008775, Pfam:PF05721	-	-	-	-	-	-	-	-	-	-
CTRU_000762	Similar to At1g18010: UNC93-like protein 2 (Arabidopsis thaliana)	InterPro:IPR010291, Pfam:PF05978	-	-	-	-	-	-	-	-	2.A.1.58.5	-
CTRU_000763	Protein of unknown function	-	-	-	-	-	-	-	PHI:3985#I1RX03#FGSG_08844_(Sc_gpi7)#5518#Fusarium_graminearum#unaffected_pathogenicity	-	-	-
CTRU_000764	Protein of unknown function	InterPro:IPR031924, Pfam:PF15979	Yes	-	-	-	GH115	-	-	-	-	-
CTRU_000765	Similar to prpB: 2-methylisocitrate lyase (Escherichia coli (strain K12))	Pfam:PF13714	-	-	-	-	-	-	PHI:3329#A7ESB3#Ss-oah1#5180#Sclerotinia_sclerotiorum#reduced_virulence	-	-	-
CTRU_000766	Similar to SPBC1271.09: Probable metabolite transport protein C1271.09 (Schizosaccharomyces pombe (strain 972 / ATCC 24843))	InterPro:IPR005828, Pfam:PF00083;GO:0016021, GO:0022857, GO:0055085	-	-	-	-	-	-	PHI:3822#Q5A1L6#GIT3#5476#Candida_albicans#reduced_virulence	-	2.A.1.9.7	-
CTRU_000767	Similar to nit-4: Nitrogen assimilation transcription factor nit-4 (Neurospora crassa (strain ATCC 24698 / 74-OR23-1A / CBS 708.71 / DSM 1257 / FGSC 987))	InterPro:IPR007219, Pfam:PF04082;GO:0003677, GO:0005634, GO:0006351, GO:0008270	-	-	-	Fungal specific transcription factor domain	-	-	PHI:1758#I1RXV2#GzZC073#5518#Fusarium_graminearum#unaffected_pathogenicity	-	-	-
CTRU_000768	Similar to HLTF: Helicase-like transcription factor (Homo sapiens)	InterPro:IPR000330, Pfam:PF00176;GO:0005524	-	-	-	-	-	-	-	EEA23526.1	-	-
CTRU_000769	Similar to At5g05130: Putative SWI/SNF-related matrix-associated actin-dependent regulator of chromatin subfamily A member 3-like 1 (Arabidopsis thaliana)	InterPro:IPR000330, InterPro:IPR001650, Pfam:PF00176, Pfam:PF00271;GO:0005524	-	-	-	-	-	-	PHI:1552#I1S0N5#GzMyb016#5518#Fusarium_graminearum#unaffected_pathogenicity	EEA23526.1	-	-
CTRU_000770	Similar to HET-E1: Vegetative incompatibility protein HET-E-1 (Podospora anserina)	Pfam:PF05729	-	-	-	-	-	-	PHI:1420#I1S172#GzC2H088#5518#Fusarium_graminearum#unaffected_pathogenicity	EEA28139.1	-	-
CTRU_000771	Similar to AN1503: Probable 4-hydroxy-2-oxoglutarate aldolase%2C mitochondrial (Emericella nidulans (strain FGSC A4 / ATCC 38163 / CBS 112.46 / NRRL 194 / M139))	InterPro:IPR002220, Pfam:PF00701;GO:0008152, GO:0016829	-	-	-	-	-	-	-	-	-	-
CTRU_000772	Similar to CAP22: Protein CAP22 (Colletotrichum gloeosporioides)	-	-	-	-	-	-	-	-	-	-	-
CTRU_000773	Similar to CAH: Cyanamide hydratase (Myrothecium verrucaria)	InterPro:IPR006674, Pfam:PF01966	-	-	-	-	-	-	-	-	-	-
CTRU_000774	Protein of unknown function	-	-	-	-	-	-	-	-	-	-	-
CTRU_000775	Protein of unknown function	-	-	-	-	-	-	-	-	-	-	-
CTRU_000776	Protein of unknown function	-	-	-	-	-	-	-	-	-	-	-
CTRU_000777	Protein of unknown function	-	-	-	-	-	-	-	-	-	-	-
CTRU_000778	Protein of unknown function	InterPro:IPR004302, Pfam:PF03067	Yes	-	-	-	-	-	-	-	-	-
CTRU_000779	Similar to mtaD: 5-methylthioadenosine/S-adenosylhomocysteine deaminase (Pyrococcus horikoshii (strain ATCC 700860 / DSM 12428 / JCM 9974 / NBRC 100139 / OT-3))	InterPro:IPR006680, Pfam:PF01979;GO:0016787	Yes	-	-	-	-	-	-	-	-	-
CTRU_000780	Similar to SPAC24C9.08: Uncharacterized carboxypeptidase C24C9.08 (Schizosaccharomyces pombe (strain 972 / ATCC 24843))	InterPro:IPR002933, Pfam:PF01546;GO:0008152, GO:0016787	Yes	-	-	-	-	M20A	-	-	-	-
CTRU_000781	Similar to ARB_07867: WSC domain-containing protein ARB_07867 (Arthroderma benhamiae (strain ATCC MYA-4681 / CBS 112371))	InterPro:IPR002889, Pfam:PF01822	Yes	-	-	-	-	-	PHI:5186#G4MZ98#MoAPX2#318829#Magnaporthe_oryzae#reduced_virulence	-	-	-
CTRU_000782	Protein of unknown function	InterPro:IPR010308, Pfam:PF06011	-	-	-	-	-	-	PHI:803#G4MRP7#MGG_04629#318829#Magnaporthe_oryzae#reduced_virulence	-	-	-
CTRU_000783	Similar to MCH5: Riboflavin transporter MCH5 (Saccharomyces cerevisiae (strain ATCC 204508 / S288c))	InterPro:IPR011701, Pfam:PF07690;GO:0016021, GO:0055085	-	-	-	-	-	-	PHI:812#G4NIB5#MGG_10702#318829#Magnaporthe_oryzae#reduced_virulence	MGYG_03812	2.A.1.13.4	-
CTRU_000784	Similar to PRR1: Pinoresinol reductase 1 (Arabidopsis thaliana)	InterPro:IPR008030, Pfam:PF05368	-	-	-	-	-	-	-	-	-	-
CTRU_000785	Similar to SRT1: NAD-dependent protein deacetylase SRT1 (Arabidopsis thaliana)	InterPro:IPR003000, Pfam:PF02146;GO:0070403	-	-	-	-	-	-	-	-	-	-
CTRU_000786	Similar to yxjH: Uncharacterized protein YxjH (Bacillus subtilis (strain 168))	InterPro:IPR002629, Pfam:PF01717;GO:0003871, GO:0008270, GO:0009086	-	-	-	-	-	-	-	-	-	-
CTRU_000787	Protein of unknown function	InterPro:IPR010621, InterPro:IPR010679, Pfam:PF06742, Pfam:PF06863	Yes	-	-	-	-	-	-	-	-	-
CTRU_000788	Similar to ycaC: Uncharacterized protein YcaC (Escherichia coli (strain K12))	InterPro:IPR000868, Pfam:PF00857;GO:0003824, GO:0008152	-	-	-	-	-	-	-	-	-	-
CTRU_000789	Protein of unknown function	-	-	-	-	-	-	-	PHI:441#Q6A2T2#BTP1#40559#Botrytis_cinerea#mixed	Lema_T013660.1	-	-
CTRU_000790	Similar to ABCC1: Multidrug resistance-associated protein 1 (Gallus gallus)	InterPro:IPR003439, InterPro:IPR011527, Pfam:PF00005, Pfam:PF00664;GO:0005524, GO:0006810, GO:0016021, GO:0016887, GO:0042626, GO:0055085	-	-	-	-	-	-	PHI:3924#I1S2J9#FgABC1#5518#Fusarium_graminearum#reduced_virulence	EfO2.075130.1	3.A.1.208.39	-
CTRU_000791	Similar to mlcB: Compactin diketide synthase mokB (Penicillium citrinum)	InterPro:IPR009081, InterPro:IPR013154, InterPro:IPR013217, InterPro:IPR013968, InterPro:IPR014030, InterPro:IPR014031, InterPro:IPR014043, InterPro:IPR020807, Pfam:PF00109, Pfam:PF00550, Pfam:PF00698, Pfam:PF02801, Pfam:PF08240, Pfam:PF08242, Pfam:PF08659, Pfam:PF14765;GO:0055114	-	-	-	-	-	-	PHI:55#Q92217#PKS1#5016#Cochliobolus_heterostrophus#reduced_virulence	-	-	PKS
CTRU_000792	Similar to NRPS13: Nonribosomal peptide synthetase 13 (Neosartorya fumigata (strain ATCC MYA-4609 / Af293 / CBS 101355 / FGSC A1100))	InterPro:IPR000873, InterPro:IPR001242, InterPro:IPR009081, InterPro:IPR025110, Pfam:PF00501, Pfam:PF00550, Pfam:PF00668, Pfam:PF13193;GO:0003824, GO:0008152	-	-	-	-	-	-	PHI:160#Q9UVN5#AMT#5599#Alternaria_alternata#loss_of_pathogenicity	-	-	NRPS
CTRU_000793	Protein of unknown function	-	-	-	-	-	-	-	-	-	-	-
CTRU_000794	Similar to ausC: FAD-binding monooxygenase ausC (Emericella nidulans (strain FGSC A4 / ATCC 38163 / CBS 112.46 / NRRL 194 / M139))	-	-	-	-	-	-	-	-	-	-	-
CTRU_000795	Protein of unknown function	InterPro:IPR007325, Pfam:PF04199;GO:0004061, GO:0019441	-	-	-	-	-	-	-	-	-	-
CTRU_000796	Protein of unknown function	InterPro:IPR021765, Pfam:PF11807	-	-	-	-	-	-	-	-	-	-
CTRU_000797	Protein of unknown function	-	Yes	-	-	-	-	-	-	-	-	-
CTRU_000798	Similar to pmd1: Leptomycin B resistance protein pmd1 (Schizosaccharomyces pombe (strain 972 / ATCC 24843))	InterPro:IPR003439, InterPro:IPR011527, Pfam:PF00005, Pfam:PF00664;GO:0005524, GO:0006810, GO:0016021, GO:0016887, GO:0042626, GO:0055085	-	-	-	-	-	-	PHI:2042#Q3Y5V5#ABC3#318829#Magnaporthe_oryzae#loss_of_pathogenicity	EfO2.075130.1	3.A.1.201.10	-
CTRU_000799	Similar to UGT74F1: UDP-glycosyltransferase 74F1 (Arabidopsis thaliana)	InterPro:IPR002213, Pfam:PF00201;GO:0008152, GO:0016758	-	-	-	-	GT1	-	-	-	-	-
CTRU_000800	Similar to ERG6: Sterol 24-C-methyltransferase (Magnaporthe oryzae (strain 70-15 / ATCC MYA-4617 / FGSC 8958))	InterPro:IPR013216, Pfam:PF08241;GO:0008152, GO:0008168	-	-	-	-	-	-	-	-	-	-
CTRU_000801	Similar to YGL114W: Putative oligopeptide transporter YGL114W (Saccharomyces cerevisiae (strain ATCC 204508 / S288c))	InterPro:IPR004813, Pfam:PF03169;GO:0055085	-	-	-	-	-	-	-	-	2.A.67.2.6	-
CTRU_000802	Protein of unknown function	-	-	-	-	-	-	-	-	-	-	-
CTRU_000803	Similar to IDH1: Isocitrate dehydrogenase [NAD] subunit 1%2C mitochondrial (Ajellomyces capsulatus)	InterPro:IPR024084, Pfam:PF00180;GO:0016616, GO:0055114	-	-	-	-	-	-	PHI:504#P04173#LEU2#4932#Saccharomyces_cerevisiae#reduced_virulence	-	-	-
CTRU_000804	Similar to SPCC24B10.10c: Uncharacterized AAA domain-containing protein C24B10.10c (Schizosaccharomyces pombe (strain 972 / ATCC 24843))	InterPro:IPR003959, Pfam:PF00004;GO:0005524	-	-	-	-	-	-	-	-	-	-
CTRU_000805	Similar to HET-E1: Vegetative incompatibility protein HET-E-1 (Podospora anserina)	Pfam:PF05729	-	-	-	-	-	-	-	-	-	-
CTRU_000806	Similar to Cyp3a16: Cytochrome P450 3A16 (Mus musculus)	InterPro:IPR001128, Pfam:PF00067;GO:0005506, GO:0016705, GO:0020037, GO:0055114	-	-	-	-	-	-	PHI:2534#Q4WNT5#ERG11A#746128#Aspergillus_fumigatus#mixed	GLRG_08989T0	-	-
CTRU_000807	Similar to MIMI_R632: Uncharacterized protein R632 (Acanthamoeba polyphaga mimivirus)	InterPro:IPR029130, Pfam:PF15508	-	-	-	-	-	-	-	-	-	-
CTRU_000808	Protein of unknown function	-	-	-	-	-	-	-	-	-	-	-
CTRU_000809	Similar to SPAPB24D3.08c: Zinc-type alcohol dehydrogenase-like protein PB24D3.08c (Schizosaccharomyces pombe (strain 972 / ATCC 24843))	InterPro:IPR013149, Pfam:PF00107, Pfam:PF16884;GO:0055114	-	-	-	-	-	-	PHI:2839#Q8NJQ2#RED1#5016#Cochliobolus_heterostrophus#reduced_virulence	-	-	-
CTRU_000810	Similar to MX1: Interferon-induced GTP-binding protein Mx1 (Equus caballus)	InterPro:IPR000375, InterPro:IPR022812, Pfam:PF00350, Pfam:PF01031;GO:0005525	-	-	-	-	-	-	-	-	1.I.1.1.3	-
CTRU_000811	Similar to TIC32: Short-chain dehydrogenase TIC 32%2C chloroplastic (Pisum sativum)	InterPro:IPR002347, Pfam:PF00106	-	-	-	-	-	-	-	-	-	-
CTRU_000812	Protein of unknown function	-	-	-	-	-	-	-	-	-	-	-
CTRU_000813	Similar to SVP26: Protein SVP26 (Saccharomyces cerevisiae (strain ATCC 204508 / S288c))	InterPro:IPR007277, Pfam:PF04148	-	-	-	-	-	-	-	-	-	-
CTRU_000814	Similar to BUD23: 18S rRNA (guanine(1575)-N(7))-methyltransferase (Saccharomyces cerevisiae (strain ATCC 204508 / S288c))	InterPro:IPR013216, InterPro:IPR022238, Pfam:PF08241, Pfam:PF12589;GO:0008152, GO:0008168	-	-	-	-	-	-	-	-	-	-
CTRU_000815	Protein of unknown function	InterPro:IPR003615, Pfam:PF13391	-	-	-	-	-	-	-	-	-	-
CTRU_000816	Protein of unknown function	-	-	-	-	-	-	-	-	-	-	-
CTRU_000817	Protein of unknown function	InterPro:IPR000073, Pfam:PF12697	-	-	-	-	-	-	-	-	-	-
CTRU_000818	Similar to bcsl1b: Probable mitochondrial chaperone BCS1-B (Dictyostelium discoideum)	InterPro:IPR003959, InterPro:IPR014851, Pfam:PF00004, Pfam:PF08740;GO:0005524	-	-	-	-	-	-	PHI:2033#G4NBI6#MgPex6#318829#Magnaporthe_oryzae#loss_of_pathogenicity	-	9.A.62.1.1	-
CTRU_000819	Similar to DFG5: Mannan endo-1%2C6-alpha-mannosidase DFG5 (Saccharomyces cerevisiae (strain ATCC 204508 / S288c))	InterPro:IPR005198, Pfam:PF03663	-	-	-	-	GH76	-	-	CHG06520.1	-	-
CTRU_000820	Protein of unknown function	-	-	-	-	-	-	-	-	-	-	-
CTRU_000821	Similar to UPC2: Sterol uptake control protein 2 (Candida albicans (strain SC5314 / ATCC MYA-2876))	InterPro:IPR021858, Pfam:PF11951	-	-	-	-	-	-	PHI:1975#I1RQI0#GzZC290#5518#Fusarium_graminearum#unaffected_pathogenicity	-	-	-
CTRU_000822	Protein of unknown function	InterPro:IPR008427, Pfam:PF05730	-	-	-	-	-	-	PHI:2165#G4N3R9#PTH11#318829#Magnaporthe_oryzae#reduced_virulence	-	-	-
CTRU_000823	Similar to Aldehyde reductase 2 (Sporidiobolus salmonicolor)	InterPro:IPR001509, Pfam:PF01370;GO:0003824, GO:0050662	-	-	-	-	-	-	PHI:1047#A0ST44#CTB6#29003#Cercospora_nicotianae#reduced_virulence	-	-	-
CTRU_000824	Similar to mirB: Siderophore iron transporter mirB (Emericella nidulans (strain FGSC A4 / ATCC 38163 / CBS 112.46 / NRRL 194 / M139))	InterPro:IPR011701, Pfam:PF07690;GO:0016021, GO:0055085	-	-	-	-	-	-	PHI:513#Q5A2T6#ARN1_(SIT1)#5476#Candida_albicans#mixed	ATEG_04721.1	2.A.1.16.7	-
CTRU_000825	Similar to isp4: Sexual differentiation process protein isp4 (Schizosaccharomyces pombe (strain 972 / ATCC 24843))	InterPro:IPR004813, Pfam:PF03169;GO:0055085	-	-	-	-	-	-	PHI:2976#C6ZRH8#CgOPT1#474922#Colletotrichum_gloeosporioides#reduced_virulence	-	2.A.67.1.1	-
CTRU_000826	Similar to indc11: Protein indc11 (Hypocrea atroviridis)	InterPro:IPR013149, Pfam:PF00107;GO:0055114	-	-	-	-	-	-	-	-	-	-
CTRU_000827	Similar to tap: Tripeptidyl aminopeptidase (Streptomyces coelicolor (strain ATCC BAA-471 / A3(2) / M145))	InterPro:IPR013595, Pfam:PF08386	-	-	-	-	-	-	-	-	-	-
CTRU_000828	Protein of unknown function	-	Yes	Yes	Yes	-	-	-	-	-	-	-
CTRU_000829	Protein of unknown function	InterPro:IPR021833, Pfam:PF11905	-	-	-	-	-	-	-	-	-	-
CTRU_000830	Similar to MW2501: Uncharacterized hydrolase MW2501 (Staphylococcus aureus (strain MW2))	InterPro:IPR000073, Pfam:PF00561	-	-	-	-	-	-	-	-	-	-
CTRU_000831	Similar to ARB_07085: Probable feruloyl esterase ARB_07085 (Arthroderma benhamiae (strain ATCC MYA-4681 / CBS 112371))	InterPro:IPR011118, Pfam:PF07519	-	-	-	-	-	-	-	-	-	-
CTRU_000832	Similar to cbh-1: Exoglucanase 1 (Neurospora crassa (strain ATCC 24698 / 74-OR23-1A / CBS 708.71 / DSM 1257 / FGSC 987))	InterPro:IPR001722, Pfam:PF00840;GO:0004553, GO:0005975	Yes	-	-	-	GH7	-	PHI:566#Q9C1F9#cel2#5017#Cochliobolus_carbonum#unaffected_pathogenicity	-	-	-
CTRU_000833	Similar to SPBC1683.12: Uncharacterized transporter C1683.12 (Schizosaccharomyces pombe (strain 972 / ATCC 24843))	InterPro:IPR011701, Pfam:PF07690;GO:0016021, GO:0055085	-	-	-	-	-	-	PHI:1555#I1RDG6#GzMyb019#5518#Fusarium_graminearum#unaffected_pathogenicity	-	2.A.1.14.11	-
CTRU_000834	Similar to UPC2: Sterol uptake control protein 2 (Saccharomyces cerevisiae (strain ATCC 204508 / S288c))	InterPro:IPR021858, Pfam:PF11951	-	-	-	-	-	-	PHI:1856#I1S377#GzZC171#5518#Fusarium_graminearum#unaffected_pathogenicity	-	-	-
CTRU_000835	Similar to AIM2: Protein AIM2 (Saccharomyces cerevisiae (strain ATCC 204508 / S288c))	InterPro:IPR002925, Pfam:PF01738;GO:0016787	Yes	Yes	-	-	CE1	-	-	-	-	-
CTRU_000836	Similar to MCH5: Riboflavin transporter MCH5 (Saccharomyces cerevisiae (strain ATCC 204508 / S288c))	InterPro:IPR011701, Pfam:PF07690;GO:0016021, GO:0055085	-	-	-	-	-	-	PHI:812#G4NIB5#MGG_10702#318829#Magnaporthe_oryzae#reduced_virulence	MGYG_03812	2.A.1.13.4	-
CTRU_000837	Similar to gsfC: O-methyltransferase gsfC (Penicillium aethiopicum)	InterPro:IPR001077, Pfam:PF00891;GO:0008171	-	-	-	-	-	-	PHI:1651#I1S0U2#GzWing023#5518#Fusarium_graminearum#unaffected_pathogenicity	-	-	-
CTRU_000838	Similar to ECM29: Proteasome component ECM29 (Saccharomyces cerevisiae (strain ATCC 204508 / S288c))	InterPro:IPR024372, Pfam:PF13001;GO:0032947, GO:0043248	-	-	-	-	-	-	-	-	-	-
CTRU_000839	Similar to UBX5: UBX domain-containing protein 5 (Saccharomyces cerevisiae (strain ATCC 204508 / S288c))	InterPro:IPR001012, Pfam:PF00789, Pfam:PF13899, Pfam:PF14555;GO:0005515	-	-	-	-	-	-	-	-	-	-
CTRU_000840	Similar to svkA: Serine/threonine-protein kinase svkA (Dictyostelium discoideum)	InterPro:IPR000719, Pfam:PF00069;GO:0004672, GO:0005524, GO:0006468	-	-	-	-	-	-	PHI:1181#I1RNY7#(Sc_Kic1)#5518#Fusarium_graminearum#reduced_virulence	fgenesh1_pg.8_#_209	1.I.1.1.3	-
CTRU_000841	Protein of unknown function	-	-	-	-	-	-	-	-	-	-	-
CTRU_000842	Protein of unknown function	-	-	-	-	-	-	-	-	-	-	-
CTRU_000843	Similar to SPBC23E6.01c: Uncharacterized RNA-binding protein C23E6.01c (Schizosaccharomyces pombe (strain 972 / ATCC 24843))	InterPro:IPR000504, Pfam:PF00076;GO:0003676	-	-	-	-	-	-	-	-	-	-
CTRU_000844	Similar to Lipase B (Pseudozyma antarctica)	-	Yes	-	-	-	-	-	-	-	-	-
CTRU_000845	Similar to plyB: Probable pectate lyase B (Aspergillus flavus (strain ATCC 200026 / FGSC A1120 / NRRL 3357 / JCM 12722 / SRRC 167))	InterPro:IPR002022, Pfam:PF00544	-	-	-	-	PL1	-	PHI:2476#G8AA67#CcpelA#27358#Colletotrichum_coccodes#mixed	g8694.t1	-	-
CTRU_000846	Similar to erg-4: Sterol 24-C-methyltransferase erg-4 (Neurospora crassa (strain ATCC 24698 / 74-OR23-1A / CBS 708.71 / DSM 1257 / FGSC 987))	InterPro:IPR013216, InterPro:IPR013705, Pfam:PF08241, Pfam:PF08498;GO:0006694, GO:0008152, GO:0008168	-	-	-	-	-	-	-	-	-	-
CTRU_000847	Similar to MAL11: General alpha-glucoside permease (Saccharomyces cerevisiae (strain ATCC 204508 / S288c))	InterPro:IPR005828, Pfam:PF00083;GO:0016021, GO:0022857, GO:0055085	-	-	-	-	-	-	PHI:1094#I1RL30#FGSG_04610#5518#Fusarium_graminearum#unaffected_pathogenicity	-	2.A.1.1.11	-
CTRU_000848	Protein of unknown function	-	-	-	-	-	-	-	-	-	-	-
CTRU_000849	Protein of unknown function	-	-	-	-	-	-	-	-	-	-	-
CTRU_000850	Protein of unknown function	-	-	-	-	-	-	-	-	-	-	-
CTRU_000851	Similar to liz1: Pantothenate transporter liz1 (Schizosaccharomyces pombe (strain 972 / ATCC 24843))	InterPro:IPR011701, Pfam:PF07690;GO:0016021, GO:0055085	-	-	-	-	-	-	PHI:1555#I1RDG6#GzMyb019#5518#Fusarium_graminearum#unaffected_pathogenicity	-	2.A.1.14.17	-
CTRU_000852	Similar to JLP1: Alpha-ketoglutarate-dependent sulfonate dioxygenase (Saccharomyces cerevisiae (strain ATCC 204508 / S288c))	InterPro:IPR003819, Pfam:PF02668;GO:0016491, GO:0055114	-	-	-	-	-	-	-	-	-	-
CTRU_000853	Similar to ARB_02369: Probable secreted lipase ARB_02369 (Arthroderma benhamiae (strain ATCC MYA-4681 / CBS 112371))	InterPro:IPR002018, Pfam:PF00135	Yes	-	-	-	CE10	-	PHI:541#Q5XTQ4#LIP1#40559#Botrytis_cinerea#unaffected_pathogenicity	-	-	-
CTRU_000854	Similar to dtxS3: Aldo-keto reductase dtxS3 (Metarhizium robertsii (strain ARSEF 23 / ATCC MYA-3075))	InterPro:IPR023210, Pfam:PF00248	-	-	-	-	-	-	PHI:419#Q7Z8E8#CSH1#5476#Candida_albicans#reduced_virulence	-	8.A.5.1.6	-
CTRU_000855	Similar to SPBC1271.10c: Uncharacterized MFS-type transporter C1271.10c (Schizosaccharomyces pombe (strain 972 / ATCC 24843))	InterPro:IPR011701, Pfam:PF07690;GO:0016021, GO:0055085	-	-	-	-	-	-	-	-	2.A.1.2.33	-
CTRU_000856	Similar to yjgH: RutC family protein YjgH (Escherichia coli (strain K12))	InterPro:IPR006175, Pfam:PF01042	-	-	-	-	-	-	-	-	-	-
CTRU_000857	Similar to CLAH10: Aldehyde dehydrogenase (Davidiella tassiana)	InterPro:IPR015590, Pfam:PF00171;GO:0008152, GO:0016491, GO:0055114	-	-	-	-	-	-	PHI:3914#Q0V515#Sdh1#13684#Parastagonospora_nodorum#reduced_virulence	PCON_06884m.01	-	-
CTRU_000858	Protein of unknown function	InterPro:IPR001138, InterPro:IPR021858, Pfam:PF00172, Pfam:PF11951;GO:0000981, GO:0005634, GO:0006355, GO:0008270	-	-	-	Fungal specific transcription factor domain, Fungal Zn(2)-Cys(6) binuclear cluster domain	-	-	PHI:1881#I1RJA3#GzZC196#5518#Fusarium_graminearum#unaffected_pathogenicity	-	-	-
CTRU_000859	Similar to MARC1: Mitochondrial amidoxime-reducing component 1 (Homo sapiens)	InterPro:IPR005302, Pfam:PF03473;GO:0003824, GO:0030151, GO:0030170	-	-	-	-	-	-	-	-	-	-
CTRU_000860	Similar to fabG: 3-oxoacyl-[acyl-carrier-protein] reductase FabG (Bacillus subtilis (strain 168))	Pfam:PF13561	-	-	-	-	-	-	PHI:2844#O93802#BRM2#5599#Alternaria_alternata#unaffected_pathogenicity	-	-	-
CTRU_000861	Similar to bglK: Probable beta-glucosidase K (Emericella nidulans (strain FGSC A4 / ATCC 38163 / CBS 112.46 / NRRL 194 / M139))	InterPro:IPR001764, InterPro:IPR002772, InterPro:IPR011658, InterPro:IPR026891, Pfam:PF00933, Pfam:PF01915, Pfam:PF07691, Pfam:PF14310;GO:0004553, GO:0005975	-	-	-	-	GH3	-	PHI:191#Q99324#TOM1#39703#Septoria_lycopersici#unaffected_pathogenicity	-	-	-
CTRU_000862	Similar to SPAC1327.01c: Uncharacterized transcriptional regulatory protein C1327.01c (Schizosaccharomyces pombe (strain 972 / ATCC 24843))	InterPro:IPR007219, Pfam:PF04082;GO:0003677, GO:0005634, GO:0006351, GO:0008270	-	-	-	Fungal specific transcription factor domain	-	-	PHI:1878#I1RPF6#GzZC193#5518#Fusarium_graminearum#unaffected_pathogenicity	-	-	-
CTRU_000863	Similar to ght2: High-affinity glucose transporter ght2 (Schizosaccharomyces pombe (strain 972 / ATCC 24843))	InterPro:IPR005828, Pfam:PF00083;GO:0016021, GO:0022857, GO:0055085	-	-	-	-	-	-	PHI:2968#J9VQA5#Hxs1#5207#Cryptococcus_neoformans#reduced_virulence	-	2.A.1.1.117	-
CTRU_000864	Similar to DRP3B: Dynamin-related protein 3B (Arabidopsis thaliana)	InterPro:IPR000375, InterPro:IPR022812, Pfam:PF00350, Pfam:PF01031;GO:0005525	-	-	-	-	-	-	-	-	9.A.63.1.1	-
CTRU_000865	Similar to SPBC15C4.04c: Uncharacterized amino-acid permease C15C4.04c (Schizosaccharomyces pombe (strain 972 / ATCC 24843))	InterPro:IPR002293, Pfam:PF13520;GO:0003333, GO:0015171, GO:0016020	-	-	-	-	-	-	-	-	2.A.3.4.1	-
CTRU_000866	Similar to mpaG: O-methyltransferase mpaG (Penicillium brevicompactum)	InterPro:IPR001077, Pfam:PF00891;GO:0008171	-	-	-	-	-	-	PHI:1651#I1S0U2#GzWing023#5518#Fusarium_graminearum#unaffected_pathogenicity	-	-	-
CTRU_000867	Similar to STL1: Sugar transporter STL1 (Saccharomyces cerevisiae (strain ATCC 204508 / S288c))	InterPro:IPR005828, Pfam:PF00083;GO:0016021, GO:0022857, GO:0055085	-	-	-	-	-	-	PHI:4024#G4N740#MoST1#318829#Magnaporthe_oryzae#unaffected_pathogenicity	-	2.A.1.1.38	-
CTRU_000868	Similar to POT5: Potassium transporter 5 (Arabidopsis thaliana)	InterPro:IPR003855, Pfam:PF02705;GO:0015079, GO:0016020, GO:0071805	-	-	-	-	-	-	-	-	2.A.72.3.2	-
CTRU_000869	Similar to TOXF: Putative branched-chain-amino-acid aminotransferase TOXF (Cochliobolus carbonum)	InterPro:IPR001544, Pfam:PF01063;GO:0003824, GO:0008152	-	-	-	-	-	-	PHI:157#Q9Y885#TOXF#5017#Cochliobolus_carbonum#loss_of_pathogenicity	-	-	-
CTRU_000870	Protein of unknown function	InterPro:IPR001138, Pfam:PF00172;GO:0000981, GO:0005634, GO:0006355, GO:0008270	-	-	-	Fungal Zn(2)-Cys(6) binuclear cluster domain	-	-	PHI:1887#I1RHZ6#GzZC202#5518#Fusarium_graminearum#unaffected_pathogenicity	-	-	-
CTRU_000871	Similar to fap1: L-pipecolate oxidase (Schizosaccharomyces pombe (strain 972 / ATCC 24843))	InterPro:IPR006076, Pfam:PF01266;GO:0016491, GO:0055114	-	-	-	-	-	-	-	-	-	-
CTRU_000872	Similar to Ank3: Ankyrin-3 (Rattus norvegicus)	InterPro:IPR020683, Pfam:PF12796, Pfam:PF13637	-	-	-	-	-	-	-	EEA28139.1	1.A.4.7.2	-
CTRU_000873	Similar to DCW1: Mannan endo-1%2C6-alpha-mannosidase DCW1 (Saccharomyces cerevisiae (strain ATCC 204508 / S288c))	InterPro:IPR005198, Pfam:PF03663	-	-	-	-	GH76	-	-	CHG06520.1	-	-
CTRU_000874	Protein of unknown function	InterPro:IPR010730, Pfam:PF06985	-	-	-	-	-	-	-	-	-	-
CTRU_000875	Protein of unknown function	-	-	-	-	-	-	-	-	-	-	-
CTRU_000876	Similar to SPAC2E11.16c: Putative alpha%2Calpha-trehalose-phosphate synthase [UDP-forming] 106 kDa subunit (Schizosaccharomyces pombe (strain 972 / ATCC 24843))	InterPro:IPR001830, InterPro:IPR003337, Pfam:PF00982, Pfam:PF02358;GO:0003824, GO:0005992	-	-	-	-	GT20	-	PHI:242#G1UAE0#CaTPS2#5476#Candida_albicans#reduced_virulence	-	-	-
CTRU_000877	Similar to CTHT_0055700: Ribosome assembly protein 4 (Chaetomium thermophilum (strain DSM 1495 / CBS 144.50 / IMI 039719))	InterPro:IPR001680, Pfam:PF00400;GO:0005515	-	-	-	-	-	-	PHI:4475#G4MUR7#MoTup1#318829#Magnaporthe_oryzae#loss_of_pathogenicity	-	9.A.61.2.1	-
CTRU_000878	Protein of unknown function	-	-	-	-	-	-	-	-	-	-	-
CTRU_000879	Similar to MSH4: MutS protein homolog 4 (Homo sapiens)	InterPro:IPR000432, InterPro:IPR007696, InterPro:IPR007860, InterPro:IPR007861, Pfam:PF00488, Pfam:PF05188, Pfam:PF05190, Pfam:PF05192;GO:0005524, GO:0006298, GO:0030983	-	-	-	-	-	-	-	-	-	-
CTRU_000880	Protein of unknown function	-	-	-	-	-	-	-	-	-	-	-
CTRU_000881	Similar to iolX: scyllo-inositol 2-dehydrogenase (NAD(+)) (Bacillus subtilis (strain 168))	InterPro:IPR000683, InterPro:IPR004104, Pfam:PF01408, Pfam:PF02894;GO:0008152, GO:0016491, GO:0055114	-	-	-	-	GH109	-	-	-	-	-
CTRU_000882	Protein of unknown function	InterPro:IPR021858, Pfam:PF11951	-	-	-	-	-	-	PHI:1992#I1R983#GzZC307#5518#Fusarium_graminearum#unaffected_pathogenicity	-	-	-
CTRU_000883	Similar to rco-3: Probable glucose transporter rco-3 (Neurospora crassa (strain ATCC 24698 / 74-OR23-1A / CBS 708.71 / DSM 1257 / FGSC 987))	InterPro:IPR005828, Pfam:PF00083;GO:0016021, GO:0022857, GO:0055085	-	-	-	-	-	-	PHI:4024#G4N740#MoST1#318829#Magnaporthe_oryzae#unaffected_pathogenicity	-	2.A.1.1.40	-
CTRU_000884	Protein of unknown function	-	-	-	-	-	-	-	-	-	-	-
CTRU_000885	Similar to CSC1: Calcium permeable stress-gated cation channel 1 (Saccharomyces cerevisiae (strain ATCC 204508 / S288c))	InterPro:IPR003864, InterPro:IPR027815, InterPro:IPR032880, Pfam:PF02714, Pfam:PF13967, Pfam:PF14703;GO:0016020	-	-	-	-	-	-	-	-	1.A.17.5.11	-
CTRU_000886	Similar to pksL1: Noranthrone synthase (Aspergillus parasiticus)	InterPro:IPR001031, InterPro:IPR009081, InterPro:IPR014030, InterPro:IPR014031, InterPro:IPR014043, InterPro:IPR020807, InterPro:IPR032088, Pfam:PF00109, Pfam:PF00550, Pfam:PF00698, Pfam:PF00975, Pfam:PF02801, Pfam:PF14765, Pfam:PF16073;GO:0009058, GO:0016788	-	-	-	-	-	-	PHI:713#Q2VLJ3#PKS13_(ZEA2)#5518#Fusarium_graminearum#unaffected_pathogenicity	-	-	PKS
CTRU_000887	Similar to ABCB1: Multidrug resistance protein 1 (Cricetulus griseus)	InterPro:IPR003439, InterPro:IPR011527, Pfam:PF00005, Pfam:PF00664;GO:0005524, GO:0006810, GO:0016021, GO:0016887, GO:0042626, GO:0055085	-	-	-	-	-	-	PHI:2042#Q3Y5V5#ABC3#318829#Magnaporthe_oryzae#loss_of_pathogenicity	EfO2.075130.1	3.A.1.201.10	-
CTRU_000888	Similar to CYP503A1: Ent-kaurene oxidase (Gibberella intermedia)	InterPro:IPR001128, Pfam:PF00067;GO:0005506, GO:0016705, GO:0020037, GO:0055114	-	-	-	-	-	-	-	MGG_00238T0	-	-
CTRU_000889	Similar to cpaO: Beta-cyclopiazonate dehydrogenase (Aspergillus flavus (strain ATCC 200026 / FGSC A1120 / NRRL 3357 / JCM 12722 / SRRC 167))	InterPro:IPR002937, Pfam:PF01593;GO:0016491, GO:0055114	-	-	-	-	-	-	-	maker-scaffold_1-exonerate_est2genome-gene-4.3-mRNA-1	-	-
CTRU_000890	Similar to bik3: O-methyltransferase bik3 (Gibberella fujikuroi (strain CBS 195.34 / IMI 58289 / NRRL A-6831))	InterPro:IPR001077, Pfam:PF00891;GO:0008171	-	-	-	-	-	-	PHI:1051#Q2I0M6#CTB3#29003#Cercospora_nicotianae#reduced_virulence	-	-	-
CTRU_000891	Similar to mlcB: Compactin diketide synthase mokB (Penicillium citrinum)	InterPro:IPR013149, InterPro:IPR013968, InterPro:IPR014030, InterPro:IPR014031, InterPro:IPR014043, InterPro:IPR020807, InterPro:IPR032821, Pfam:PF00107, Pfam:PF00109, Pfam:PF00698, Pfam:PF02801, Pfam:PF08659, Pfam:PF14765, Pfam:PF16197;GO:0055114	-	-	-	-	-	-	PHI:714#Q2VLJ2#PKS4_(ZEA1)#5518#Fusarium_graminearum#unaffected_pathogenicity	-	-	PKS
CTRU_000892	Similar to afoC: Probable esterase afoC (Emericella nidulans (strain FGSC A4 / ATCC 38163 / CBS 112.46 / NRRL 194 / M139))	InterPro:IPR005645, Pfam:PF03959	-	-	-	-	-	-	PHI:2838#D2SZX8#TOX9#5016#Cochliobolus_heterostrophus#reduced_virulence	-	-	-
CTRU_000893	Similar to paxP: Cytochrome P450 monooxygenase paxP (Penicillium paxilli)	InterPro:IPR001128, Pfam:PF00067;GO:0005506, GO:0016705, GO:0020037, GO:0055114	-	-	-	-	-	-	-	MGG_08459T0	-	-
CTRU_000894	Similar to easM: Cytochrome P450 monooxygenase easM (Neosartorya fumigata (strain ATCC MYA-4609 / Af293 / CBS 101355 / FGSC A1100))	InterPro:IPR001128, Pfam:PF00067;GO:0005506, GO:0016705, GO:0020037, GO:0055114	-	-	-	-	-	-	PHI:2535#E9QY26#ERG11B#746128#Aspergillus_fumigatus#mixed	estExt_fgenesh2_pm.C_3_t20015	-	-
CTRU_000895	Protein of unknown function	-	-	-	-	-	-	-	-	-	-	-
CTRU_000896	Similar to SPBC409.08: Uncharacterized MFS-type transporter C409.08 (Schizosaccharomyces pombe (strain 972 / ATCC 24843))	InterPro:IPR011701, Pfam:PF07690;GO:0016021, GO:0055085	-	-	-	-	-	-	PHI:510#Q59RG1#CaNAG3#5476#Candida_albicans#reduced_virulence	Pa_7_5740	2.A.1.2.77	-
CTRU_000897	Similar to ldhA: D-lactate dehydrogenase (Escherichia coli (strain K12))	InterPro:IPR006139, InterPro:IPR006140, Pfam:PF00389, Pfam:PF02826;GO:0008152, GO:0016616, GO:0051287, GO:0055114	-	-	-	-	-	-	-	-	-	-
CTRU_000898	Similar to FMO3: Dimethylaniline monooxygenase [N-oxide-forming] 3 (Macaca mulatta)	InterPro:IPR020946, Pfam:PF00743;GO:0004499, GO:0050660, GO:0050661, GO:0055114	-	-	-	-	-	-	-	-	-	-
CTRU_000899	Protein of unknown function	-	-	-	-	-	-	-	-	-	-	-
CTRU_000900	Similar to SPAC1002.16c: Uncharacterized transporter C1002.16c (Schizosaccharomyces pombe (strain 972 / ATCC 24843))	InterPro:IPR011701, Pfam:PF07690;GO:0016021, GO:0055085	-	-	-	-	-	-	PHI:1555#I1RDG6#GzMyb019#5518#Fusarium_graminearum#unaffected_pathogenicity	-	2.A.1.14.11	-
CTRU_000901	Similar to faxc: Failed axon connections homolog (Xenopus tropicalis)	InterPro:IPR012336, Pfam:PF17172	-	-	-	-	-	-	-	-	-	-
CTRU_000902	Protein of unknown function	-	-	-	-	-	-	-	-	-	-	-
CTRU_000903	Protein of unknown function	InterPro:IPR011701, Pfam:PF07690;GO:0016021, GO:0055085	-	-	-	-	-	-	-	-	2.A.1.2.91	-
CTRU_000904	Protein of unknown function	InterPro:IPR007219, Pfam:PF04082;GO:0003677, GO:0005634, GO:0006351, GO:0008270	-	-	-	Fungal specific transcription factor domain	-	-	-	-	-	-
CTRU_000905	Similar to vpr: Minor extracellular protease vpr (Bacillus subtilis (strain 168))	InterPro:IPR000209, InterPro:IPR010435, Pfam:PF00082, Pfam:PF06280;GO:0004252, GO:0005618, GO:0006508, GO:0016020	Yes	-	-	-	-	-	-	augustus_masked-scaffold418-processed-gene-0.20-mRNA-1	-	-
CTRU_000906	Protein of unknown function	-	Yes	Yes	Yes	-	-	-	-	-	-	-
CTRU_000907	Protein of unknown function	-	-	-	-	-	-	-	PHI:803#G4MRP7#MGG_04629#318829#Magnaporthe_oryzae#reduced_virulence	-	-	-
CTRU_000908	Similar to Lectin-B (Phytolacca americana)	InterPro:IPR001002, Pfam:PF00187;GO:0008061	Yes	Yes	-	-	CBM18	-	-	SNOG_15414	-	-
CTRU_000909	Similar to SPBC725.10: Translocator protein homolog (Schizosaccharomyces pombe (strain 972 / ATCC 24843))	InterPro:IPR004307, Pfam:PF03073;GO:0016021	-	-	-	-	-	-	-	-	9.A.24.1.1	-
CTRU_000910	Protein of unknown function	InterPro:IPR011483, Pfam:PF07632	Yes	-	-	-	-	-	-	-	-	-
CTRU_000911	Protein of unknown function	InterPro:IPR000073, Pfam:PF12697	-	-	-	-	-	-	-	-	-	-
CTRU_000912	Protein of unknown function	-	-	-	-	-	-	-	-	-	-	-
CTRU_000913	Similar to crlA: Cyclic AMP receptor-like protein A (Dictyostelium discoideum)	InterPro:IPR000832, Pfam:PF00002;GO:0004930, GO:0007186, GO:0016021	-	-	-	-	-	-	-	-	-	-
CTRU_000914	Similar to plyC: Probable pectate lyase C (Aspergillus oryzae (strain ATCC 42149 / RIB 40))	-	-	-	-	-	-	-	-	-	-	-
CTRU_000915	Similar to plyC: Probable pectate lyase C (Neosartorya fumigata (strain ATCC MYA-4609 / Af293 / CBS 101355 / FGSC A1100))	-	Yes	-	-	-	PL1	-	-	-	-	-
CTRU_000916	Protein of unknown function	-	-	-	-	-	-	-	-	-	-	-
CTRU_000917	Similar to NMA2: Nicotinamide/nicotinic acid mononucleotide adenylyltransferase 2 (Saccharomyces cerevisiae (strain ATCC 204508 / S288c))	InterPro:IPR004821, Pfam:PF01467;GO:0003824, GO:0009058	-	-	-	-	-	-	-	-	-	-
CTRU_000918	Similar to nirA: Nitrogen assimilation transcription factor nirA (Emericella nidulans (strain FGSC A4 / ATCC 38163 / CBS 112.46 / NRRL 194 / M139))	InterPro:IPR007219, Pfam:PF04082;GO:0003677, GO:0005634, GO:0006351, GO:0008270	-	-	-	Fungal specific transcription factor domain	-	-	PHI:5591#G4MT25#MoNIT4#318829#Magnaporthe_oryzae#unaffected_pathogenicity	-	-	-
CTRU_000919	Similar to PYRAB12510: RutC family protein PYRAB12510 (Pyrococcus abyssi (strain GE5 / Orsay))	InterPro:IPR006175, Pfam:PF01042	-	-	-	-	-	-	-	-	-	-
CTRU_000920	Protein of unknown function	-	-	-	-	-	-	-	-	-	-	-
CTRU_000921	Protein of unknown function	InterPro:IPR019357, Pfam:PF10224	-	-	-	-	-	-	-	-	-	-
CTRU_000922	Similar to FDD123: Protein FDD123 (Trametes versicolor)	InterPro:IPR001425, Pfam:PF01036;GO:0005216, GO:0006811, GO:0016020	-	-	-	-	-	-	-	-	3.E.1.4.9	-
CTRU_000923	Similar to CCD1: Carotenoid 9%2C10(9'%2C10')-cleavage dioxygenase 1 (Pisum sativum)	InterPro:IPR004294, Pfam:PF03055;GO:0016702, GO:0055114	-	-	-	-	-	-	-	-	-	-
CTRU_000924	Similar to cta3: Calcium-transporting ATPase 3 (Schizosaccharomyces pombe (strain 972 / ATCC 24843))	InterPro:IPR004014, InterPro:IPR006068, InterPro:IPR008250, Pfam:PF00122, Pfam:PF00689, Pfam:PF00690, Pfam:PF00702;GO:0000166, GO:0046872	-	-	-	-	-	-	PHI:2096#G4MNA5#Calcium-transporting_ATPase_3#318829#Magnaporthe_oryzae#loss_of_pathogenicity	-	3.A.3.9.2	-
CTRU_000925	Protein of unknown function	-	-	-	-	-	-	-	-	-	-	-
CTRU_000926	Protein of unknown function	InterPro:IPR007125, Pfam:PF00125;GO:0003677	-	-	-	-	-	-	-	-	-	-
CTRU_000927	Protein of unknown function	-	-	-	-	-	-	-	-	-	-	-
CTRU_000928	Protein of unknown function	-	-	-	-	-	-	-	-	-	-	-
CTRU_000929	Similar to mp1: Cell wall mannoprotein 1 (Aspergillus flavus)	InterPro:IPR021054, Pfam:PF12296	Yes	-	-	-	-	-	-	-	-	-
CTRU_000930	Protein of unknown function	-	-	-	-	-	-	-	-	-	-	-
CTRU_000931	Similar to crf1-1: Helicase swr-1 (Neurospora crassa (strain ATCC 24698 / 74-OR23-1A / CBS 708.71 / DSM 1257 / FGSC 987))	InterPro:IPR000330, InterPro:IPR001650, Pfam:PF00176, Pfam:PF00271;GO:0005524	-	-	-	-	-	-	PHI:2821#Q5ALP9#SNF2#5476#Candida_albicans#reduced_virulence	PTRG_10301	-	-
CTRU_000932	Protein of unknown function	InterPro:IPR008699, Pfam:PF05821;GO:0003954, GO:0005739, GO:0008137	-	-	-	-	-	-	-	-	-	-
CTRU_000933	Protein of unknown function	-	-	-	-	-	-	-	-	-	-	-
CTRU_000934	Protein of unknown function	-	-	-	-	-	-	-	-	-	-	-
CTRU_000935	Similar to TOXD: Protein TOXD (Cochliobolus carbonum)	-	-	-	-	-	-	-	-	-	-	-
CTRU_000936	Similar to roqT: Efflux pump roqT (Penicillium rubens (strain ATCC 28089 / DSM 1075 / NRRL 1951 / Wisconsin 54-1255))	InterPro:IPR011701, Pfam:PF07690;GO:0016021, GO:0055085	-	-	-	-	-	-	PHI:544#Q9P8L8#BCMFS1#40559#Botrytis_cinerea#unaffected_pathogenicity	AFL2G_07229	2.A.1.3.65	-
CTRU_000937	Similar to ARB_05721: Carboxypeptidase Y homolog ARB_05721 (Arthroderma benhamiae (strain ATCC MYA-4681 / CBS 112371))	InterPro:IPR001563, Pfam:PF00450;GO:0004185, GO:0006508	Yes	-	-	-	-	-	-	-	-	-
CTRU_000938	Similar to stcB: Probable sterigmatocystin biosynthesis P450 monooxygenase STCB (Emericella nidulans (strain FGSC A4 / ATCC 38163 / CBS 112.46 / NRRL 194 / M139))	InterPro:IPR001128, Pfam:PF00067;GO:0005506, GO:0016705, GO:0020037, GO:0055114	-	-	-	-	-	-	PHI:4194#V5XZS6#AKT7#5599#Alternaria_alternata#mixed	CH063_00006T0	-	-
CTRU_000939	Protein of unknown function	InterPro:IPR010721, Pfam:PF06966	-	-	-	-	-	-	-	-	-	-
CTRU_000940	Similar to cpaO: Beta-cyclopiazonate dehydrogenase (Aspergillus oryzae (strain ATCC 42149 / RIB 40))	Pfam:PF13450	Yes	-	-	-	-	-	-	maker-scaffold_1-exonerate_est2genome-gene-4.3-mRNA-1	-	-
CTRU_000941	Protein of unknown function	InterPro:IPR008701, Pfam:PF05630	Yes	Yes	-	-	-	-	PHI:2341#Q0E7H5#BeNEP1#278938#Botrytis_elliptica#unaffected_pathogenicity	-	-	-
CTRU_000942	Protein of unknown function	InterPro:IPR006683, Pfam:PF03061	-	-	-	-	-	-	-	-	-	-
CTRU_000943	Similar to maX1: Sodium/calcium exchanger MaX1 (Methanosarcina acetivorans (strain ATCC 35395 / DSM 2834 / JCM 12185 / C2A))	InterPro:IPR004837, Pfam:PF01699;GO:0016021, GO:0055085	-	-	-	-	-	-	-	-	2.A.19.5.4	-
CTRU_000944	Protein of unknown function	-	Yes	Yes	Yes	-	-	-	-	-	-	-
CTRU_000945	Protein of unknown function	InterPro:IPR000008, Pfam:PF00168;GO:0005515	-	-	-	-	-	-	-	-	-	-
CTRU_000946	Similar to ERV2: FAD-linked sulfhydryl oxidase ERV2 (Saccharomyces cerevisiae (strain ATCC 204508 / S288c))	InterPro:IPR017905, Pfam:PF04777;GO:0016972, GO:0055114	-	-	-	-	-	-	-	-	-	-
CTRU_000947	Similar to PRE3: Proteasome subunit beta type-1 (Saccharomyces cerevisiae (strain ATCC 204508 / S288c))	InterPro:IPR001353, Pfam:PF00227;GO:0004298, GO:0005839, GO:0051603	-	-	-	-	-	T01A	-	-	-	-
CTRU_000948	Similar to PCL6: PHO85 cyclin-6 (Saccharomyces cerevisiae (strain ATCC 204508 / S288c))	InterPro:IPR013922, Pfam:PF08613;GO:0000079, GO:0019901	-	-	-	-	-	-	-	-	-	-
CTRU_000949	Protein of unknown function	-	-	-	-	-	-	-	-	-	-	-
CTRU_000950	Protein of unknown function	-	-	-	-	-	-	-	-	-	-	-
CTRU_000951	Protein of unknown function	InterPro:IPR006175, Pfam:PF01042	-	-	-	-	-	-	-	-	-	-
CTRU_000952	Similar to SPAC637.06: Uncharacterized alpha-1%2C2-galactosyltransferase C637.06 (Schizosaccharomyces pombe (strain 972 / ATCC 24843))	InterPro:IPR008630, Pfam:PF05637;GO:0016021, GO:0016757	-	-	-	-	GT34	-	-	-	-	-
CTRU_000953	Protein of unknown function	-	-	-	-	-	-	-	-	-	-	-
CTRU_000954	Similar to ESBP6: Uncharacterized transporter ESBP6 (Saccharomyces cerevisiae (strain ATCC 204508 / S288c))	InterPro:IPR011701, Pfam:PF07690;GO:0016021, GO:0055085	-	-	-	-	-	-	PHI:812#G4NIB5#MGG_10702#318829#Magnaporthe_oryzae#reduced_virulence	MGYG_03812	2.A.1.13.4	-
CTRU_000955	Similar to HMT-1: Homocysteine S-methyltransferase 1 (Arabidopsis thaliana)	InterPro:IPR003726, Pfam:PF02574	-	-	-	-	-	-	-	-	-	-
CTRU_000956	Protein of unknown function	-	-	-	-	-	-	-	-	-	-	-
CTRU_000957	Similar to Sodium/potassium-transporting ATPase subunit alpha-A (Artemia franciscana)	InterPro:IPR004014, InterPro:IPR006068, InterPro:IPR008250, Pfam:PF00122, Pfam:PF00689, Pfam:PF00690, Pfam:PF00702, Pfam:PF13246;GO:0000166, GO:0046872	-	-	-	-	-	-	PHI:440#Q9P872#PMR1#5476#Candida_albicans#reduced_virulence	-	3.A.3.1.7	-
CTRU_000958	Similar to STL1: Sugar transporter STL1 (Saccharomyces cerevisiae (strain ATCC 204508 / S288c))	InterPro:IPR005828, Pfam:PF00083;GO:0016021, GO:0022857, GO:0055085	-	-	-	-	-	-	PHI:2968#J9VQA5#Hxs1#5207#Cryptococcus_neoformans#reduced_virulence	-	2.A.1.1.38	-
CTRU_000959	Similar to YOR378W: Drug resistance protein YOR378W (Saccharomyces cerevisiae (strain ATCC 204508 / S288c))	InterPro:IPR011701, Pfam:PF07690;GO:0016021, GO:0055085	-	-	-	-	-	-	PHI:1161#A4ZGP3#MgMfs1#1047171#Zymoseptoria_tritici#chemistry_target:_sensitivity_to_chemical	-	2.A.1.3.52	-
CTRU_000960	Protein of unknown function	-	-	-	-	-	-	-	-	-	-	-
CTRU_000961	Similar to Isoflavone reductase-like protein (Olea europaea)	InterPro:IPR008030, Pfam:PF05368	-	-	-	-	-	-	-	-	-	-
CTRU_000962	Similar to SPBC530.05: Uncharacterized transcriptional regulatory protein C530.05 (Schizosaccharomyces pombe (strain 972 / ATCC 24843))	InterPro:IPR007219, Pfam:PF04082;GO:0003677, GO:0005634, GO:0006351, GO:0008270	-	-	-	Fungal specific transcription factor domain	-	-	PHI:1816#I1RRS3#GzZC131#5518#Fusarium_graminearum#unaffected_pathogenicity	AFL2G_07147	-	-
CTRU_000963	Protein of unknown function	-	-	-	-	-	-	-	-	-	-	-
CTRU_000964	Protein of unknown function	-	-	-	-	-	-	-	-	-	-	-
CTRU_000965	Protein of unknown function	InterPro:IPR006629, Pfam:PF10601	-	-	-	-	-	-	-	-	-	-
CTRU_000966	Similar to isp4: Sexual differentiation process protein isp4 (Schizosaccharomyces pombe (strain 972 / ATCC 24843))	InterPro:IPR004813, Pfam:PF03169;GO:0055085	-	-	-	-	-	-	PHI:2976#C6ZRH8#CgOPT1#474922#Colletotrichum_gloeosporioides#reduced_virulence	-	2.A.67.1.2	-
CTRU_000967	Similar to ywrB: Uncharacterized transporter YwrB (Bacillus subtilis (strain 168))	InterPro:IPR003370, Pfam:PF02417;GO:0015109, GO:0015703	-	-	-	-	-	-	-	-	-	-
CTRU_000968	Protein of unknown function	-	-	-	-	-	-	-	-	-	-	-
CTRU_000969	Similar to Tbc1d14: TBC1 domain family member 14 (Mus musculus)	InterPro:IPR000195, Pfam:PF00566	-	-	-	-	-	-	-	-	-	-
CTRU_000970	Similar to prt-1: Eukaryotic translation initiation factor 3 subunit B (Neurospora crassa (strain ATCC 24698 / 74-OR23-1A / CBS 708.71 / DSM 1257 / FGSC 987))	InterPro:IPR000504, InterPro:IPR013979, Pfam:PF00076, Pfam:PF08662;GO:0003676	-	-	-	-	-	-	-	-	-	-
CTRU_000971	Similar to cct2: Probable T-complex protein 1 subunit beta (Schizosaccharomyces pombe (strain 972 / ATCC 24843))	InterPro:IPR002423, Pfam:PF00118;GO:0005524	-	-	-	-	-	-	-	-	-	-
CTRU_000972	Similar to CXT1: Beta-1%2C2-xylosyltransferase 1 (Cryptococcus neoformans var. neoformans serotype D (strain JEC21 / ATCC MYA-565))	InterPro:IPR006598, Pfam:PF05686	-	-	-	-	GT90	-	PHI:2822#Q5K8R6#Cxt1p#5207#Cryptococcus_neoformans#reduced_virulence	-	-	-
CTRU_000973	Similar to Delta(12) fatty acid desaturase (Mortierella alpina)	InterPro:IPR005804, InterPro:IPR021863, Pfam:PF00487, Pfam:PF11960;GO:0006629, GO:0016717, GO:0055114	-	-	-	-	-	-	-	-	-	-
CTRU_000974	Similar to ARB_00926: Uncharacterized secreted protein ARB_00926 (Arthroderma benhamiae (strain ATCC MYA-4681 / CBS 112371))	-	-	-	-	-	-	-	-	-	-	-
CTRU_000975	Similar to GLRG_10315: Neutral protease 2 homolog MGG_10927 (Colletotrichum graminicola (strain M1.001 / M2 / FGSC 10212))	InterPro:IPR001384, Pfam:PF02102;GO:0004222, GO:0006508	Yes	-	-	-	-	M35A	PHI:5568#Q9C478#AVR-Pita#318829#Magnaporthe_oryzae#effector_(plant_avirulence_determinant)	-	-	-
CTRU_000976	Similar to IRE1: Serine/threonine-protein kinase/endoribonuclease IRE1 (Saccharomyces cerevisiae (strain ATCC 204508 / S288c))	InterPro:IPR000719, InterPro:IPR010513, Pfam:PF00069, Pfam:PF06479;GO:0004540, GO:0004672, GO:0005524, GO:0006397, GO:0006468	Yes	-	-	-	-	-	PHI:1225#I1RP25#FGSG_05775#5518#Fusarium_graminearum#lethal	HCDG_09186	9.B.106.3.1	-
CTRU_000977	Similar to SPCC1223.01: E3 ubiquitin-protein ligase hel2 (Schizosaccharomyces pombe (strain 972 / ATCC 24843))	Pfam:PF13920	-	-	-	-	-	-	PHI:1429#I1S7I6#GzC2H097#5518#Fusarium_graminearum#unaffected_pathogenicity	-	-	-
CTRU_000978	Similar to spp27: Upstream activation factor subunit spp27 (Schizosaccharomyces pombe (strain 972 / ATCC 24843))	InterPro:IPR003121, InterPro:IPR014876, Pfam:PF02201, Pfam:PF08766;GO:0005515	-	-	-	-	-	-	-	-	-	-
CTRU_000979	Similar to SPCC736.13: Uncharacterized oxidoreductase C736.13 (Schizosaccharomyces pombe (strain 972 / ATCC 24843))	InterPro:IPR002347, Pfam:PF00106	-	-	-	-	-	-	-	-	-	-
CTRU_000980	Protein of unknown function	-	Yes	-	-	-	GH131	-	-	-	-	-
CTRU_000981	Protein of unknown function	InterPro:IPR021848, Pfam:PF11927	-	-	-	-	-	-	-	-	-	-
CTRU_000982	Protein of unknown function	InterPro:IPR013108, Pfam:PF07969	-	-	-	-	-	-	PHI:4840#G7TGB4#hshA#347#Xanthomonas_oryzae#reduced_virulence	-	-	-
CTRU_000983	Similar to LIGB: Extradiol ring-cleavage dioxygenase (Arabidopsis thaliana)	InterPro:IPR004183, Pfam:PF02900;GO:0006725, GO:0008198, GO:0016491	-	-	-	-	-	-	-	-	-	-
CTRU_000984	Protein of unknown function	-	-	-	-	-	-	-	-	-	-	-
CTRU_000985	Similar to SPAPB1E7.08c: Uncharacterized MFS-type transporter PB1E7.08c (Schizosaccharomyces pombe (strain 972 / ATCC 24843))	InterPro:IPR011701, Pfam:PF07690;GO:0016021, GO:0055085	-	-	-	-	-	-	-	-	2.A.1.19.38	-
CTRU_000986	Similar to eglD: Probable endo-beta-1%2C4-glucanase D (Aspergillus terreus (strain NIH 2624 / FGSC A1156))	InterPro:IPR005103, Pfam:PF03443	-	-	-	-	AA9	-	PHI:3378#G9JLA8#Plegl1#285811#Pyrenochaeta_lycopersici#unaffected_pathogenicity	-	-	-
CTRU_000987	Similar to cox-23: Cytochrome c oxidase-assembly factor cox-23%2C mitochondrial (Neurospora crassa (strain ATCC 24698 / 74-OR23-1A / CBS 708.71 / DSM 1257 / FGSC 987))	-	-	-	-	-	-	-	-	-	-	-
CTRU_000988	Protein of unknown function	InterPro:IPR019183, Pfam:PF09797	-	-	-	-	-	-	-	-	-	-
CTRU_000989	Protein of unknown function	InterPro:IPR018815, Pfam:PF10311	-	-	-	-	-	-	-	-	-	-
CTRU_000990	Similar to Pggt1b: Geranylgeranyl transferase type-1 subunit beta (Rattus norvegicus)	InterPro:IPR001330, Pfam:PF00432;GO:0003824	-	-	-	-	-	-	-	-	-	-
CTRU_000991	Similar to ppk16: Serine/threonine-protein kinase ppk16 (Schizosaccharomyces pombe (strain 972 / ATCC 24843))	InterPro:IPR000719, Pfam:PF00069;GO:0004672, GO:0005524, GO:0006468	-	-	-	-	-	-	PHI:1252#I1RP15#FGSG_05764#5518#Fusarium_graminearum#unaffected_pathogenicity	HCB02684.1	9.B.106.3.1	-
CTRU_000992	Similar to SMAC_03666.2: Peptidase M20 domain-containing protein SMAC_03666.2 (Sordaria macrospora (strain ATCC MYA-333 / DSM 997 / K(L3346) / K-hell))	InterPro:IPR002933, InterPro:IPR011650, Pfam:PF01546, Pfam:PF07687;GO:0008152, GO:0016787	Yes	-	-	-	-	-	-	-	-	-
CTRU_000993	Similar to MRI1: Methylthioribose-1-phosphate isomerase (Verticillium alfalfae (strain VaMs.102 / ATCC MYA-4576 / FGSC 10136))	InterPro:IPR000649, Pfam:PF01008;GO:0044237	-	-	-	-	-	-	-	-	-	-
CTRU_000994	Similar to trapcc10-1: Trafficking protein particle complex subunit 10 (Dictyostelium discoideum)	InterPro:IPR022233, Pfam:PF12584	-	-	-	-	-	-	-	-	-	-
CTRU_000995	Protein of unknown function	-	-	-	-	-	-	-	-	-	-	-
CTRU_000996	Protein of unknown function	-	-	-	-	-	-	-	-	-	-	-
CTRU_000997	Similar to CYP503A1: Ent-kaurene oxidase (Gibberella fujikuroi)	InterPro:IPR001128, Pfam:PF00067;GO:0005506, GO:0016705, GO:0020037, GO:0055114	-	-	-	-	-	-	-	CH063_12106T0	-	-
CTRU_000998	Similar to cysD: Homocysteine synthase (Emericella nidulans (strain FGSC A4 / ATCC 38163 / CBS 112.46 / NRRL 194 / M139))	InterPro:IPR000277, Pfam:PF01053;GO:0030170	-	-	-	-	-	-	PHI:3385#W7MS09#FVEG_12529#117187#Fusarium_verticillioides#unaffected_pathogenicity	-	-	-
CTRU_000999	Similar to ARI1: Aristolochene synthase (Penicillium roqueforti)	-	-	-	-	-	-	-	-	augustus_masked-scaffold9-processed-gene-0.95-mRNA-1	-	-
CTRU_001000	Similar to (-)-isopiperitenol/(-)-carveol dehydrogenase%2C mitochondrial (Mentha piperita)	InterPro:IPR002347, Pfam:PF00106	-	-	-	-	-	-	PHI:2269#Q32WF7#Mdh1#13684#Parastagonospora_nodorum#unaffected_pathogenicity	Endocarpon_04277	-	-
CTRU_001001	Similar to TRI11: Isotrichodermin C-15 hydroxylase (Fusarium sporotrichioides)	InterPro:IPR001128, Pfam:PF00067;GO:0005506, GO:0016705, GO:0020037, GO:0055114	-	-	-	-	-	-	PHI:4194#V5XZS6#AKT7#5599#Alternaria_alternata#mixed	augustus_masked-scaffold4-processed-gene-0.1-mRNA-1	-	-
CTRU_001002	Similar to vrtI: Oxidoreductase vrtI (Penicillium aethiopicum)	InterPro:IPR005123, InterPro:IPR026992, Pfam:PF03171, Pfam:PF14226;GO:0016491, GO:0055114	-	-	-	-	-	-	-	fgenesh1_pg.C_scaffold_1000303	-	-
CTRU_001003	Similar to TRI11: Isotrichodermin C-15 hydroxylase (Fusarium sporotrichioides)	InterPro:IPR001128, Pfam:PF00067;GO:0005506, GO:0016705, GO:0020037, GO:0055114	-	-	-	-	-	-	PHI:4194#V5XZS6#AKT7#5599#Alternaria_alternata#mixed	genemark-scaffold4-processed-gene-0.27-mRNA-1	-	-
CTRU_001004	Protein of unknown function	-	-	-	-	-	-	-	-	-	-	-
CTRU_001005	Similar to SPAC3H1.06c: Uncharacterized transporter C3H1.06c (Schizosaccharomyces pombe (strain 972 / ATCC 24843))	InterPro:IPR011701, Pfam:PF07690;GO:0016021, GO:0055085	-	-	-	-	-	-	PHI:1161#A4ZGP3#MgMfs1#1047171#Zymoseptoria_tritici#chemistry_target:_sensitivity_to_chemical	ATEG_04721.1	2.A.1.3.65	-
CTRU_001006	Similar to SPAC1002.16c: Uncharacterized transporter C1002.16c (Schizosaccharomyces pombe (strain 972 / ATCC 24843))	InterPro:IPR011701, Pfam:PF07690;GO:0016021, GO:0055085	-	-	-	-	-	-	PHI:1555#I1RDG6#GzMyb019#5518#Fusarium_graminearum#unaffected_pathogenicity	-	2.A.1.14.11	-
CTRU_001007	Protein of unknown function	-	Yes	-	-	-	-	-	-	-	-	-
CTRU_001008	Similar to IPP1: Inorganic pyrophosphatase (Komagataella pastoris)	InterPro:IPR008162, Pfam:PF00719;GO:0000287, GO:0004427, GO:0005737, GO:0006796	Yes	-	-	-	-	-	PHI:2540#Q4WX65#IPP1#746128#Aspergillus_fumigatus#lethal	-	-	-
CTRU_001009	Similar to CIH1: Intracellular hyphae protein 1 (Colletotrichum lindemuthianum)	InterPro:IPR018392, Pfam:PF01476	Yes	-	-	-	CBM50	-	PHI:5576#B3VBK9#Ecp6#5499#Passalora_fulva#effector_(plant_avirulence_determinant)	-	-	-
CTRU_001010	Protein of unknown function	InterPro:IPR021765, Pfam:PF11807	-	-	-	-	-	-	-	-	-	-
CTRU_001011	Similar to BCHE: Cholinesterase (Oryctolagus cuniculus)	InterPro:IPR002018, Pfam:PF00135	-	-	-	-	CE10	-	PHI:2032#G4NGA7#VTL1#318829#Magnaporthe_oryzae#unaffected_pathogenicity	-	-	-
CTRU_001012	Protein of unknown function	-	Yes	-	-	-	-	-	-	-	-	-
CTRU_001013	Protein of unknown function	InterPro:IPR001138, Pfam:PF00172;GO:0000981, GO:0005634, GO:0006355, GO:0008270	-	-	-	Fungal Zn(2)-Cys(6) binuclear cluster domain	-	-	-	-	-	-
CTRU_001014	Similar to SPBC16A3.17c: Uncharacterized MFS-type transporter C16A3.17c (Schizosaccharomyces pombe (strain 972 / ATCC 24843))	InterPro:IPR011701, Pfam:PF07690;GO:0016021, GO:0055085	-	-	-	-	-	-	PHI:1161#A4ZGP3#MgMfs1#1047171#Zymoseptoria_tritici#chemistry_target:_sensitivity_to_chemical	ATEG_04721.1	2.A.1.3.32	-
CTRU_001015	Protein of unknown function	InterPro:IPR002227, Pfam:PF00264;GO:0008152, GO:0016491	Yes	-	-	-	-	-	-	-	-	-
CTRU_001016	Protein of unknown function	InterPro:IPR001138, InterPro:IPR007219, Pfam:PF00172, Pfam:PF04082;GO:0000981, GO:0003677, GO:0005634, GO:0006351, GO:0006355, GO:0008270	-	-	-	Fungal specific transcription factor domain, Fungal Zn(2)-Cys(6) binuclear cluster domain	-	-	PHI:1998#I1R9B9#GzZC313#5518#Fusarium_graminearum#unaffected_pathogenicity	-	-	-
CTRU_001017	Similar to SPCC736.13: Uncharacterized oxidoreductase C736.13 (Schizosaccharomyces pombe (strain 972 / ATCC 24843))	InterPro:IPR002347, Pfam:PF00106	-	-	-	-	-	-	-	-	-	-
CTRU_001018	Similar to cel1: Cellulose-growth-specific protein (Agaricus bisporus)	InterPro:IPR005103, Pfam:PF03443	Yes	Yes	-	-	AA9	-	PHI:3216#G4MVX4#MoCDIP4#318829#Magnaporthe_oryzae#effector_(plant_avirulence_determinant)	-	-	-
CTRU_001019	Similar to SPBC3E7.09: Uncharacterized protein slp1 (Schizosaccharomyces pombe (strain 972 / ATCC 24843))	InterPro:IPR012919, Pfam:PF07738	-	-	-	-	-	-	-	-	-	-
CTRU_001020	Similar to mei2: Meiosis protein mei2 (Schizosaccharomyces pombe (strain 972 / ATCC 24843))	InterPro:IPR007201, Pfam:PF04059	-	-	-	-	-	-	-	-	-	-
CTRU_001021	Protein of unknown function	-	-	-	-	-	-	-	-	-	-	-
CTRU_001022	Similar to sec15: Exocyst complex component sec15 (Schizosaccharomyces pombe (strain 972 / ATCC 24843))	InterPro:IPR007225, Pfam:PF04091;GO:0000145, GO:0006904	-	-	-	-	-	-	-	-	1.F.2.1.2	-
CTRU_001023	Similar to HAP5: Transcriptional activator HAP5 (Saccharomyces cerevisiae (strain ATCC 204508 / S288c))	InterPro:IPR003958, Pfam:PF00808	-	-	-	-	-	-	PHI:3054#W7MQF2#FvHAP5#117187#Fusarium_verticillioides#reduced_virulence	-	-	-
CTRU_001024	Similar to fcf2: rRNA-processing protein fcf2 (Schizosaccharomyces pombe (strain 972 / ATCC 24843))	InterPro:IPR014810, Pfam:PF08698	-	-	-	-	-	-	-	-	-	-
CTRU_001025	Similar to mrp-10: 37S ribosomal protein S10%2C mitochondrial (Neurospora crassa (strain ATCC 24698 / 74-OR23-1A / CBS 708.71 / DSM 1257 / FGSC 987))	InterPro:IPR027486, Pfam:PF00338	-	-	-	-	-	-	-	-	-	-
CTRU_001026	Similar to msw1: Tryptophan--tRNA ligase%2C mitochondrial (Schizosaccharomyces pombe (strain 972 / ATCC 24843))	InterPro:IPR002305, Pfam:PF00579;GO:0000166, GO:0004812, GO:0005524, GO:0006418	-	-	-	-	-	-	-	-	-	-
CTRU_001027	Similar to kap111: Importin beta-like protein kap111 (Schizosaccharomyces pombe (strain 972 / ATCC 24843))	-	-	-	-	-	-	-	-	-	-	-
CTRU_001028	Similar to kap111: Importin beta-like protein kap111 (Schizosaccharomyces pombe (strain 972 / ATCC 24843))	-	-	-	-	-	-	-	-	-	1.I.1.1.3	-
CTRU_001029	Similar to AMPP: Probable Xaa-Pro aminopeptidase P (Colletotrichum graminicola (strain M1.001 / M2 / FGSC 10212))	InterPro:IPR000587, InterPro:IPR000994, InterPro:IPR032416, Pfam:PF00557, Pfam:PF01321, Pfam:PF16188, Pfam:PF16189;GO:0016787	-	-	-	-	-	M24B	-	-	-	-
CTRU_001030	Similar to hH3v: Histone H3-like centromeric protein hH3v (Neurospora crassa (strain ATCC 24698 / 74-OR23-1A / CBS 708.71 / DSM 1257 / FGSC 987))	InterPro:IPR007125, Pfam:PF00125;GO:0003677	-	-	-	-	-	-	-	-	-	-
CTRU_001031	Similar to Derl2: Derlin-2 (Mus musculus)	Pfam:PF04511	-	-	-	-	-	-	-	-	3.A.16.1.3	-
CTRU_001032	Similar to adi1: 1%2C2-dihydroxy-3-keto-5-methylthiopentene dioxygenase (Neurospora crassa (strain ATCC 24698 / 74-OR23-1A / CBS 708.71 / DSM 1257 / FGSC 987))	InterPro:IPR004313, Pfam:PF03079;GO:0010309, GO:0055114	-	-	-	-	-	-	-	-	-	-
CTRU_001033	Similar to SPCC162.03: Uncharacterized oxidoreductase C162.03 (Schizosaccharomyces pombe (strain 972 / ATCC 24843))	InterPro:IPR002347, Pfam:PF00106	-	-	-	-	-	-	-	-	-	-
CTRU_001034	Similar to VRG4: GDP-mannose transporter (Magnaporthe oryzae (strain 70-15 / ATCC MYA-4617 / FGSC 8958))	-	-	-	-	-	-	-	-	-	2.A.7.13.2	-
CTRU_001035	Similar to ale1: Lysophospholipid acyltransferase (Schizosaccharomyces pombe (strain 972 / ATCC 24843))	InterPro:IPR004299, Pfam:PF03062	-	-	-	-	-	-	-	-	-	-
CTRU_001036	Protein of unknown function	-	-	-	-	-	-	-	-	-	-	-
CTRU_001037	Similar to SPAC1687.02: Probable CAAX prenyl protease 2 (Schizosaccharomyces pombe (strain 972 / ATCC 24843))	InterPro:IPR003675, Pfam:PF02517;GO:0016020	-	-	-	-	-	M79A	-	-	9.B.1.2.2	-
CTRU_001038	Similar to MMM1: Maintenance of mitochondrial morphology protein 1 (Magnaporthe oryzae (strain 70-15 / ATCC MYA-4617 / FGSC 8958))	InterPro:IPR019411, Pfam:PF10296	-	-	-	-	-	-	-	-	9.A.58.1.1	-
CTRU_001039	Similar to Vps45: Vacuolar protein sorting-associated protein 45 (Mus musculus)	InterPro:IPR001619, Pfam:PF00995;GO:0006904, GO:0016192	-	-	-	-	-	-	PHI:2528#Q4WYU7#SLY1#746128#Aspergillus_fumigatus#lethal	-	1.F.1.1.3	-
CTRU_001040	Similar to MTO1: Mitochondrial translation optimization protein 1 (Saccharomyces cerevisiae (strain ATCC 204508 / S288c))	InterPro:IPR002218, InterPro:IPR026904, Pfam:PF01134, Pfam:PF13932;GO:0008033, GO:0050660	-	-	-	-	-	-	-	-	-	-
CTRU_001041	Similar to CLS: Probable cardiolipin synthase (CMP-forming) (Drosophila melanogaster)	InterPro:IPR000462, Pfam:PF01066;GO:0008654, GO:0016020, GO:0016780	-	-	-	-	-	-	-	-	4.F.1.1.7	-
CTRU_001042	Similar to sge1: Global transcription regulator sge1 (Verticillium dahliae (strain VdLs.17 / ATCC MYA-4575 / FGSC 10137))	InterPro:IPR018608, Pfam:PF09729	-	-	-	-	-	-	PHI:3210#S0E3H0#FfSge1#5127#Fusarium_fujikuroi#unaffected_pathogenicity	-	-	-
CTRU_001043	Protein of unknown function	InterPro:IPR010347, Pfam:PF06087;GO:0005634, GO:0006281, GO:0008081	-	-	-	-	-	-	-	-	-	-
CTRU_001044	Protein of unknown function	-	-	-	-	-	-	-	-	-	-	-
CTRU_001045	Similar to Rbx1: E3 ubiquitin-protein ligase RBX1 (Mus musculus)	InterPro:IPR024766, Pfam:PF12678;GO:0008270	-	-	-	-	-	-	-	-	-	-
CTRU_001046	Similar to SPCS1: Signal peptidase complex subunit 1 (Bos taurus)	InterPro:IPR009542, Pfam:PF06645;GO:0005787, GO:0006465, GO:0008233, GO:0016021	-	-	-	-	-	-	-	-	-	-
CTRU_001047	Similar to pi066: Putative metal ion transporter C27B12.12c (Schizosaccharomyces pombe (strain 972 / ATCC 24843))	InterPro:IPR002523, Pfam:PF01544;GO:0016020, GO:0030001, GO:0046873, GO:0055085	-	-	-	-	-	-	-	-	1.A.35.2.3	-
CTRU_001048	Similar to TIM8: Mitochondrial import inner membrane translocase subunit TIM8 (Gibberella zeae (strain PH-1 / ATCC MYA-4620 / FGSC 9075 / NRRL 31084))	InterPro:IPR004217, Pfam:PF02953	-	-	-	-	-	-	-	-	3.A.8.1.1	-
CTRU_001049	Similar to 60S ribosomal protein L25 (Puccinia graminis)	InterPro:IPR005633, InterPro:IPR013025, Pfam:PF00276, Pfam:PF03939;GO:0003735, GO:0005840, GO:0006412	-	-	-	-	-	-	-	-	-	-
CTRU_001050	Similar to UTR4: Enolase-phosphatase E1 (Verticillium alfalfae (strain VaMs.102 / ATCC MYA-4576 / FGSC 10136))	-	-	-	-	-	-	-	-	-	-	-
CTRU_001051	Similar to BMT2: 25S rRNA (adenine(2142)-N(1))-methyltransferase (Saccharomyces cerevisiae (strain ATCC 204508 / S288c))	InterPro:IPR021867, Pfam:PF11968;GO:0016433	-	-	-	-	-	-	-	-	-	-
CTRU_001052	Protein of unknown function	-	-	-	-	-	-	-	-	-	-	-
CTRU_001053	Similar to AVT1: Vacuolar amino acid transporter 1 (Saccharomyces cerevisiae (strain ATCC 204508 / S288c))	InterPro:IPR013057, Pfam:PF01490	-	-	-	-	-	-	-	-	2.A.18.5.2	-
CTRU_001054	Similar to ksp1: Serine/threonine-protein kinase ksp1 (Schizosaccharomyces pombe (strain 972 / ATCC 24843))	InterPro:IPR000719, Pfam:PF00069;GO:0004672, GO:0005524, GO:0006468	-	-	-	-	-	-	PHI:1258#I1S5M8#FGSG_12149#5518#Fusarium_graminearum#unaffected_pathogenicity	HCBG_09081	9.B.106.3.1	-
CTRU_001055	Similar to SPAC323.08: Ribonuclease MRP protein subunit rmp1 (Schizosaccharomyces pombe (strain 972 / ATCC 24843))	-	-	-	-	-	-	-	-	-	-	-
CTRU_001056	Similar to rco-1: Transcriptional repressor rco-1 (Neurospora crassa (strain ATCC 24698 / 74-OR23-1A / CBS 708.71 / DSM 1257 / FGSC 987))	InterPro:IPR001680, InterPro:IPR013890, Pfam:PF00400, Pfam:PF08581;GO:0005515	-	-	-	-	-	-	PHI:4475#G4MUR7#MoTup1#318829#Magnaporthe_oryzae#loss_of_pathogenicity	GSTUMT00010494001	9.A.61.2.1	-
CTRU_001057	Similar to NCU06207: Probable Delta(7)-sterol 5(6)-desaturase (Neurospora crassa (strain ATCC 24698 / 74-OR23-1A / CBS 708.71 / DSM 1257 / FGSC 987))	InterPro:IPR006694, Pfam:PF04116;GO:0005506, GO:0006633, GO:0016491, GO:0055114	-	-	-	-	-	-	-	-	-	-
CTRU_001058	Similar to YCL012C: UPF0357 protein YCL012C (Saccharomyces bayanus)	InterPro:IPR018559, Pfam:PF09435	-	-	-	-	-	-	-	-	-	-
CTRU_001059	Similar to rpl44: Probable 60S ribosomal protein L28e (Schizosaccharomyces pombe (strain 972 / ATCC 24843))	InterPro:IPR029004, Pfam:PF01778	-	-	-	-	-	-	-	-	-	-
CTRU_001060	Similar to MDH1: Malate dehydrogenase%2C cytoplasmic (Candida albicans (strain SC5314 / ATCC MYA-2876))	InterPro:IPR001236, InterPro:IPR022383, Pfam:PF00056, Pfam:PF02866;GO:0016491, GO:0016616, GO:0055114	-	-	-	-	-	-	PHI:2959#C5BF98#mdh#67780#Edwardsiella_ictaluri#reduced_virulence	-	-	-
CTRU_001061	Similar to TRAPPC6B: Trafficking protein particle complex subunit 6B (Bos taurus)	InterPro:IPR007194, Pfam:PF04051	-	-	-	-	-	-	-	-	-	-
CTRU_001062	Similar to pli1: E3 SUMO-protein ligase pli1 (Schizosaccharomyces pombe (strain 972 / ATCC 24843))	InterPro:IPR004181, InterPro:IPR023321, Pfam:PF02891, Pfam:PF14324;GO:0008270	-	-	-	MIZ/SP-RING zinc finger, PINIT domain	-	-	PHI:1680#I1S004#GzMIZ002#5518#Fusarium_graminearum#unaffected_pathogenicity	-	8.A.15.1.1	-
CTRU_001063	Protein of unknown function	InterPro:IPR019434, Pfam:PF10338	-	-	-	-	-	-	-	-	-	-
CTRU_001064	Similar to las21: GPI ethanolamine phosphate transferase 2 (Aspergillus oryzae (strain ATCC 42149 / RIB 40))	InterPro:IPR002591, Pfam:PF01663;GO:0003824	-	-	-	-	-	-	PHI:3983#I1RFM9#FGSG_02509.3_(Sc_gpi7)#5518#Fusarium_graminearum#reduced_virulence	-	9.A.6.1.2	-
CTRU_001065	Similar to cnd3: Condensin complex subunit 3 (Schizosaccharomyces pombe (strain 972 / ATCC 24843))	InterPro:IPR025977, Pfam:PF12719	-	-	-	-	-	-	-	-	-	-
CTRU_001066	Similar to SPBC4F6.14: Uncharacterized RNA-binding protein C4F6.14 (Schizosaccharomyces pombe (strain 972 / ATCC 24843))	InterPro:IPR000504, Pfam:PF00076;GO:0003676	-	-	-	-	-	-	PHI:2552#Q4WNM3#NOP4#746128#Aspergillus_fumigatus#lethal	-	-	-
CTRU_001067	Similar to At4g38730: Probable magnesium transporter NIPA7 (Arabidopsis thaliana)	InterPro:IPR008521, Pfam:PF05653;GO:0015095, GO:0015693, GO:0016021	-	-	-	-	-	-	PHI:4891#Q5A5P7#orf19.5352#5476#Candida_albicans#unaffected_pathogenicity	-	2.A.7.25.7	-
CTRU_001068	Protein of unknown function	-	-	-	-	-	-	-	-	-	-	-
CTRU_001069	Protein of unknown function	-	-	-	-	-	-	-	-	-	-	-
CTRU_001070	Similar to Allergen Fus c 3 (Fusarium culmorum)	InterPro:IPR011598, Pfam:PF00010;GO:0046983	-	-	-	Helix-loop-helix DNA-binding domain	-	-	PHI:1305#I1RFN6#GzbHLH006#5518#Fusarium_graminearum#unaffected_pathogenicity	-	-	-
CTRU_001071	Similar to Msed_0394: 4-hydroxybutyrate--CoA ligase 2 (Metallosphaera sedula (strain ATCC 51363 / DSM 5348))	InterPro:IPR000873, Pfam:PF00501;GO:0003824, GO:0008152	-	-	-	-	-	-	-	-	-	-
CTRU_001072	Similar to ctc-1: FACT complex subunit ctc-1 (Neurospora crassa (strain ATCC 24698 / 74-OR23-1A / CBS 708.71 / DSM 1257 / FGSC 987))	InterPro:IPR013719, InterPro:IPR024954, Pfam:PF03531, Pfam:PF08512	-	-	-	-	-	-	-	-	-	-
CTRU_001073	Similar to SPAC2F3.05c: Uncharacterized oxidoreductase C2F3.05c (Schizosaccharomyces pombe (strain 972 / ATCC 24843))	InterPro:IPR023210, Pfam:PF00248	-	-	-	-	-	-	PHI:419#Q7Z8E8#CSH1#5476#Candida_albicans#reduced_virulence	-	8.A.5.1.6	-
CTRU_001074	Protein of unknown function	-	-	-	-	-	-	-	-	-	-	-
CTRU_001075	Similar to BGL1B: Beta-glucosidase 1B (Phanerochaete chrysosporium)	InterPro:IPR001360, Pfam:PF00232;GO:0004553, GO:0005975	-	-	-	-	GH1	-	-	-	8.A.49.1.1	-
CTRU_001076	Similar to YMR034C: Uncharacterized membrane protein YMR034C (Saccharomyces cerevisiae (strain ATCC 204508 / S288c))	InterPro:IPR016833, Pfam:PF13593	-	-	-	-	-	-	-	-	2.A.28.3.7	-
CTRU_001077	Protein of unknown function	InterPro:IPR025256, Pfam:PF13886	-	-	-	-	-	-	-	-	-	-
CTRU_001078	Protein of unknown function	-	-	-	-	-	-	-	-	-	-	-
CTRU_001079	Similar to ERF4: Ras modification protein ERF4 (Yarrowia lipolytica (strain CLIB 122 / E 150))	InterPro:IPR019383, Pfam:PF10256	-	-	-	-	-	-	-	-	-	-
CTRU_001080	Similar to STE3: Pheromone a factor receptor (Saccharomyces cerevisiae (strain ATCC 204508 / S288c))	InterPro:IPR001499, Pfam:PF02076;GO:0004932, GO:0007186, GO:0016021	-	-	-	-	-	-	-	-	-	-
CTRU_001081	Protein of unknown function	InterPro:IPR000424, Pfam:PF00436;GO:0003697	-	-	-	-	-	-	PHI:1588#I1RSY2#GzOB028#5518#Fusarium_graminearum#lethal	-	-	-
CTRU_001082	Similar to gsa1: Glutathione synthetase large chain (Schizosaccharomyces pombe (strain 972 / ATCC 24843))	InterPro:IPR004887, InterPro:IPR005615, Pfam:PF03199, Pfam:PF03917;GO:0004363, GO:0005524, GO:0006750	-	-	-	-	-	-	-	-	-	-
CTRU_001083	Similar to ATRX: Protein CHROMATIN REMODELING 20 (Arabidopsis thaliana)	InterPro:IPR000330, InterPro:IPR001650, Pfam:PF00176, Pfam:PF00271;GO:0005524	-	-	-	-	-	-	PHI:1526#I1S0J3#GzHOMEL036#5518#Fusarium_graminearum#unaffected_pathogenicity	PTRG_10301	-	-
CTRU_001084	Similar to alv-1: 5-aminolevulinate synthase%2C mitochondrial (Neurospora crassa (strain ATCC 24698 / 74-OR23-1A / CBS 708.71 / DSM 1257 / FGSC 987))	InterPro:IPR004839, Pfam:PF00155;GO:0009058, GO:0030170	-	-	-	-	-	-	PHI:2248#Q1L2E2#Als1#13684#Parastagonospora_nodorum#mixed	-	-	-
CTRU_001085	Protein of unknown function	-	-	-	-	-	-	-	PHI:1795#I1RSX8#GzZC110#5518#Fusarium_graminearum#unaffected_pathogenicity	maker-scaffold4.1-augustus-gene-8.80-mRNA-1	-	-
CTRU_001086	Similar to thi4: Probable thiamine biosynthetic bifunctional enzyme (Schizosaccharomyces pombe (strain 972 / ATCC 24843))	InterPro:IPR000417, InterPro:IPR003733, Pfam:PF02110, Pfam:PF02581;GO:0004417, GO:0004789, GO:0009228	-	-	-	-	-	-	-	-	-	-
CTRU_001087	Similar to Isoc2a: Isochorismatase domain-containing protein 2A (Mus musculus)	InterPro:IPR000868, Pfam:PF00857;GO:0003824, GO:0008152	-	-	-	-	-	-	-	-	-	-
CTRU_001088	Protein of unknown function	-	-	-	-	-	-	-	-	-	-	-
CTRU_001089	Similar to iah1: Isoamyl acetate-hydrolyzing esterase 1 homolog (Danio rerio)	InterPro:IPR013830, Pfam:PF13472	-	-	-	-	-	-	-	-	-	-
CTRU_001090	Similar to UTP10: U3 small nucleolar RNA-associated protein 10 (Magnaporthe oryzae (strain 70-15 / ATCC MYA-4617 / FGSC 8958))	InterPro:IPR012954, InterPro:IPR022125, Pfam:PF08146, Pfam:PF12397	-	-	-	-	-	-	-	-	-	-
CTRU_001091	Similar to DDB_G0270104: Probable NADH dehydrogenase (Dictyostelium discoideum)	InterPro:IPR023753, Pfam:PF07992;GO:0016491, GO:0055114	-	-	-	-	-	-	PHI:3629#P95200#Rv0392c#1773#Mycobacterium_tuberculosis#unaffected_pathogenicity	-	-	-
CTRU_001092	Similar to MDN1: Midasin (Saccharomyces cerevisiae (strain ATCC 204508 / S288c))	InterPro:IPR011704, Pfam:PF07728;GO:0005524, GO:0016887	-	-	-	-	-	-	-	-	-	-
CTRU_001093	Similar to MNP1: 54S ribosomal protein L12%2C mitochondrial (Saccharomyces cerevisiae (strain ATCC 204508 / S288c))	InterPro:IPR008932, InterPro:IPR013823, Pfam:PF00542, Pfam:PF16320;GO:0003735, GO:0005622, GO:0005840, GO:0006412	-	-	-	-	-	-	-	-	-	-
CTRU_001094	Similar to ctk3: CTD kinase subunit gamma (Schizosaccharomyces pombe (strain 972 / ATCC 24843))	InterPro:IPR024637, InterPro:IPR024638, Pfam:PF12243, Pfam:PF12350	-	-	-	-	-	-	-	-	-	-
CTRU_001095	Similar to P5CR: Pyrroline-5-carboxylate reductase (Zalerion arboricola)	InterPro:IPR028939, InterPro:IPR029036, Pfam:PF03807, Pfam:PF14748	-	-	-	-	-	-	-	-	-	-
CTRU_001096	Similar to HAT1: Histone acetyltransferase type B catalytic subunit (Gibberella zeae (strain PH-1 / ATCC MYA-4620 / FGSC 9075 / NRRL 31084))	InterPro:IPR019467, Pfam:PF10394;GO:0004402	-	-	-	-	-	-	PHI:5282#Q59VF4#Hat1#5476#Candida_albicans#reduced_virulence	-	-	-
CTRU_001097	Similar to SLC39A9: Zinc transporter ZIP9 (Gallus gallus)	InterPro:IPR003689, Pfam:PF02535;GO:0016020, GO:0030001, GO:0046873, GO:0055085	-	-	-	-	-	-	-	-	2.A.5.6.1	-
CTRU_001098	Similar to FBXW7: F-box/WD repeat-containing protein 7 (Bos taurus)	InterPro:IPR001680, InterPro:IPR001810, Pfam:PF00400, Pfam:PF12937;GO:0005515	-	-	-	-	-	-	PHI:4638#W9MSF5#Fbp1#5507#Fusarium_oxysporum#reduced_virulence	-	9.A.61.2.1	-
CTRU_001099	Similar to PDA1: Pyruvate dehydrogenase E1 component subunit alpha%2C mitochondrial (Saccharomyces cerevisiae (strain ATCC 204508 / S288c))	InterPro:IPR001017, Pfam:PF00676;GO:0008152, GO:0016624	-	-	-	-	-	-	PHI:3101#Q8IEJ6#BCKDH#5833#Plasmodium_falciparum#reduced_virulence	-	-	-
CTRU_001100	Similar to cdc17: DNA ligase 1 (Schizosaccharomyces pombe (strain 972 / ATCC 24843))	InterPro:IPR012308, InterPro:IPR012309, InterPro:IPR012310, Pfam:PF01068, Pfam:PF04675, Pfam:PF04679;GO:0003677, GO:0003910, GO:0005524, GO:0006281, GO:0006310	-	-	-	-	-	-	PHI:2060#G4N5E4#MgLig4#318829#Magnaporthe_oryzae#unaffected_pathogenicity	-	-	-
CTRU_001101	Similar to YJR098C: Uncharacterized protein YJR098C (Saccharomyces cerevisiae (strain ATCC 204508 / S288c))	-	-	-	-	-	-	-	-	-	-	-
CTRU_001102	Similar to SPBC4.06: Probable acid phosphatase SPBC4.06 (Schizosaccharomyces pombe (strain 972 / ATCC 24843))	InterPro:IPR000560, Pfam:PF00328;GO:0003993	-	-	-	-	-	-	-	-	-	-
CTRU_001103	Similar to nrd1: Negative regulator of differentiation 1 (Schizosaccharomyces pombe (strain 972 / ATCC 24843))	InterPro:IPR000504, InterPro:IPR018835, Pfam:PF00076, Pfam:PF10378;GO:0003676	-	-	-	-	-	-	-	-	-	-
CTRU_001104	Similar to DED81: Asparagine--tRNA ligase%2C cytoplasmic (Saccharomyces cerevisiae (strain ATCC 204508 / S288c))	InterPro:IPR004364, InterPro:IPR004365, Pfam:PF00152, Pfam:PF01336;GO:0000166, GO:0003676, GO:0004812, GO:0005524, GO:0006418	-	-	-	-	-	-	PHI:1595#I1RX22#GzOB035#5518#Fusarium_graminearum#unaffected_pathogenicity	-	-	-
CTRU_001105	Similar to GBU1: Guanidinobutyrase (Kluyveromyces lactis (strain ATCC 8585 / CBS 2359 / DSM 70799 / NBRC 1267 / NRRL Y-1140 / WM37))	InterPro:IPR006035, Pfam:PF00491;GO:0046872	-	-	-	-	-	-	-	-	-	-
CTRU_001106	Similar to cdc42: Cell division control protein 42 homolog (Schizosaccharomyces pombe (strain 972 / ATCC 24843))	InterPro:IPR001806, Pfam:PF00071;GO:0005525, GO:0007264	-	-	-	-	-	-	PHI:3832#I1RN81#Fgcdc42#5518#Fusarium_graminearum#reduced_virulence	-	9.A.63.1.1	-
CTRU_001107	Protein of unknown function	-	-	-	-	-	-	-	-	-	-	-
CTRU_001108	Similar to rclA: Probable pyridine nucleotide-disulfide oxidoreductase RclA (Escherichia coli (strain K12))	InterPro:IPR004099, InterPro:IPR023753, Pfam:PF02852, Pfam:PF07992;GO:0016491, GO:0045454, GO:0055114	-	-	-	-	AA3	-	PHI:4904#C4YR40#Glr1#5476#Candida_albicans#reduced_virulence	-	-	-
CTRU_001109	Similar to SPCC16C4.02c: Uncharacterized protein C16C4.02c (Schizosaccharomyces pombe (strain 972 / ATCC 24843))	InterPro:IPR008709, Pfam:PF05536	-	-	-	-	-	-	-	-	-	-
CTRU_001110	Similar to Clcn3: H(+)/Cl(-) exchange transporter 3 (Mus musculus)	InterPro:IPR001807, Pfam:PF00654;GO:0005247, GO:0006821, GO:0016020, GO:0055085	-	-	-	-	-	-	PHI:286#Q874K8#CLC-A#5207#Cryptococcus_neoformans#reduced_virulence	-	2.A.49.2.3	-
CTRU_001111	Protein of unknown function	-	-	-	-	-	-	-	-	-	-	-
CTRU_001112	Protein of unknown function	-	-	-	-	-	-	-	-	-	-	-
CTRU_001113	Similar to MIF: Macrophage migration inhibitory factor (Ovis aries)	InterPro:IPR001398, Pfam:PF01187	-	-	-	-	-	-	-	-	-	-
CTRU_001114	Protein of unknown function	-	-	-	-	-	-	-	-	-	-	-
CTRU_001115	Similar to gtr2: GTP-binding protein gtr2 (Schizosaccharomyces pombe (strain 972 / ATCC 24843))	InterPro:IPR006762, Pfam:PF04670;GO:0005525	-	-	-	-	-	-	-	-	-	-
CTRU_001116	Similar to cut20: Anaphase-promoting complex subunit 4 (Schizosaccharomyces pombe (strain 972 / ATCC 24843))	InterPro:IPR024790, InterPro:IPR024977, Pfam:PF12894, Pfam:PF12896	-	-	-	-	-	-	-	-	-	-
CTRU_001117	Similar to ARCN1: Coatomer subunit delta (Bos taurus)	InterPro:IPR022775, InterPro:IPR028565, Pfam:PF00928, Pfam:PF01217	-	-	-	-	-	-	-	-	-	-
CTRU_001118	Protein of unknown function	InterPro:IPR018822, Pfam:PF10336	-	-	-	-	-	-	-	-	-	-
CTRU_001119	Similar to At1g71900: Probable magnesium transporter NIPA4 (Arabidopsis thaliana)	InterPro:IPR008521, Pfam:PF05653;GO:0015095, GO:0015693, GO:0016021	-	-	-	-	-	-	PHI:4891#Q5A5P7#orf19.5352#5476#Candida_albicans#unaffected_pathogenicity	-	2.A.7.25.6	-
CTRU_001120	Similar to rps3: 40S ribosomal protein S3 (Schizosaccharomyces pombe (strain 972 / ATCC 24843))	InterPro:IPR004044, Pfam:PF00189, Pfam:PF07650;GO:0003723	-	-	-	-	-	-	-	-	-	-
CTRU_001121	Similar to SPAC19A8.03: Phosphoinositide 3-phosphatase (Schizosaccharomyces pombe (strain 972 / ATCC 24843))	InterPro:IPR010569, Pfam:PF06602	-	-	-	-	-	-	-	-	-	-
CTRU_001122	Similar to FRS1: Phenylalanine--tRNA ligase beta subunit (Candida albicans)	InterPro:IPR005146, InterPro:IPR005147, Pfam:PF03483, Pfam:PF03484;GO:0000287, GO:0003723, GO:0004826, GO:0005524, GO:0006432	-	-	-	-	-	-	-	-	-	-
CTRU_001123	Similar to paa1: Protein phosphatase PP2A regulatory subunit A (Schizosaccharomyces pombe (strain 972 / ATCC 24843))	Pfam:PF13646	-	-	-	-	-	-	PHI:6074#Q5ADN1#Tpd3#5476#Candida_albicans#reduced_virulence	-	-	-
CTRU_001124	Similar to EFM4: Protein-lysine N-methyltransferase EFM4 (Saccharomyces cerevisiae (strain ATCC 204508 / S288c))	InterPro:IPR025714, Pfam:PF13847	-	-	-	-	-	-	-	-	-	-
CTRU_001125	Protein of unknown function	InterPro:IPR007988, Pfam:PF05324;GO:0005576	-	-	-	-	-	-	-	-	-	-
CTRU_001126	Protein of unknown function	-	-	-	-	-	-	-	-	-	-	-
CTRU_001127	Protein of unknown function	-	-	-	-	-	-	-	-	-	-	-
CTRU_001128	Protein of unknown function	-	-	-	-	-	-	-	-	-	-	-
CTRU_001129	Similar to sed4: Tripeptidyl-peptidase sed4 (Neosartorya fumigata (strain ATCC MYA-4609 / Af293 / CBS 101355 / FGSC A1100))	InterPro:IPR015366, Pfam:PF09286;GO:0008236	Yes	-	-	-	-	-	-	-	-	-
CTRU_001130	Protein of unknown function	InterPro:IPR001173, Pfam:PF13632	-	-	-	-	GT2	-	-	-	4.D.3.2.1	-
CTRU_001131	Similar to TIM13: Mitochondrial import inner membrane translocase subunit TIM13 (Gibberella zeae (strain PH-1 / ATCC MYA-4620 / FGSC 9075 / NRRL 31084))	InterPro:IPR004217, Pfam:PF02953	-	-	-	-	-	-	-	-	3.A.8.1.1	-
CTRU_001132	Similar to DDB_G0281669: LMBR1 domain-containing protein 2 homolog B (Dictyostelium discoideum)	InterPro:IPR006876, Pfam:PF04791	-	-	-	-	-	-	-	-	9.A.54.3.1	-
CTRU_001133	Similar to SPAC29A4.06c: Nuclear speckle splicing regulatory protein 1 homolog (Schizosaccharomyces pombe (strain 972 / ATCC 24843))	InterPro:IPR018612, Pfam:PF09745	-	-	-	-	-	-	-	-	-	-
CTRU_001134	Similar to SPCC126.08c: L-type lectin-like domain-containing protein C126.08c (Schizosaccharomyces pombe (strain 972 / ATCC 24843))	InterPro:IPR005052, Pfam:PF03388;GO:0016020	-	-	-	-	-	-	-	-	-	-
CTRU_001135	Similar to TPK2: cAMP-dependent protein kinase type 2 (Saccharomyces cerevisiae (strain ATCC 204508 / S288c))	InterPro:IPR000719, Pfam:PF00069;GO:0004672, GO:0005524, GO:0006468	-	-	-	-	-	-	PHI:341#Q75T36#CPK1#5462#Colletotrichum_lagenarium#loss_of_pathogenicity	HCB02684.1	9.B.106.3.1	-
CTRU_001136	Similar to plc1: 1-phosphatidylinositol 4%2C5-bisphosphate phosphodiesterase 1 (Schizosaccharomyces pombe (strain 972 / ATCC 24843))	InterPro:IPR000909, InterPro:IPR001711, Pfam:PF00387, Pfam:PF00388;GO:0004435, GO:0006629, GO:0007165, GO:0035556	-	-	-	-	-	-	PHI:2106#G4N054#1-phosphatidylinositol-4,5-bisphosphate_phosphodiesterase_delta_1#318829#Magnaporthe_oryzae#reduced_virulence	-	-	-
CTRU_001137	Similar to DDR48: Stress protein DDR48 (Saccharomyces cerevisiae (strain ATCC 204508 / S288c))	-	-	-	-	-	-	-	-	-	-	-
CTRU_001138	Protein of unknown function	-	-	-	-	-	-	-	PHI:1775#I1S5X3#GzZC090#5518#Fusarium_graminearum#unaffected_pathogenicity	-	-	-
CTRU_001139	Protein of unknown function	-	-	-	-	-	-	-	-	-	-	-
CTRU_001140	Protein of unknown function	-	-	-	-	-	-	-	-	-	-	-
CTRU_001141	Similar to NUT2: Mediator of RNA polymerase II transcription subunit 10 (Chaetomium globosum (strain ATCC 6205 / CBS 148.51 / DSM 1962 / NBRC 6347 / NRRL 1970))	InterPro:IPR019145, Pfam:PF09748;GO:0001104, GO:0006357, GO:0016592	-	-	-	-	-	-	-	-	-	-
CTRU_001142	Similar to SPBC543.02c: DnaJ homolog subfamily C member 7 homolog (Schizosaccharomyces pombe (strain 972 / ATCC 24843))	InterPro:IPR001440, InterPro:IPR001623, InterPro:IPR011990, InterPro:IPR013105, Pfam:PF00226, Pfam:PF00515, Pfam:PF07719, Pfam:PF13414;GO:0005515	-	-	-	-	-	-	PHI:5236#A0A0D2XVZ5#Dnj1#5507#Fusarium_oxysporum#reduced_virulence	-	3.A.9.1.1	-
CTRU_001143	Similar to rlc1: Myosin regulatory light chain 1 (Schizosaccharomyces pombe (strain 972 / ATCC 24843))	InterPro:IPR002048, Pfam:PF13405;GO:0005509	-	-	-	-	-	-	-	-	-	-
CTRU_001144	Similar to mesA: Protein mesA (Emericella nidulans (strain FGSC A4 / ATCC 38163 / CBS 112.46 / NRRL 194 / M139))	InterPro:IPR012860, Pfam:PF07792, Pfam:PF08616	-	-	-	-	-	-	PHI:1078#I1RRG0#Mes1#5518#Fusarium_graminearum#reduced_virulence	-	-	-
CTRU_001145	Similar to ESD: S-formylglutathione hydrolase (Homo sapiens)	InterPro:IPR000801, Pfam:PF00756	-	-	-	-	CE1	-	-	-	-	-
CTRU_001146	Similar to RPO26: DNA-directed RNA polymerases I%2C II%2C and III subunit RPABC2 (Saccharomyces cerevisiae (strain ATCC 204508 / S288c))	InterPro:IPR006110, Pfam:PF01192;GO:0003677, GO:0003899, GO:0006351	-	-	-	-	-	-	-	-	-	-
CTRU_001147	Similar to sfc2: Transcription factor IIIA (Schizosaccharomyces pombe (strain 972 / ATCC 24843))	Pfam:PF12874	-	-	-	-	-	-	PHI:1380#I1RRG4#GzC2H043#5518#Fusarium_graminearum#unaffected_pathogenicity	-	-	-
CTRU_001148	Similar to ZRT3: Zinc-regulated transporter 3 (Saccharomyces cerevisiae (strain ATCC 204508 / S288c))	InterPro:IPR003689, Pfam:PF02535;GO:0016020, GO:0030001, GO:0046873, GO:0055085	-	-	-	-	-	-	-	-	2.A.5.5.3	-
CTRU_001149	Similar to NUC1: Mitochondrial nuclease (Saccharomyces cerevisiae (strain ATCC 204508 / S288c))	InterPro:IPR001604, Pfam:PF01223;GO:0003676, GO:0016787, GO:0046872	-	-	-	-	-	-	-	-	-	-
CTRU_001150	Similar to paa-1: Polyadenylation factor subunit 2 (Neurospora crassa (strain ATCC 24698 / 74-OR23-1A / CBS 708.71 / DSM 1257 / FGSC 987))	InterPro:IPR001680, Pfam:PF00400;GO:0005515	-	-	-	-	-	-	PHI:2514#Q4X1Y0#PFS2#746128#Aspergillus_fumigatus#lethal	-	3.A.20.1.1	-
CTRU_001151	Similar to dgat1: Diacylglycerol O-acyltransferase 1 (Dictyostelium discoideum)	InterPro:IPR004299, Pfam:PF03062	-	-	-	-	-	-	-	-	-	-
CTRU_001152	Similar to STE14: Protein-S-isoprenylcysteine O-methyltransferase (Saccharomyces cerevisiae (strain ATCC 204508 / S288c))	InterPro:IPR007269, Pfam:PF04140;GO:0004671, GO:0006481, GO:0016021	-	-	-	-	-	-	-	-	9.B.115.1.6	-
CTRU_001153	Similar to SAR2635: Putative acetyltransferase SAR2635 (Staphylococcus aureus (strain MRSA252))	InterPro:IPR001451, InterPro:IPR024688, Pfam:PF12464, Pfam:PF14602;GO:0016407	-	-	-	-	-	-	PHI:1772#I1S053#GzZC087#5518#Fusarium_graminearum#reduced_virulence	-	-	-
CTRU_001154	Similar to YPR153W: Uncharacterized protein YPR153W (Saccharomyces cerevisiae (strain ATCC 204508 / S288c))	InterPro:IPR019334, Pfam:PF10190	-	-	-	-	-	-	-	-	-	-
CTRU_001155	Similar to PEX17: Peroxisomal membrane protein PEX17 (Yarrowia lipolytica (strain CLIB 122 / E 150))	-	-	-	-	-	-	-	-	-	-	-
CTRU_001156	Protein of unknown function	-	-	-	-	-	-	-	PHI:3880#B8N3U5#MeaB#5059#Aspergillus_flavus#mixed	-	-	-
CTRU_001157	Protein of unknown function	-	-	-	-	-	-	-	-	-	-	-
CTRU_001158	Similar to RSE1: Pre-mRNA-splicing factor RSE1 (Magnaporthe oryzae (strain 70-15 / ATCC MYA-4617 / FGSC 8958))	InterPro:IPR004871, Pfam:PF03178, Pfam:PF10433;GO:0003676, GO:0005634	-	-	-	-	-	-	-	-	-	-
CTRU_001159	Similar to MSS51: Protein MSS51%2C mitochondrial (Saccharomyces cerevisiae (strain ATCC 204508 / S288c))	InterPro:IPR032717, Pfam:PF13824	-	-	-	-	-	-	-	-	-	-
CTRU_001160	Similar to pxa1: PXA domain protein 1 (Schizosaccharomyces pombe (strain 972 / ATCC 24843))	InterPro:IPR003114, Pfam:PF02194	-	-	-	-	-	-	-	-	-	-
CTRU_001161	Protein of unknown function	-	-	-	-	-	-	-	-	-	-	-
CTRU_001162	Protein of unknown function	InterPro:IPR006600, InterPro:IPR007889, Pfam:PF03221, Pfam:PF04218;GO:0003677	-	-	-	-	-	-	PHI:1519#I1RSV8#GzHOMEL018#5518#Fusarium_graminearum#unaffected_pathogenicity	-	-	-
CTRU_001163	Similar to RBG1: Ribosome-interacting GTPase 1 (Saccharomyces cerevisiae (strain ATCC 204508 / S288c))	InterPro:IPR004095, InterPro:IPR006073, InterPro:IPR031662, Pfam:PF01926, Pfam:PF02824, Pfam:PF16897;GO:0005525	-	-	-	-	-	-	-	-	-	-
CTRU_001164	Similar to HOS4: Protein HOS4 (Saccharomyces cerevisiae (strain ATCC 204508 / S288c))	InterPro:IPR020683, Pfam:PF12796	-	-	-	-	-	-	PHI:2009#G4MPI2#HOS4#318829#Magnaporthe_oryzae#unaffected_pathogenicity	-	8.A.28.1.1	-
CTRU_001165	Similar to Alkbh6: Alpha-ketoglutarate-dependent dioxygenase alkB homolog 6 (Mus musculus)	-	-	-	-	-	-	-	-	-	-	-
CTRU_001166	Similar to OsI_26070: Polyprenol reductase 2 (Oryza sativa subsp. indica)	InterPro:IPR001104, Pfam:PF02544;GO:0005737, GO:0006629, GO:0016021, GO:0016627	-	-	-	-	-	-	-	-	-	-
CTRU_001167	Similar to YEL023C: Uncharacterized protein YEL023C (Saccharomyces cerevisiae (strain ATCC 204508 / S288c))	InterPro:IPR018712, Pfam:PF09994	-	-	-	-	-	-	-	-	-	-
CTRU_001168	Protein of unknown function	-	-	-	-	-	-	-	-	-	-	-
CTRU_001169	Similar to At1g12500: Probable sugar phosphate/phosphate translocator At1g12500 (Arabidopsis thaliana)	InterPro:IPR004853, Pfam:PF03151	-	-	-	-	-	-	-	-	2.A.7.9.23	-
CTRU_001170	Protein of unknown function	InterPro:IPR002575, Pfam:PF01636	-	-	-	-	-	-	-	-	-	-
CTRU_001171	Similar to ANK3: Ankyrin-3 (Homo sapiens)	InterPro:IPR020683, Pfam:PF12796	-	-	-	-	-	-	PHI:1260#I1RUC7#FGSG_07816#5518#Fusarium_graminearum#unaffected_pathogenicity	EEA28139.1	8.A.28.1.1	-
CTRU_001172	Protein of unknown function	-	-	-	-	-	-	-	-	-	-	-
CTRU_001173	Protein of unknown function	-	-	-	-	-	-	-	-	-	-	-
CTRU_001174	Protein of unknown function	InterPro:IPR033400, Pfam:PF17132	-	-	-	-	GH106	-	-	-	-	-
CTRU_001175	Similar to LEU1: 3-isopropylmalate dehydrogenase (Sordaria macrospora)	InterPro:IPR024084, Pfam:PF00180;GO:0016616, GO:0055114	-	-	-	-	-	-	PHI:504#P04173#LEU2#4932#Saccharomyces_cerevisiae#reduced_virulence	-	-	-
CTRU_001176	Protein of unknown function	-	-	-	-	-	-	-	-	-	-	-
CTRU_001177	Similar to meu26: Meiotic expression up-regulated protein 26 (Schizosaccharomyces pombe (strain 972 / ATCC 24843))	InterPro:IPR028012, Pfam:PF14616	-	-	-	-	-	-	-	-	-	-
CTRU_001178	Protein of unknown function	-	-	-	-	-	-	-	-	-	-	-
CTRU_001179	Similar to SPAC664.02c: Probable actin-related protein 8 (Schizosaccharomyces pombe (strain 972 / ATCC 24843))	InterPro:IPR004000, Pfam:PF00022	-	-	-	-	-	-	-	-	-	-
CTRU_001180	Protein of unknown function	InterPro:IPR011701, Pfam:PF07690;GO:0016021, GO:0055085	-	-	-	-	-	-	-	Lema_T115650.1	-	-
CTRU_001181	Similar to STM1: Suppressor protein STM1 (Saccharomyces cerevisiae (strain ATCC 204508 / S288c))	InterPro:IPR006861, InterPro:IPR019084, Pfam:PF04774, Pfam:PF09598	-	-	-	-	-	-	PHI:2216#A0N0D1#PemG1#318829#Magnaporthe_oryzae#effector_(plant_avirulence_determinant)	-	-	-
CTRU_001182	Similar to ARB_07867: WSC domain-containing protein ARB_07867 (Arthroderma benhamiae (strain ATCC MYA-4681 / CBS 112371))	InterPro:IPR002889, Pfam:PF01822	Yes	-	-	-	-	-	PHI:5393#W7N216#GLX#117187#Fusarium_verticillioides#reduced_virulence	-	-	-
CTRU_001183	Similar to TIF32: Eukaryotic translation initiation factor 3 subunit A (Chaetomium globosum (strain ATCC 6205 / CBS 148.51 / DSM 1962 / NBRC 6347 / NRRL 1970))	InterPro:IPR000717, Pfam:PF01399;GO:0005515	-	-	-	-	-	-	-	-	-	-
CTRU_001184	Similar to gng-1: Guanine nucleotide-binding protein subunit gamma (Neurospora crassa (strain ATCC 24698 / 74-OR23-1A / CBS 708.71 / DSM 1257 / FGSC 987))	InterPro:IPR015898, Pfam:PF00631;GO:0004871, GO:0005834, GO:0007186	-	-	-	-	-	-	-	-	-	-
CTRU_001185	Protein of unknown function	InterPro:IPR011893, Pfam:PF10262	-	-	-	-	-	-	-	-	-	-
CTRU_001186	Similar to bimG: Serine/threonine-protein phosphatase PP1 (Emericella nidulans (strain FGSC A4 / ATCC 38163 / CBS 112.46 / NRRL 194 / M139))	InterPro:IPR004843, InterPro:IPR031675, Pfam:PF00149, Pfam:PF16891;GO:0016787	-	-	-	-	-	-	PHI:2382#Q6QIY0#Upa2#5270#Ustilago_maydis#unaffected_pathogenicity	-	-	-
CTRU_001187	Similar to NTO1: NuA3 HAT complex component NTO1 (Saccharomyces cerevisiae (strain ATCC 204508 / S288c))	InterPro:IPR019542, Pfam:PF10513, Pfam:PF13831, Pfam:PF13832	-	-	-	-	-	-	PHI:4525#X5FD66#PFP1#914237#Rhynchosporium_commune#reduced_virulence	-	-	-
CTRU_001188	Similar to PDX1: Pyruvate dehydrogenase complex protein X component%2C mitochondrial (Saccharomyces cerevisiae (strain ATCC 204508 / S288c))	InterPro:IPR000089, InterPro:IPR004167, Pfam:PF00364, Pfam:PF02817;GO:0008152, GO:0016746	-	-	-	-	-	-	-	-	-	-
CTRU_001189	Protein of unknown function	-	-	-	-	-	-	-	-	-	-	-
CTRU_001190	Protein of unknown function	-	-	-	-	-	-	-	-	-	-	-
CTRU_001191	Protein of unknown function	-	-	-	-	-	-	-	-	-	-	-
CTRU_001192	Protein of unknown function	-	-	-	-	-	-	-	-	-	-	-
CTRU_001193	Similar to SPAC926.06c: Uncharacterized leucine-rich repeat-containing protein C926.06c (Schizosaccharomyces pombe (strain 972 / ATCC 24843))	InterPro:IPR001611, Pfam:PF13855;GO:0005515	-	-	-	-	-	-	-	-	-	-
CTRU_001194	Similar to frc: Formyl-CoA:oxalate CoA-transferase (Rhodopseudomonas palustris (strain BisB18))	InterPro:IPR003673, Pfam:PF02515;GO:0003824	-	-	-	-	-	-	-	-	-	-
CTRU_001195	Similar to SPAC3C7.04: Uncharacterized transcriptional regulatory protein C3C7.04 (Schizosaccharomyces pombe (strain 972 / ATCC 24843))	InterPro:IPR007219, Pfam:PF04082;GO:0003677, GO:0005634, GO:0006351, GO:0008270	-	-	-	Fungal specific transcription factor domain	-	-	PHI:5610#G4MUP7#TRA1#318829#Magnaporthe_oryzae#unaffected_pathogenicity	-	-	-
CTRU_001196	Similar to HQD2: Catechol 1%2C2-dioxygenase (Candida albicans (strain SC5314 / ATCC MYA-2876))	InterPro:IPR000627, InterPro:IPR007535, Pfam:PF00775, Pfam:PF04444;GO:0003824, GO:0005506, GO:0006725, GO:0008199, GO:0009712, GO:0018576, GO:0055114	-	-	-	-	-	-	-	-	-	-
CTRU_001197	Similar to isp4: Sexual differentiation process protein isp4 (Schizosaccharomyces pombe (strain 972 / ATCC 24843))	InterPro:IPR004813, Pfam:PF03169;GO:0055085	-	-	-	-	-	-	PHI:2976#C6ZRH8#CgOPT1#474922#Colletotrichum_gloeosporioides#reduced_virulence	-	2.A.67.1.1	-
CTRU_001198	Protein of unknown function	-	-	-	-	-	-	-	-	-	-	-
CTRU_001199	Similar to OXSM: 3-oxoacyl-[acyl-carrier-protein] synthase%2C mitochondrial (Homo sapiens)	InterPro:IPR014030, InterPro:IPR014031, Pfam:PF00109, Pfam:PF02801	-	-	-	-	-	-	PHI:730#I1RSU2#KSA1#5518#Fusarium_graminearum#unaffected_pathogenicity	-	-	PKS-Like
CTRU_001200	Similar to cbp3: CBP3-like protein (Schizosaccharomyces pombe (strain 972 / ATCC 24843))	InterPro:IPR021150, Pfam:PF03981	-	-	-	-	-	-	-	-	-	-
CTRU_001201	Similar to Dihydrofolate reductase (Pneumocystis carinii)	InterPro:IPR001796, Pfam:PF00186;GO:0004146, GO:0006545, GO:0009165, GO:0055114	-	-	-	-	-	-	-	-	-	-
CTRU_001202	Protein of unknown function	-	-	-	-	-	-	-	-	-	-	-
CTRU_001203	Similar to AOS1: DNA damage tolerance protein RHC31 (Saccharomyces cerevisiae (strain ATCC 204508 / S288c))	InterPro:IPR000594, Pfam:PF00899;GO:0008641	-	-	-	-	-	-	-	-	3.A.16.1.2	-
CTRU_001204	Protein of unknown function	-	-	-	-	-	-	-	-	-	-	-
CTRU_001205	Similar to SET2: Histone-lysine N-methyltransferase%2C H3 lysine-36 specific (Gibberella zeae (strain PH-1 / ATCC MYA-4620 / FGSC 9075 / NRRL 31084))	InterPro:IPR001214, InterPro:IPR013257, InterPro:IPR017923, Pfam:PF00856, Pfam:PF08236, Pfam:PF08711;GO:0003677, GO:0005515, GO:0005634, GO:0005694, GO:0006351, GO:0006355, GO:0018024, GO:0034968	-	-	-	-	-	-	PHI:2825#Q5ABG1#SET1#5476#Candida_albicans#reduced_virulence	-	-	-
CTRU_001206	Similar to bmt5: 25S rRNA (uridine-N(3))-methyltransferase (Schizosaccharomyces pombe (strain 972 / ATCC 24843))	InterPro:IPR019446, Pfam:PF10354	-	-	-	-	-	-	-	-	-	-
CTRU_001207	Protein of unknown function	-	-	-	-	-	-	-	-	-	-	-
CTRU_001208	Similar to gatA: 4-aminobutyrate aminotransferase (Emericella nidulans (strain FGSC A4 / ATCC 38163 / CBS 112.46 / NRRL 194 / M139))	InterPro:IPR005814, Pfam:PF00202;GO:0008483, GO:0030170	-	-	-	-	-	-	PHI:2143#G4MUF4#Mo_VPR#318829#Magnaporthe_oryzae#reduced_virulence	-	-	-
CTRU_001209	Similar to CLCN5: H(+)/Cl(-) exchange transporter 5 (Oryctolagus cuniculus)	InterPro:IPR001807, Pfam:PF00654;GO:0005247, GO:0006821, GO:0016020, GO:0055085	-	-	-	-	-	-	PHI:286#Q874K8#CLC-A#5207#Cryptococcus_neoformans#reduced_virulence	-	2.A.49.2.3	-
CTRU_001210	Similar to NRDE2: Protein NRDE2 homolog (Homo sapiens)	InterPro:IPR013633, Pfam:PF08424	-	-	-	-	-	-	-	-	-	-
CTRU_001211	Similar to TIF6: Eukaryotic translation initiation factor 6 (Verticillium alfalfae (strain VaMs.102 / ATCC MYA-4576 / FGSC 10136))	InterPro:IPR002769, Pfam:PF01912;GO:0042256, GO:0043022	-	-	-	-	-	-	-	-	-	-
CTRU_001212	Protein of unknown function	InterPro:IPR000182, Pfam:PF00583;GO:0008080	-	-	-	-	-	-	-	-	-	-
CTRU_001213	Protein of unknown function	InterPro:IPR012576, Pfam:PF08122;GO:0005739, GO:0005747, GO:0022900	-	-	-	-	-	-	-	-	-	-
CTRU_001214	Protein of unknown function	-	-	-	-	-	-	-	-	-	-	-
CTRU_001215	Similar to FYV10: Protein FYV10 (Magnaporthe oryzae (strain 70-15 / ATCC MYA-4617 / FGSC 8958))	InterPro:IPR024964, Pfam:PF10607	-	-	-	-	-	-	-	-	-	-
CTRU_001216	Similar to Cnot7: CCR4-NOT transcription complex subunit 7 (Mus musculus)	InterPro:IPR006941, Pfam:PF04857;GO:0005634	-	-	-	-	-	-	-	-	-	-
CTRU_001217	Similar to CBF1: Transcriptional regulator CBF1 (Candida albicans (strain SC5314 / ATCC MYA-2876))	InterPro:IPR011598, Pfam:PF00010;GO:0046983	-	-	-	Helix-loop-helix DNA-binding domain	-	-	PHI:1309#I1RNI6#GzbHLH010#5518#Fusarium_graminearum#lethal	-	-	-
CTRU_001218	Similar to YDR124W: Uncharacterized protein YDR124W (Saccharomyces cerevisiae (strain ATCC 204508 / S288c))	InterPro:IPR021264, Pfam:PF11001	-	-	-	-	-	-	-	-	-	-
CTRU_001219	Similar to YCF1: Metal resistance protein YCF1 (Saccharomyces cerevisiae (strain ATCC 204508 / S288c))	InterPro:IPR003439, InterPro:IPR011527, Pfam:PF00005, Pfam:PF00664;GO:0005524, GO:0006810, GO:0016021, GO:0016887, GO:0042626, GO:0055085	-	-	-	-	-	-	PHI:267#Q9UW87#MLT1#5476#Candida_albicans#reduced_virulence	EfO2.075130.1	3.A.1.208.11	-
CTRU_001220	Protein of unknown function	-	-	-	-	-	-	-	-	-	-	-
CTRU_001221	Similar to sin1: Target of rapamycin complex 2 subunit sin1 (Schizosaccharomyces pombe (strain 972 / ATCC 24843))	InterPro:IPR031313, InterPro:IPR031567, Pfam:PF16978, Pfam:PF16979	-	-	-	-	-	-	-	-	-	-
CTRU_001222	Protein of unknown function	-	-	-	-	-	-	-	-	-	-	-
CTRU_001223	Protein of unknown function	InterPro:IPR018800, Pfam:PF10253	-	-	-	-	-	-	-	-	-	-
CTRU_001224	Similar to Usp34: Ubiquitin carboxyl-terminal hydrolase 34 (Mus musculus)	InterPro:IPR001394, InterPro:IPR021905, Pfam:PF00443, Pfam:PF12030;GO:0016579, GO:0036459	-	-	-	-	-	C19A	-	-	-	-
CTRU_001225	Protein of unknown function	-	-	-	-	-	-	-	-	-	-	-
CTRU_001226	Similar to NOC3: Nucleolar complex-associated protein 3 (Saccharomyces cerevisiae (strain ATCC 204508 / S288c))	InterPro:IPR005612, InterPro:IPR011501, Pfam:PF03914, Pfam:PF07540	-	-	-	-	-	-	PHI:2551#Q4WZG4#NOC3#746128#Aspergillus_fumigatus#lethal	-	-	-
CTRU_001227	Similar to NIP7: 60S ribosome subunit biogenesis protein NIP7 (Saccharomyces cerevisiae (strain ATCC 204508 / S288c))	InterPro:IPR005155, Pfam:PF03657	-	-	-	-	-	-	-	-	-	-
CTRU_001228	Similar to SPAC17H9.13c: Probable glutamate 5-kinase (Schizosaccharomyces pombe (strain 972 / ATCC 24843))	InterPro:IPR001048, InterPro:IPR002478, Pfam:PF00696, Pfam:PF01472;GO:0003723	-	-	-	-	-	-	-	-	-	-
CTRU_001229	Similar to ATP23: Mitochondrial inner membrane protease ATP23 (Chaetomium globosum (strain ATCC 6205 / CBS 148.51 / DSM 1962 / NBRC 6347 / NRRL 1970))	InterPro:IPR019165, Pfam:PF09768;GO:0004222	-	-	-	-	-	M76A	-	-	-	-
CTRU_001230	Similar to ark1: Serine/threonine-protein kinase ark1 (Schizosaccharomyces pombe (strain 972 / ATCC 24843))	InterPro:IPR000719, Pfam:PF00069;GO:0004672, GO:0005524, GO:0006468	-	-	-	-	-	-	PHI:1230#V6RFV4#FGSG_06959#5518#Fusarium_graminearum#lethal	HCBG_09081	9.B.106.3.1	-
CTRU_001231	Similar to tiprl: TIP41-like protein (Xenopus tropicalis)	InterPro:IPR007303, Pfam:PF04176	-	-	-	-	-	-	-	-	-	-
CTRU_001232	Protein of unknown function	-	-	-	-	-	-	-	-	-	-	-
CTRU_001233	Similar to MRH4: ATP-dependent RNA helicase MRH4%2C mitochondrial (Magnaporthe oryzae (strain 70-15 / ATCC MYA-4617 / FGSC 8958))	InterPro:IPR001650, InterPro:IPR011545, Pfam:PF00270, Pfam:PF00271;GO:0003676, GO:0005524	-	-	-	-	-	-	PHI:1458#Q4I7F9#GzAra006#5518#Fusarium_graminearum#unaffected_pathogenicity	-	1.I.1.1.3	-
CTRU_001234	Protein of unknown function	-	-	-	-	-	-	-	-	-	-	-
CTRU_001235	Similar to rnc1: RNA-binding protein rnc1 (Schizosaccharomyces pombe (strain 972 / ATCC 24843))	InterPro:IPR004088, Pfam:PF00013;GO:0003723	-	-	-	-	-	-	-	-	-	-
CTRU_001236	Similar to hut1: UDP-galactose transporter homolog 1 (Emericella nidulans (strain FGSC A4 / ATCC 38163 / CBS 112.46 / NRRL 194 / M139))	InterPro:IPR013657, Pfam:PF08449;GO:0055085	-	-	-	-	-	-	-	-	2.A.7.11.6	-
CTRU_001237	Similar to pmp1: Tyrosine-protein phosphatase pmp1 (Schizosaccharomyces pombe (strain 972 / ATCC 24843))	InterPro:IPR000340, Pfam:PF00782;GO:0006470, GO:0008138	-	-	-	-	-	-	PHI:66#P43078#CPP1#5476#Candida_albicans#reduced_virulence	-	-	-
CTRU_001238	Protein of unknown function	-	-	-	-	-	-	-	-	-	-	-
CTRU_001239	Protein of unknown function	-	-	-	-	-	-	-	-	-	-	-
CTRU_001240	Similar to Trpt1: tRNA 2'-phosphotransferase 1 (Mus musculus)	InterPro:IPR002745, Pfam:PF01885;GO:0006388, GO:0016772	-	-	-	-	-	-	-	-	-	-
CTRU_001241	Protein of unknown function	-	-	-	-	-	-	-	-	-	-	-
CTRU_001242	Similar to EFG1: rRNA-processing protein EFG1 (Magnaporthe oryzae (strain 70-15 / ATCC MYA-4617 / FGSC 8958))	InterPro:IPR019310, Pfam:PF10153;GO:0006364	-	-	-	-	-	-	-	-	-	-
CTRU_001243	Similar to SEA4: SEH-associated protein 4 (Saccharomyces cerevisiae (strain ATCC 204508 / S288c))	InterPro:IPR031488, Pfam:PF17034	-	-	-	-	-	-	-	-	-	-
CTRU_001244	Similar to TFC7: Transcription factor tau 55 kDa subunit (Saccharomyces cerevisiae (strain ATCC 204508 / S288c))	InterPro:IPR013078, Pfam:PF00300	-	-	-	-	-	-	-	-	-	-
CTRU_001245	Protein of unknown function	-	-	-	-	-	-	-	PHI:1518#I1RS54#GzHOMEL016#5518#Fusarium_graminearum#unaffected_pathogenicity	-	-	-
CTRU_001246	Similar to TBC1D5: TBC1 domain family member 5 (Homo sapiens)	InterPro:IPR000195, Pfam:PF00566	-	-	-	-	-	-	-	-	-	-
CTRU_001247	Similar to ppk6: Serine/threonine-protein kinase ppk6 (Schizosaccharomyces pombe (strain 972 / ATCC 24843))	InterPro:IPR000719, Pfam:PF00069;GO:0004672, GO:0005524, GO:0006468	-	-	-	-	-	-	PHI:1253#I1RS57#FGSG_06970#5518#Fusarium_graminearum#unaffected_pathogenicity	HCB02684.1	9.B.106.3.1	-
CTRU_001248	Similar to Fbxl2: F-box/LRR-repeat protein 2 (Mus musculus)	InterPro:IPR001611, InterPro:IPR001810, Pfam:PF12937, Pfam:PF13516;GO:0005515	-	-	-	-	-	-	PHI:733#I1REK5#FBP1#5518#Fusarium_graminearum#reduced_virulence	-	-	-
CTRU_001249	Protein of unknown function	InterPro:IPR013883, Pfam:PF08574	-	-	-	-	-	-	-	-	-	-
CTRU_001250	Protein of unknown function	InterPro:IPR032640, Pfam:PF16561	-	-	-	-	-	-	-	-	-	-
CTRU_001251	Protein of unknown function	-	-	-	-	-	-	-	-	-	-	-
CTRU_001252	Similar to fnx2: Vacuolar membrane amino acid uptake transporter fnx2 (Schizosaccharomyces pombe (strain 972 / ATCC 24843))	InterPro:IPR011701, Pfam:PF07690;GO:0016021, GO:0055085	-	-	-	-	-	-	PHI:544#Q9P8L8#BCMFS1#40559#Botrytis_cinerea#unaffected_pathogenicity	ATEG_04721.1	2.A.1.48.4	-
CTRU_001253	Similar to SPCC16C4.10: Probable 6-phosphogluconolactonase (Schizosaccharomyces pombe (strain 972 / ATCC 24843))	InterPro:IPR006148, Pfam:PF01182;GO:0005975	-	-	-	-	-	-	-	-	-	-
CTRU_001254	Protein of unknown function	InterPro:IPR001214, Pfam:PF00856;GO:0005515	-	-	-	-	-	-	-	-	-	-
CTRU_001255	Protein of unknown function	-	-	-	-	-	-	-	-	-	-	-
CTRU_001256	Similar to DFG5: Mannan endo-1%2C6-alpha-mannosidase DFG5 (Saccharomyces cerevisiae (strain ATCC 204508 / S288c))	InterPro:IPR005198, Pfam:PF03663	-	-	-	-	GH76	-	-	CHG06520.1	-	-
CTRU_001257	Protein of unknown function	InterPro:IPR007219, Pfam:PF04082;GO:0003677, GO:0005634, GO:0006351, GO:0008270	-	-	-	Fungal specific transcription factor domain	-	-	-	-	-	-
CTRU_001258	Similar to yfjR: Uncharacterized oxidoreductase YfjR (Bacillus subtilis (strain 168))	InterPro:IPR006115, InterPro:IPR029154, Pfam:PF03446, Pfam:PF14833;GO:0004616, GO:0051287, GO:0055114	-	-	-	-	-	-	-	-	-	-
CTRU_001259	Similar to SPCC417.10: Uncharacterized transporter C417.10 (Schizosaccharomyces pombe (strain 972 / ATCC 24843))	InterPro:IPR011701, Pfam:PF07690;GO:0016021, GO:0055085	-	-	-	-	-	-	PHI:1662#I1REJ1#GzCCHC002#5518#Fusarium_graminearum#unaffected_pathogenicity	-	2.A.1.14.4	-
CTRU_001260	Similar to stcW: Putative sterigmatocystin biosynthesis monooxygenase stcW (Emericella nidulans (strain FGSC A4 / ATCC 38163 / CBS 112.46 / NRRL 194 / M139))	InterPro:IPR020946, Pfam:PF00743;GO:0004499, GO:0050660, GO:0050661, GO:0055114	-	-	-	-	-	-	-	-	-	-
CTRU_001261	Protein of unknown function	-	Yes	Yes	Yes	-	-	-	-	-	-	-
CTRU_001262	Similar to pacC: pH-response transcription factor pacC/RIM101 (Gibberella fujikuroi)	InterPro:IPR007087, Pfam:PF00096;GO:0046872	-	-	-	Zinc finger, C2H2 type	-	-	PHI:4125#E9F189#MrpacC#568076#Metarhizium_robertsii#reduced_virulence	-	-	-
CTRU_001263	Protein of unknown function	Pfam:PF14269	-	-	-	-	-	-	-	-	-	-
CTRU_001264	Similar to tetA: Tetracycline resistance protein%2C class B (Escherichia coli)	InterPro:IPR011701, Pfam:PF07690;GO:0016021, GO:0055085	-	-	-	-	-	-	PHI:5353#I1RIS2#Famfs1#282267#Fusarium_asiaticum#reduced_virulence	maker-scaffold4.1-snap-gene-7.120-mRNA-1	-	-
CTRU_001265	Protein of unknown function	-	Yes	Yes	Yes	-	-	-	-	-	-	-
CTRU_001266	Similar to mpaG: O-methyltransferase mpaG (Penicillium brevicompactum)	InterPro:IPR001077, Pfam:PF00891;GO:0008171	-	-	-	-	-	-	PHI:1651#I1S0U2#GzWing023#5518#Fusarium_graminearum#unaffected_pathogenicity	-	-	-
CTRU_001267	Protein of unknown function	-	-	-	-	-	-	-	PHI:404#Q9Y784#PTH11#318829#Magnaporthe_oryzae#reduced_virulence	-	-	-
CTRU_001268	Similar to tolB: Protein TolB (Geobacter metallireducens (strain GS-15 / ATCC 53774 / DSM 7210))	InterPro:IPR011659, Pfam:PF07676	Yes	-	-	-	-	-	-	-	-	-
CTRU_001269	Similar to stb3: Protein STB3 homolog (Schizosaccharomyces pombe (strain 972 / ATCC 24843))	InterPro:IPR018818, Pfam:PF10330	-	-	-	-	-	-	-	-	-	-
CTRU_001270	Similar to top3: DNA topoisomerase 3 (Schizosaccharomyces pombe (strain 972 / ATCC 24843))	InterPro:IPR006171, InterPro:IPR013497, Pfam:PF01131, Pfam:PF01751;GO:0003677, GO:0003916, GO:0006265	-	-	-	-	-	-	-	-	-	-
CTRU_001271	Similar to SPCC594.04c: Uncharacterized protein C594.04c (Schizosaccharomyces pombe (strain 972 / ATCC 24843))	InterPro:IPR010721, Pfam:PF06966	-	-	-	-	-	-	-	-	9.B.115.1.5	-
CTRU_001272	Similar to pho2: 4-nitrophenylphosphatase (Schizosaccharomyces pombe (strain 972 / ATCC 24843))	InterPro:IPR006357, Pfam:PF13242, Pfam:PF13344	-	-	-	-	-	-	-	-	-	-
CTRU_001273	Protein of unknown function	-	-	-	-	-	-	-	-	-	-	-
CTRU_001274	Similar to YPR098C: Uncharacterized mitochondrial outer membrane protein YPR098C (Saccharomyces cerevisiae (strain ATCC 204508 / S288c))	InterPro:IPR025423, Pfam:PF13664	-	-	-	-	-	-	-	-	9.A.55.2.1	-
CTRU_001275	Similar to KU80: ATP-dependent DNA helicase II subunit 2 (Chaetomium globosum (strain ATCC 6205 / CBS 148.51 / DSM 1962 / NBRC 6347 / NRRL 1970))	InterPro:IPR005161, InterPro:IPR006164, InterPro:IPR014893, Pfam:PF02735, Pfam:PF03731, Pfam:PF08785;GO:0003677, GO:0006303, GO:0016817	-	-	-	-	-	-	PHI:4944#F9X9S4#KU80#1047171#Zymoseptoria_tritici#unaffected_pathogenicity	-	-	-
CTRU_001276	Similar to GFD2: Good for full DBP5 activity protein 2 (Saccharomyces cerevisiae (strain ATCC 204508 / S288c))	-	-	-	-	-	-	-	-	-	-	-
CTRU_001277	Similar to tim14: Mitochondrial import inner membrane translocase subunit tim14 (Neurospora crassa (strain ATCC 24698 / 74-OR23-1A / CBS 708.71 / DSM 1257 / FGSC 987))	-	-	-	-	-	-	-	-	-	3.A.8.1.1	-
CTRU_001278	Similar to rlp24: Ribosome biogenesis protein rlp24 (Schizosaccharomyces pombe (strain 972 / ATCC 24843))	InterPro:IPR000988, Pfam:PF01246	-	-	-	-	-	-	-	-	-	-
CTRU_001279	Protein of unknown function	InterPro:IPR022024, Pfam:PF12223	-	-	-	-	-	-	-	-	-	-
CTRU_001280	Protein of unknown function	-	-	-	-	-	-	-	PHI:1432#I1S7Z8#GzC2H100#5518#Fusarium_graminearum#unaffected_pathogenicity	-	-	-
CTRU_001281	Protein of unknown function	-	-	-	-	-	-	-	-	-	-	-
CTRU_001282	Protein of unknown function	-	-	-	-	-	-	-	-	-	-	-
CTRU_001283	Similar to Gen1: Flap endonuclease GEN homolog 1 (Mus musculus)	InterPro:IPR006086, Pfam:PF00867;GO:0004518	-	-	-	-	-	-	-	-	-	-
CTRU_001284	Protein of unknown function	-	-	-	-	-	-	-	-	-	-	-
CTRU_001285	Protein of unknown function	-	-	-	-	-	-	-	-	-	-	-
CTRU_001286	Similar to dpm2-1: Dolichol phosphate-mannose biosynthesis regulatory protein (Dictyostelium discoideum)	InterPro:IPR009914, Pfam:PF07297;GO:0019348, GO:0030176, GO:0030234	-	-	-	-	-	-	-	-	-	-
CTRU_001287	Similar to cwc22: Pre-mRNA-splicing factor cwc22 (Neosartorya fumigata (strain ATCC MYA-4609 / Af293 / CBS 101355 / FGSC A1100))	InterPro:IPR003890, InterPro:IPR003891, Pfam:PF02847, Pfam:PF02854;GO:0003723, GO:0005515	-	-	-	-	-	-	PHI:1491#I1RST1#GzHMG023#5518#Fusarium_graminearum#lethal	-	-	-
CTRU_001288	Similar to LAE1: Secondary metabolism regulator LAE1 (Botryotinia fuckeliana (strain B05.10))	Pfam:PF13489	-	-	-	-	-	-	-	-	-	-
CTRU_001289	Similar to DUS1: tRNA-dihydrouridine(16/17) synthase [NAD(P)(+)] (Saccharomyces cerevisiae (strain ATCC 204508 / S288c))	InterPro:IPR001269, Pfam:PF01207;GO:0008033, GO:0017150, GO:0050660, GO:0055114	-	-	-	-	-	-	-	-	-	-
CTRU_001290	Similar to BNI4: Protein BNI4 (Saccharomyces cerevisiae (strain ATCC 204508 / S288c))	-	-	-	-	-	-	-	-	-	-	-
CTRU_001291	Similar to cah: Carbonic anhydrase (Neisseria gonorrhoeae)	InterPro:IPR001148, Pfam:PF00194	-	-	-	-	-	-	-	-	-	-
CTRU_001292	Protein of unknown function	-	-	-	-	-	-	-	-	-	-	-
CTRU_001293	Protein of unknown function	-	-	-	-	-	-	-	-	-	-	-
CTRU_001294	Similar to YTA7: Tat-binding homolog 7 (Saccharomyces cerevisiae (strain ATCC 204508 / S288c))	InterPro:IPR003959, Pfam:PF00004;GO:0005524	-	-	-	-	-	-	PHI:1566#I1RC95#GzOB006#5518#Fusarium_graminearum#lethal	-	3.A.16.1.1	-
CTRU_001295	Similar to Hsdl2: Hydroxysteroid dehydrogenase-like protein 2 (Mus musculus)	Pfam:PF13561	-	-	-	-	-	-	PHI:59#P87025#THR1#5462#Colletotrichum_lagenarium#reduced_virulence	-	-	-
CTRU_001296	Similar to gstk-2: Glutathione s-transferase kappa 2 (Caenorhabditis elegans)	InterPro:IPR001853, Pfam:PF01323;GO:0015035	-	-	-	-	-	-	-	-	-	-
CTRU_001297	Similar to SWC5: SWR1-complex protein 5 (Gibberella zeae (strain PH-1 / ATCC MYA-4620 / FGSC 9075 / NRRL 31084))	InterPro:IPR011421, Pfam:PF07572	-	-	-	-	-	-	-	-	-	-
CTRU_001298	Protein of unknown function	-	-	-	-	-	-	-	-	-	-	-
CTRU_001299	Protein of unknown function	-	-	-	-	-	-	-	-	-	-	-
CTRU_001300	Similar to SPAC343.17c: Uncharacterized WD repeat-containing protein C343.17c (Schizosaccharomyces pombe (strain 972 / ATCC 24843))	InterPro:IPR001680, Pfam:PF00400;GO:0005515	-	-	-	-	-	-	-	-	-	-
CTRU_001301	Similar to snf22: SWI/SNF chromatin-remodeling complex subunit snf22 (Schizosaccharomyces pombe (strain 972 / ATCC 24843))	InterPro:IPR000330, InterPro:IPR001487, InterPro:IPR001650, InterPro:IPR014012, InterPro:IPR014978, InterPro:IPR029295, Pfam:PF00176, Pfam:PF00271, Pfam:PF00439, Pfam:PF07529, Pfam:PF08880, Pfam:PF14619;GO:0005515, GO:0005524, GO:0005634, GO:0006355, GO:0042393	-	-	-	-	-	-	PHI:2821#Q5ALP9#SNF2#5476#Candida_albicans#reduced_virulence	PTRG_10301	-	-
CTRU_001302	Protein of unknown function	InterPro:IPR010730, Pfam:PF06985	-	-	-	-	-	-	-	-	-	-
CTRU_001303	Similar to his-7: 1-(5-phosphoribosyl)-5-[(5-phosphoribosylamino)methylideneamino] imidazole-4-carboxamide isomerase (Neurospora crassa (strain ATCC 24698 / 74-OR23-1A / CBS 708.71 / DSM 1257 / FGSC 987))	InterPro:IPR006062, Pfam:PF00977;GO:0000105	-	-	-	-	-	-	-	-	-	-
CTRU_001304	Similar to BUD4: Bud site selection protein BUD4 (Candida albicans (strain SC5314 / ATCC MYA-2876))	InterPro:IPR001849, InterPro:IPR012966, Pfam:PF00169, Pfam:PF08174	-	-	-	-	-	-	PHI:124#P53705#INT1#5476#Candida_albicans#reduced_virulence	-	-	-
CTRU_001305	Similar to crn1: Coronin-like protein crn1 (Schizosaccharomyces pombe (strain 972 / ATCC 24843))	InterPro:IPR001680, InterPro:IPR015048, Pfam:PF00400, Pfam:PF08953, Pfam:PF16300;GO:0005515	-	-	-	-	-	-	PHI:4475#G4MUR7#MoTup1#318829#Magnaporthe_oryzae#loss_of_pathogenicity	-	3.A.20.1.2	-
CTRU_001306	Similar to SPAC3F10.08c: Uncharacterized protein C3F10.08c (Schizosaccharomyces pombe (strain 972 / ATCC 24843))	-	-	-	-	-	-	-	-	-	-	-
CTRU_001307	Similar to steA: Transcription factor steA (Emericella nidulans (strain FGSC A4 / ATCC 38163 / CBS 112.46 / NRRL 194 / M139))	InterPro:IPR003120, InterPro:IPR007087, Pfam:PF00096, Pfam:PF02200;GO:0003700, GO:0005634, GO:0006355, GO:0046872	-	-	-	STE like transcription factor, Zinc finger, C2H2 type	-	-	PHI:294#Q8NK75#CST1#5462#Colletotrichum_lagenarium#loss_of_pathogenicity	-	-	-
CTRU_001308	Protein of unknown function	-	-	-	-	-	-	-	-	-	-	-
CTRU_001309	Similar to pma-1: Plasma membrane ATPase (Neurospora crassa (strain ATCC 24698 / 74-OR23-1A / CBS 708.71 / DSM 1257 / FGSC 987))	InterPro:IPR004014, InterPro:IPR008250, Pfam:PF00122, Pfam:PF00690, Pfam:PF00702;GO:0000166, GO:0046872	-	-	-	-	-	-	PHI:4750#A0A0D5BX39#ChPMA2#80884#Colletotrichum_higginsianum#loss_of_pathogenicity	-	3.A.3.3.10	-
CTRU_001310	Similar to sudA: Chromosome segregation protein sudA (Emericella nidulans (strain FGSC A4 / ATCC 38163 / CBS 112.46 / NRRL 194 / M139))	InterPro:IPR003395, InterPro:IPR010935, Pfam:PF02463, Pfam:PF06470;GO:0005515, GO:0005524, GO:0005694, GO:0051276	-	-	-	-	-	-	PHI:1500#I1S2F2#GzHMG032#5518#Fusarium_graminearum#unaffected_pathogenicity	-	-	-
CTRU_001311	Similar to mot1: Probable helicase mot1 (Schizosaccharomyces pombe (strain 972 / ATCC 24843))	InterPro:IPR000330, InterPro:IPR001650, InterPro:IPR022707, Pfam:PF00176, Pfam:PF00271, Pfam:PF12054;GO:0005524	-	-	-	-	-	-	PHI:2821#Q5ALP9#SNF2#5476#Candida_albicans#reduced_virulence	PTRG_10301	-	-
CTRU_001312	Similar to MIMI_L509: Uncharacterized protein L509 (Acanthamoeba polyphaga mimivirus)	InterPro:IPR004843, Pfam:PF00149;GO:0016787	-	-	-	-	-	-	-	-	-	-
CTRU_001313	Similar to cdc37: Hsp90 co-chaperone Cdc37 (Schizosaccharomyces pombe (strain 972 / ATCC 24843))	InterPro:IPR013855, InterPro:IPR013873, InterPro:IPR013874, Pfam:PF03234, Pfam:PF08564, Pfam:PF08565;GO:0019901	-	-	-	-	-	-	-	-	-	-
CTRU_001314	Similar to ARB_04618: PI-PLC X domain-containing protein 1 (Arthroderma benhamiae (strain ATCC MYA-4681 / CBS 112371))	-	-	-	-	-	-	-	-	-	-	-
CTRU_001315	Similar to ECM15: UPF0045 protein ECM15 (Ashbya gossypii (strain ATCC 10895 / CBS 109.51 / FGSC 9923 / NRRL Y-1056))	InterPro:IPR002767, Pfam:PF01910	-	-	-	-	-	-	-	-	-	-
CTRU_001316	Similar to YNR021W: UPF0674 endoplasmic reticulum membrane protein YNR021W (Saccharomyces cerevisiae (strain ATCC 204508 / S288c))	InterPro:IPR012879, Pfam:PF07946	-	-	-	-	-	-	-	-	-	-
CTRU_001317	Similar to Gsg2: Serine/threonine-protein kinase haspin (Mus musculus)	InterPro:IPR024604, Pfam:PF12330	-	-	-	-	-	-	-	-	-	-
CTRU_001318	Protein of unknown function	InterPro:IPR024368, Pfam:PF12855	-	-	-	-	-	-	-	-	-	-
CTRU_001319	Similar to ARB_01230: Kelch repeat-containing protein ARB_01230 (Arthroderma benhamiae (strain ATCC MYA-4681 / CBS 112371))	Pfam:PF13854	-	-	-	-	-	-	-	-	-	-
CTRU_001320	Protein of unknown function	-	-	-	-	-	-	-	-	-	-	-
CTRU_001321	Similar to SPCC1840.09: Uncharacterized protein C1840.09 (Schizosaccharomyces pombe (strain 972 / ATCC 24843))	InterPro:IPR001509, Pfam:PF01370;GO:0003824, GO:0050662	-	-	-	-	-	-	-	-	-	-
CTRU_001322	Similar to SYF2: Pre-mRNA-splicing factor SYF2 (Magnaporthe oryzae (strain 70-15 / ATCC MYA-4617 / FGSC 8958))	InterPro:IPR013260, Pfam:PF08231	-	-	-	-	-	-	-	-	-	-
CTRU_001323	Similar to YAF9: Protein AF-9 homolog (Gibberella zeae (strain PH-1 / ATCC MYA-4620 / FGSC 9075 / NRRL 31084))	InterPro:IPR005033, Pfam:PF03366;GO:0006355	-	-	-	-	-	-	-	-	-	-
CTRU_001324	Similar to MDM34: Mitochondrial distribution and morphology protein 34 (Magnaporthe oryzae (strain 70-15 / ATCC MYA-4617 / FGSC 8958))	-	-	-	-	-	-	-	-	-	-	-
CTRU_001325	Protein of unknown function	InterPro:IPR009286, Pfam:PF06090;GO:0005524, GO:0035299	-	-	-	-	-	-	-	-	-	-
CTRU_001326	Protein of unknown function	-	-	-	-	-	-	-	-	-	-	-
CTRU_001327	Similar to FUN26: Nucleoside transporter FUN26 (Saccharomyces cerevisiae (strain ATCC 204508 / S288c))	InterPro:IPR002259, Pfam:PF01733;GO:0005337, GO:0006810, GO:0016021	-	-	-	-	-	-	-	-	2.A.57.3.1	-
CTRU_001328	Similar to CXT1: Beta-1%2C2-xylosyltransferase 1 (Cryptococcus neoformans var. neoformans serotype D (strain JEC21 / ATCC MYA-565))	InterPro:IPR006598, Pfam:PF05686	-	-	-	-	GT90	-	PHI:2822#Q5K8R6#Cxt1p#5207#Cryptococcus_neoformans#reduced_virulence	-	-	-
CTRU_001329	Similar to SPAC664.03: RNA polymerase II-associated protein 1 homolog (Schizosaccharomyces pombe (strain 972 / ATCC 24843))	InterPro:IPR007133, Pfam:PF03985;GO:0006368, GO:0016570, GO:0016593	-	-	-	-	-	-	-	-	-	-
CTRU_001330	Similar to Rer1: Protein RER1 (Rattus norvegicus)	InterPro:IPR004932, Pfam:PF03248;GO:0016021	-	-	-	-	-	-	-	-	9.B.82.1.2	-
CTRU_001331	Similar to echs1: Probable enoyl-CoA hydratase%2C mitochondrial (Dictyostelium discoideum)	InterPro:IPR001753, Pfam:PF00378;GO:0003824, GO:0008152	-	-	-	-	-	-	PHI:2322#Q4WF54#SidH#746128#Aspergillus_fumigatus#reduced_virulence	-	-	-
CTRU_001332	Protein of unknown function	InterPro:IPR001452, Pfam:PF00018;GO:0005515	-	-	-	-	-	-	-	-	-	-
CTRU_001333	Similar to cys-17: Cysteine synthase 1 (Neurospora crassa (strain ATCC 24698 / 74-OR23-1A / CBS 708.71 / DSM 1257 / FGSC 987))	InterPro:IPR001926, Pfam:PF00291	-	-	-	-	-	-	-	-	-	-
CTRU_001334	Protein of unknown function	-	-	-	-	-	-	-	-	-	-	-
CTRU_001335	Similar to img1: 54S ribosomal protein subunit img1%2C mitochondrial (Schizosaccharomyces pombe (strain 972 / ATCC 24843))	InterPro:IPR001857, Pfam:PF01245;GO:0003735, GO:0005622, GO:0005840, GO:0006412	-	-	-	-	-	-	-	-	-	-
CTRU_001336	Similar to TRK2: Low-affinity potassium transport protein (Saccharomyces cerevisiae (strain ATCC 204508 / S288c))	InterPro:IPR003445, Pfam:PF02386;GO:0006812, GO:0008324, GO:0055085	-	-	-	-	-	-	-	-	2.A.38.2.2	-
CTRU_001337	Similar to SSL2: DNA repair helicase RAD25 (Saccharomyces cerevisiae (strain ATCC 204508 / S288c))	InterPro:IPR006935, InterPro:IPR032438, InterPro:IPR032830, Pfam:PF04851, Pfam:PF13625, Pfam:PF16203;GO:0003677, GO:0005524, GO:0016787	-	-	-	-	-	-	-	-	-	-
CTRU_001338	Similar to SPBC3B9.05: Uncharacterized protein C3B9.05 (Schizosaccharomyces pombe (strain 972 / ATCC 24843))	InterPro:IPR008913, Pfam:PF05495;GO:0008270	-	-	-	-	-	-	-	-	-	-
CTRU_001339	Similar to PRE6: Proteasome subunit alpha type-4 (Saccharomyces cerevisiae (strain ATCC 204508 / S288c))	InterPro:IPR000426, InterPro:IPR001353, Pfam:PF00227, Pfam:PF10584;GO:0004175, GO:0004298, GO:0005839, GO:0006511, GO:0019773, GO:0051603	-	-	-	-	-	T01A	-	-	-	-
CTRU_001340	Protein of unknown function	InterPro:IPR001138, Pfam:PF00172;GO:0000981, GO:0005634, GO:0006355, GO:0008270	-	-	-	Fungal Zn(2)-Cys(6) binuclear cluster domain	-	-	PHI:1778#I1S353#GzZC093#5518#Fusarium_graminearum#unaffected_pathogenicity	-	-	-
CTRU_001341	Similar to SPBC713.03: Putative D-lactate dehydrogenase C713.03%2C mitochondrial (Schizosaccharomyces pombe (strain 972 / ATCC 24843))	InterPro:IPR004113, InterPro:IPR006094, Pfam:PF01565, Pfam:PF02913;GO:0003824, GO:0016491, GO:0050660, GO:0055114	-	-	-	-	AA4	-	-	-	-	-
CTRU_001342	Similar to ain1: Alpha-actinin-like protein 1 (Schizosaccharomyces pombe (strain 972 / ATCC 24843))	InterPro:IPR001715, InterPro:IPR014837, Pfam:PF00307, Pfam:PF08726;GO:0005515	-	-	-	-	-	-	-	-	8.A.66.1.2	-
CTRU_001343	Similar to vps902: Vacuolar protein sorting-associated protein 9b (Schizosaccharomyces pombe (strain 972 / ATCC 24843))	InterPro:IPR003123, Pfam:PF02204	-	-	-	-	-	-	-	g16550.t1	-	-
CTRU_001344	Similar to MTW1: Kinetochore-associated protein MTW1 (Saccharomyces cerevisiae (strain ATCC 204508 / S288c))	InterPro:IPR008685, Pfam:PF05859;GO:0000775, GO:0005634, GO:0007049, GO:0007067	-	-	-	-	-	-	-	-	-	-
CTRU_001345	Similar to atg15: Putative lipase atg15 (Chaetomium globosum (strain ATCC 6205 / CBS 148.51 / DSM 1962 / NBRC 6347 / NRRL 1970))	InterPro:IPR002921, Pfam:PF01764;GO:0006629	-	-	-	-	-	-	PHI:1166#I1RFN8#ATG15#5518#Fusarium_graminearum#reduced_virulence	-	-	-
CTRU_001346	Protein of unknown function	-	-	-	-	-	-	-	-	-	-	-
CTRU_001347	Similar to NCU06464: Translationally-controlled tumor protein homolog (Neurospora crassa (strain ATCC 24698 / 74-OR23-1A / CBS 708.71 / DSM 1257 / FGSC 987))	InterPro:IPR018105, Pfam:PF00838	-	-	-	-	-	-	-	-	-	-
CTRU_001348	Similar to SUR2: Sphingolipid C4-hydroxylase SUR2 (Saccharomyces cerevisiae (strain ATCC 204508 / S288c))	InterPro:IPR006694, Pfam:PF04116;GO:0005506, GO:0006633, GO:0016491, GO:0055114	-	-	-	-	-	-	-	-	-	-
CTRU_001349	Protein of unknown function	-	-	-	-	-	-	-	-	-	-	-
CTRU_001350	Protein of unknown function	-	-	-	-	-	-	-	-	-	-	-
CTRU_001351	Similar to VPS72: Vacuolar protein sorting-associated protein 72 homolog (Bos taurus)	InterPro:IPR013272, Pfam:PF05764, Pfam:PF08265	-	-	-	YL1 nuclear protein, YL1 nuclear protein C-terminal domain	-	-	PHI:1656#I1RFN9#GzYL#5518#Fusarium_graminearum#lethal	-	-	-
CTRU_001352	Similar to MCYG_01475: Metallocarboxypeptidase A-like protein MCYG_01475 (Arthroderma otae (strain ATCC MYA-4605 / CBS 113480))	InterPro:IPR000834, Pfam:PF00246;GO:0004181, GO:0006508, GO:0008270	Yes	-	-	-	-	M14A	-	estExt_fgenesh3_pg.C_530070	-	-
CTRU_001353	Similar to At1g62670: Pentatricopeptide repeat-containing protein At1g62670%2C mitochondrial (Arabidopsis thaliana)	InterPro:IPR002885, Pfam:PF01535, Pfam:PF13041	-	-	-	-	-	-	-	-	-	-
CTRU_001354	Similar to GTT1: Glutathione S-transferase 1 (Saccharomyces cerevisiae (strain ATCC 204508 / S288c))	InterPro:IPR004045, InterPro:IPR004046, Pfam:PF02798, Pfam:PF14497;GO:0005515	-	-	-	-	-	-	-	-	-	-
CTRU_001355	Protein of unknown function	-	-	-	-	-	-	-	-	-	-	-
CTRU_001356	Similar to SAP18: Histone deacetylase complex subunit SAP18 (Homo sapiens)	InterPro:IPR010516, Pfam:PF06487	-	-	-	-	-	-	-	-	3.A.18.1.1	-
CTRU_001357	Similar to prp18: Pre-mRNA-splicing factor 18 (Schizosaccharomyces pombe (strain 972 / ATCC 24843))	InterPro:IPR004098, InterPro:IPR014906, Pfam:PF02840, Pfam:PF08799;GO:0005681, GO:0008380	-	-	-	-	-	-	-	-	-	-
CTRU_001358	Similar to csn-1: COP9 signalosome complex subunit 1 (Neurospora crassa (strain ATCC 24698 / 74-OR23-1A / CBS 708.71 / DSM 1257 / FGSC 987))	InterPro:IPR000717, InterPro:IPR019585, Pfam:PF01399, Pfam:PF10602;GO:0005515	-	-	-	-	-	-	-	-	-	-
CTRU_001359	Similar to ASG1: Activator of stress genes 1 (Saccharomyces cerevisiae (strain ATCC 204508 / S288c))	InterPro:IPR001138, InterPro:IPR007219, Pfam:PF00172, Pfam:PF04082;GO:0000981, GO:0003677, GO:0005634, GO:0006351, GO:0006355, GO:0008270	-	-	-	Fungal specific transcription factor domain, Fungal Zn(2)-Cys(6) binuclear cluster domain	-	-	PHI:1935#I1RFP7#GzZC250#5518#Fusarium_graminearum#unaffected_pathogenicity	-	-	-
CTRU_001360	Similar to GLRG_02280: Probable Xaa-Pro aminopeptidase GLRG_02280 (Colletotrichum graminicola (strain M1.001 / M2 / FGSC 10212))	InterPro:IPR000994, InterPro:IPR007865, Pfam:PF00557, Pfam:PF05195;GO:0004177, GO:0030145	-	-	-	-	-	-	-	-	-	-
CTRU_001361	Similar to ALG8: Dolichyl pyrophosphate Glc1Man9GlcNAc2 alpha-1%2C3-glucosyltransferase (Gibberella zeae (strain PH-1 / ATCC MYA-4620 / FGSC 9075 / NRRL 31084))	InterPro:IPR004856, InterPro:IPR013136, InterPro:IPR018501, InterPro:IPR028941, InterPro:IPR028942, Pfam:PF02791, Pfam:PF03155, Pfam:PF10537, Pfam:PF15612, Pfam:PF15613;GO:0005789, GO:0016758	-	-	-	ALG6, ALG8 glycosyltransferase family, ATP-utilising chromatin assembly and remodelling N-terminal, DDT domain, Williams-Beuren syndrome DDT (WSD), D-TOX E motif, WSTF, HB1, Itc1p, MBD9 motif 1	GT57	-	PHI:1441#I1RFP4#GzDDT#5518#Fusarium_graminearum#reduced_virulence	-	-	-
CTRU_001362	Similar to EMP47: Protein EMP47 (Saccharomyces cerevisiae (strain ATCC 204508 / S288c))	InterPro:IPR005052, Pfam:PF03388;GO:0016020	-	-	-	-	-	-	-	-	-	-
CTRU_001363	Similar to MAL11: General alpha-glucoside permease (Saccharomyces cerevisiae (strain ATCC 204508 / S288c))	InterPro:IPR005828, Pfam:PF00083;GO:0016021, GO:0022857, GO:0055085	-	-	-	-	-	-	PHI:1094#I1RL30#FGSG_04610#5518#Fusarium_graminearum#unaffected_pathogenicity	-	2.A.1.1.68	-
CTRU_001364	Protein of unknown function	-	-	-	-	-	-	-	-	-	-	-
CTRU_001365	Similar to SPAC3H8.08c: Uncharacterized transcriptional regulatory protein C3H8.08c (Schizosaccharomyces pombe (strain 972 / ATCC 24843))	InterPro:IPR001138, Pfam:PF00172;GO:0000981, GO:0005634, GO:0006355, GO:0008270	-	-	-	Fungal Zn(2)-Cys(6) binuclear cluster domain	-	-	PHI:1747#I1S6W1#GzZC062#5518#Fusarium_graminearum#lethal	-	-	-
CTRU_001366	Protein of unknown function	-	-	-	-	-	-	-	-	-	-	-
CTRU_001367	Similar to PAP16: Probable inactive purple acid phosphatase 16 (Arabidopsis thaliana)	InterPro:IPR004843, Pfam:PF00149;GO:0016787	-	-	-	-	-	-	-	-	-	-
CTRU_001368	Protein of unknown function	InterPro:IPR006680, Pfam:PF01979;GO:0016787	-	-	-	-	-	-	PHI:4840#G7TGB4#hshA#347#Xanthomonas_oryzae#reduced_virulence	-	-	-
CTRU_001369	Protein of unknown function	InterPro:IPR018535, Pfam:PF09362	Yes	-	-	-	-	-	-	-	-	-
CTRU_001370	Similar to rcm1: 25S rRNA (cytosine-C(5))-methyltransferase rcm1 (Schizosaccharomyces pombe (strain 972 / ATCC 24843))	InterPro:IPR001678, Pfam:PF01189;GO:0008168	-	-	-	-	-	-	-	-	-	-
CTRU_001371	Similar to pdiA: Protein disulfide-isomerase (Aspergillus oryzae (strain ATCC 42149 / RIB 40))	Pfam:PF13848	-	-	-	-	-	-	-	-	-	-
CTRU_001372	Similar to SPBC530.15c: Uncharacterized MFS-type transporter C530.15c (Schizosaccharomyces pombe (strain 972 / ATCC 24843))	InterPro:IPR011701, Pfam:PF07690;GO:0016021, GO:0055085	-	-	-	-	-	-	PHI:3381#W7N2B4#FVEG_12533#117187#Fusarium_verticillioides#unaffected_pathogenicity	Pa_7_5740	2.A.1.2.77	-
CTRU_001373	Protein of unknown function	InterPro:IPR000210, Pfam:PF00651;GO:0005515	-	-	-	-	-	-	-	-	-	-
CTRU_001374	Protein of unknown function	-	-	-	-	-	-	-	-	-	-	-
CTRU_001375	Protein of unknown function	InterPro:IPR008030, Pfam:PF05368	-	-	-	-	-	-	-	-	-	-
CTRU_001376	Similar to gsfR1: Probable transcription factor gsfR1 (Penicillium aethiopicum)	InterPro:IPR001138, Pfam:PF00172;GO:0000981, GO:0005634, GO:0006355, GO:0008270	-	-	-	Fungal Zn(2)-Cys(6) binuclear cluster domain	-	-	PHI:1809#I1REW1#GzZC124#5518#Fusarium_graminearum#lethal	-	-	-
CTRU_001377	Similar to velC: Sexual development regulator velC (Gibberella moniliformis (strain M3125 / FGSC 7600))	InterPro:IPR021740, Pfam:PF11754	-	-	-	-	-	-	PHI:5055#J4KR13#vosA#176275#Beauveria_bassiana#reduced_virulence	-	-	-
CTRU_001378	Similar to CRY2: Cryptochrome-2 (Gallus gallus)	InterPro:IPR005101, InterPro:IPR006050, Pfam:PF00875, Pfam:PF03441	-	-	-	-	-	-	PHI:1052#B2CG58#PHL1#135779#Cercospora_zeae-maydis#unaffected_pathogenicity	-	-	-
CTRU_001379	Protein of unknown function	-	-	-	-	-	-	-	-	-	-	-
CTRU_001380	Similar to imt1: Inositol phosphoceramide mannosyltransferase 1 (Schizosaccharomyces pombe (strain 972 / ATCC 24843))	InterPro:IPR007577, Pfam:PF04488	-	-	-	-	GT32	-	PHI:364#Q59X54#MIT1#5476#Candida_albicans#reduced_virulence	-	-	-
CTRU_001381	Similar to Ephx2: Bifunctional epoxide hydrolase 2 (Mus musculus)	InterPro:IPR000073, Pfam:PF00561	-	-	-	-	-	-	-	-	-	-
CTRU_001382	Protein of unknown function	InterPro:IPR022812, Pfam:PF00350	-	-	-	-	-	-	-	-	-	-
CTRU_001383	Similar to LAE1: Secondary metabolism regulator LAE1 (Cochliobolus heterostrophus (strain C5 / ATCC 48332 / race O))	Pfam:PF13489	-	-	-	-	-	-	-	-	-	-
CTRU_001384	Similar to Mb3657: Uncharacterized protein Mb3657 (Mycobacterium bovis (strain ATCC BAA-935 / AF2122/97))	InterPro:IPR008775, Pfam:PF05721	-	-	-	-	-	-	-	-	-	-
CTRU_001385	Protein of unknown function	-	-	-	-	-	-	-	-	-	-	-
CTRU_001386	Similar to pmd1: Leptomycin B resistance protein pmd1 (Schizosaccharomyces pombe (strain 972 / ATCC 24843))	InterPro:IPR003439, InterPro:IPR011527, Pfam:PF00005, Pfam:PF00664;GO:0005524, GO:0006810, GO:0016021, GO:0016887, GO:0042626, GO:0055085	-	-	-	-	-	-	PHI:2042#Q3Y5V5#ABC3#318829#Magnaporthe_oryzae#loss_of_pathogenicity	EfO2.075130.1	3.A.1.201.10	-
CTRU_001387	Similar to BRE1: E3 ubiquitin-protein ligase BRE1 (Gibberella zeae (strain PH-1 / ATCC MYA-4620 / FGSC 9075 / NRRL 31084))	InterPro:IPR013956, Pfam:PF08647, Pfam:PF13920	-	-	-	-	-	-	-	-	-	-
CTRU_001388	Similar to saraf: Store-operated calcium entry-associated regulatory factor (Xenopus laevis)	InterPro:IPR009567, Pfam:PF06682;GO:0030176, GO:2001256	-	-	-	-	-	-	-	-	-	-
CTRU_001389	Similar to bdp1: Transcription factor TFIIIB component B'' (Schizosaccharomyces pombe (strain 972 / ATCC 24843))	Pfam:PF15963	-	-	-	-	-	-	PHI:1547#I1RRN6#GzMyb011#5518#Fusarium_graminearum#unaffected_pathogenicity	-	-	-
CTRU_001390	Similar to rhp23: UV excision repair protein rhp23 (Schizosaccharomyces pombe (strain 972 / ATCC 24843))	InterPro:IPR000626, InterPro:IPR015360, InterPro:IPR015940, Pfam:PF00240, Pfam:PF00627, Pfam:PF09280;GO:0003684, GO:0005515, GO:0006289, GO:0043161	-	-	-	-	-	-	-	-	8.A.52.1.6	-
CTRU_001391	Protein of unknown function	-	-	-	-	-	-	-	-	-	-	-
CTRU_001392	Similar to lacC: Probable beta-galactosidase C (Sclerotinia sclerotiorum (strain ATCC 18683 / 1980 / Ss-1))	InterPro:IPR018954, InterPro:IPR025300, InterPro:IPR025972, InterPro:IPR031330, Pfam:PF01301, Pfam:PF10435, Pfam:PF13363, Pfam:PF13364	Yes	-	-	-	CBM67, GH35	-	PHI:4076#A4VTH6#BgaC#1307#Streptococcus_suis#unaffected_pathogenicity	PTRG_01766	-	-
CTRU_001393	Protein of unknown function	-	-	-	-	-	-	-	-	-	-	-
CTRU_001394	Protein of unknown function	InterPro:IPR013268, Pfam:PF08297	-	-	-	-	-	-	-	-	-	-
CTRU_001395	Similar to liz1: Pantothenate transporter liz1 (Schizosaccharomyces pombe (strain 972 / ATCC 24843))	InterPro:IPR011701, Pfam:PF07690;GO:0016021, GO:0055085	-	-	-	-	-	-	PHI:1555#I1RDG6#GzMyb019#5518#Fusarium_graminearum#unaffected_pathogenicity	-	2.A.1.14.17	-
CTRU_001396	Protein of unknown function	InterPro:IPR002035, Pfam:PF00092, Pfam:PF15411	-	-	-	-	-	-	-	-	1.A.13.2.1	-
CTRU_001397	Similar to cct8: Probable T-complex protein 1 subunit theta (Schizosaccharomyces pombe (strain 972 / ATCC 24843))	InterPro:IPR002423, Pfam:PF00118;GO:0005524	-	-	-	-	-	-	-	-	-	-
CTRU_001398	Protein of unknown function	InterPro:IPR009071, Pfam:PF00505	-	-	-	-	-	-	-	-	-	-
CTRU_001399	Similar to sif2: Sad1-interacting factor 2 (Schizosaccharomyces pombe (strain 972 / ATCC 24843))	InterPro:IPR003734, Pfam:PF02582	-	-	-	-	-	-	-	-	-	-
CTRU_001400	Similar to Sccpdh: Saccharopine dehydrogenase-like oxidoreductase (Mus musculus)	InterPro:IPR005097, Pfam:PF03435;GO:0016491, GO:0055114	-	-	-	-	-	-	-	-	-	-
CTRU_001401	Similar to RPL43: 60S ribosomal protein L43 (Ashbya gossypii (strain ATCC 10895 / CBS 109.51 / FGSC 9923 / NRRL Y-1056))	InterPro:IPR002674, Pfam:PF01780;GO:0003735, GO:0005622, GO:0005840, GO:0006412	-	-	-	-	-	-	-	-	-	-
CTRU_001402	Similar to SPCC126.07c: PHD and RING finger domain-containing protein C126.07c (Schizosaccharomyces pombe (strain 972 / ATCC 24843))	InterPro:IPR019787, InterPro:IPR024766, Pfam:PF00628, Pfam:PF12678;GO:0005515, GO:0008270	-	-	-	-	-	-	-	-	-	-
CTRU_001403	Similar to MRPL17: 54S ribosomal protein L17%2C mitochondrial (Saccharomyces cerevisiae (strain ATCC 204508 / S288c))	InterPro:IPR021757, Pfam:PF11788	-	-	-	-	-	-	-	-	-	-
CTRU_001404	Protein of unknown function	-	-	-	-	-	-	-	-	-	-	-
CTRU_001405	Similar to At1g07170: PHD finger-like domain-containing protein 5B (Arabidopsis thaliana)	InterPro:IPR005345, Pfam:PF03660	-	-	-	-	-	-	-	-	-	-
CTRU_001406	Similar to pnn1: Pinin homolog 1 (Schizosaccharomyces pombe (strain 972 / ATCC 24843))	InterPro:IPR006786, Pfam:PF04696	-	-	-	-	-	-	PHI:887#G4N4U0#MGG_05174#318829#Magnaporthe_oryzae#reduced_virulence	-	-	-
CTRU_001407	Similar to Ephx2: Bifunctional epoxide hydrolase 2 (Mus musculus)	InterPro:IPR000073, Pfam:PF00561	-	-	-	-	-	-	-	-	-	-
CTRU_001408	Protein of unknown function	InterPro:IPR019367, Pfam:PF10235	-	-	-	-	-	-	-	-	-	-
CTRU_001409	Similar to DRS2: Probable phospholipid-transporting ATPase DRS2 (Saccharomyces cerevisiae (strain ATCC 204508 / S288c))	InterPro:IPR008250, InterPro:IPR032630, InterPro:IPR032631, Pfam:PF00122, Pfam:PF13246, Pfam:PF16209, Pfam:PF16212;GO:0000166, GO:0046872	-	-	-	-	-	-	PHI:2097#G4NGP6#Neo1#318829#Magnaporthe_oryzae#loss_of_pathogenicity	-	3.A.3.8.2	-
CTRU_001410	Similar to cat-3: Catalase-3 (Neurospora crassa (strain ATCC 24698 / 74-OR23-1A / CBS 708.71 / DSM 1257 / FGSC 987))	InterPro:IPR010582, InterPro:IPR011614, Pfam:PF00199, Pfam:PF06628;GO:0004096, GO:0020037, GO:0055114	Yes	-	-	-	-	-	PHI:1034#O60038#Cpcat1#5111#Claviceps_purpurea#unaffected_pathogenicity	-	-	-
CTRU_001411	Similar to crp-27: 40S ribosomal protein S22 (Neurospora crassa (strain ATCC 24698 / 74-OR23-1A / CBS 708.71 / DSM 1257 / FGSC 987))	InterPro:IPR000630, Pfam:PF00410;GO:0003735, GO:0005840, GO:0006412	-	-	-	-	-	-	-	-	-	-
CTRU_001412	Similar to RPS12: 40S ribosomal protein S12 (Blumeria graminis f. sp. hordei)	InterPro:IPR004038, Pfam:PF01248	-	-	-	-	-	-	-	-	-	-
CTRU_001413	Similar to PIN4: Peptidyl-prolyl cis-trans isomerase PIN4 (Gibberella zeae (strain PH-1 / ATCC MYA-4620 / FGSC 9075 / NRRL 31084))	Pfam:PF13616	-	-	-	-	-	-	-	-	-	-
CTRU_001414	Protein of unknown function	-	-	-	-	-	-	-	-	-	-	-
CTRU_001415	Protein of unknown function	-	-	-	-	-	-	-	-	-	-	-
CTRU_001416	Similar to cwf23: Pre-mRNA-splicing factor cwf23 (Schizosaccharomyces pombe (strain 972 / ATCC 24843))	InterPro:IPR001623, Pfam:PF00226	-	-	-	-	-	-	-	-	-	-
CTRU_001417	Similar to CAF17: Putative transferase CAF17%2C mitochondrial (Magnaporthe oryzae (strain 70-15 / ATCC MYA-4617 / FGSC 8958))	InterPro:IPR006222, Pfam:PF01571	-	-	-	-	-	-	-	-	-	-
CTRU_001418	Similar to ARB_01230: Kelch repeat-containing protein ARB_01230 (Arthroderma benhamiae (strain ATCC MYA-4681 / CBS 112371))	Pfam:PF13854	-	-	-	-	-	-	-	-	-	-
CTRU_001419	Similar to afsR: Regulatory protein AfsR (Streptomyces griseus)	InterPro:IPR002182, InterPro:IPR031352, Pfam:PF00931, Pfam:PF13424, Pfam:PF17107;GO:0043531	-	-	-	-	-	-	-	-	-	-
CTRU_001420	Similar to yakc: Aldo-keto reductase yakc [NADP(+)] (Schizosaccharomyces pombe (strain 972 / ATCC 24843))	InterPro:IPR000845, InterPro:IPR002182, InterPro:IPR023210, Pfam:PF00248, Pfam:PF00931, Pfam:PF01048;GO:0003824, GO:0009116, GO:0043531	-	-	-	-	-	-	-	EEA28139.1	8.A.5.1.4	-
CTRU_001421	Protein of unknown function	-	-	-	-	-	-	-	-	-	-	-
CTRU_001422	Similar to NMRAL1: NmrA-like family domain-containing protein 1 (Gallus gallus)	InterPro:IPR008030, Pfam:PF05368	-	-	-	-	-	-	-	-	-	-
CTRU_001423	Similar to DBP8: ATP-dependent RNA helicase DBP8 (Gibberella zeae (strain PH-1 / ATCC MYA-4620 / FGSC 9075 / NRRL 31084))	InterPro:IPR001650, InterPro:IPR011545, Pfam:PF00270, Pfam:PF00271;GO:0003676, GO:0005524	-	-	-	-	-	-	PHI:423#Q58Z64#VAD1#5207#Cryptococcus_neoformans#reduced_virulence	-	3.A.18.1.1	-
CTRU_001424	Similar to MKK1: MAP kinase kinase MKK1/SSP32 (Saccharomyces cerevisiae (strain ATCC 204508 / S288c))	InterPro:IPR000719, Pfam:PF00069;GO:0004672, GO:0005524, GO:0006468	-	-	-	-	-	-	PHI:4680#X0JSI1#FoMkk2#5507#Fusarium_oxysporum#reduced_virulence	fgenesh1_pg.8_#_209	9.B.106.3.3	-
CTRU_001425	Similar to PUS7: Multisubstrate pseudouridine synthase 7 (Saccharomyces cerevisiae (strain ATCC 204508 / S288c))	InterPro:IPR001656, Pfam:PF01142;GO:0001522, GO:0003723, GO:0009451, GO:0009982	-	-	-	-	-	-	-	-	-	-
CTRU_001426	Similar to acmsd: 2-amino-3-carboxymuconate-6-semialdehyde decarboxylase (Dictyostelium discoideum)	InterPro:IPR006680, Pfam:PF04909;GO:0016787	-	-	-	-	-	-	-	ATEG_01078.1	-	-
CTRU_001427	Similar to DDB_G0283291: Probable iron/ascorbate oxidoreductase DDB_G0283291 (Dictyostelium discoideum)	InterPro:IPR005123, InterPro:IPR026992, Pfam:PF03171, Pfam:PF14226;GO:0016491, GO:0055114	-	-	-	-	-	-	-	-	-	-
CTRU_001428	Similar to HET-E1: Vegetative incompatibility protein HET-E-1 (Podospora anserina)	InterPro:IPR010730, Pfam:PF06985	-	-	-	-	-	-	-	Endocarpon_02817	-	-
CTRU_001429	Protein of unknown function	InterPro:IPR007751, Pfam:PF05057	-	-	-	-	-	-	-	-	-	-
CTRU_001430	Similar to SPBC19C2.15c: Probable very-long-chain (3R)-3-hydroxyacyl-CoA dehydratase (Schizosaccharomyces pombe (strain 972 / ATCC 24843))	InterPro:IPR007482, Pfam:PF04387	-	-	-	-	-	-	-	PGUG_03908.1	-	-
CTRU_001431	Protein of unknown function	InterPro:IPR000757, Pfam:PF00722;GO:0004553, GO:0005975	-	-	-	-	GH16	-	-	-	-	-
CTRU_001432	Similar to nirA: Nitrogen assimilation transcription factor nirA (Emericella nidulans (strain FGSC A4 / ATCC 38163 / CBS 112.46 / NRRL 194 / M139))	InterPro:IPR001138, Pfam:PF00172;GO:0000981, GO:0005634, GO:0006355, GO:0008270	-	-	-	Fungal Zn(2)-Cys(6) binuclear cluster domain	-	-	PHI:1867#I1RL02#GzZC182#5518#Fusarium_graminearum#unaffected_pathogenicity	-	-	-
CTRU_001433	Similar to SPAC2F3.14c: WW domain-containing protein C2F3.14c (Schizosaccharomyces pombe (strain 972 / ATCC 24843))	InterPro:IPR001202, Pfam:PF00397;GO:0005515	-	-	-	-	-	-	-	-	-	-
CTRU_001434	Similar to rix1: Pre-rRNA-processing protein rix1 (Schizosaccharomyces pombe (strain 972 / ATCC 24843))	InterPro:IPR012583, Pfam:PF08167	-	-	-	-	-	-	-	-	-	-
CTRU_001435	Similar to ypp1: Putative cargo-transport protein ypp1 (Schizosaccharomyces pombe (strain 972 / ATCC 24843))	InterPro:IPR019734, Pfam:PF13181;GO:0005515	-	-	-	-	-	-	-	-	-	-
CTRU_001436	Protein of unknown function	-	-	-	-	-	-	-	-	-	-	-
CTRU_001437	Protein of unknown function	-	-	-	-	-	-	-	-	-	-	-
CTRU_001438	Similar to ARB_04768: Chitin deacetylase ARB_04768 (Arthroderma benhamiae (strain ATCC MYA-4681 / CBS 112371))	InterPro:IPR001002, InterPro:IPR002509, Pfam:PF00187, Pfam:PF01522;GO:0005975, GO:0008061, GO:0016810	Yes	-	-	-	CBM18, CE4	-	PHI:2166#G4N4F9#CBP1#318829#Magnaporthe_oryzae#unaffected_pathogenicity	SNOG_15414	-	-
CTRU_001439	Protein of unknown function	-	-	-	-	-	-	-	-	-	-	-
CTRU_001440	Similar to tae1: Alpha N-terminal protein methyltransferase 1 (Schizosaccharomyces pombe (strain 972 / ATCC 24843))	InterPro:IPR008576, Pfam:PF05891;GO:0006480, GO:0008168	-	-	-	-	-	-	-	-	-	-
CTRU_001441	Similar to yvrE: Putative sugar lactone lactonase YvrE (Bacillus subtilis (strain 168))	InterPro:IPR013658, Pfam:PF08450	-	-	-	-	-	-	-	-	-	-
CTRU_001442	Protein of unknown function	-	-	-	-	-	-	-	PHI:1328#I1RRD2#GzbZIP010#5518#Fusarium_graminearum#reduced_virulence	-	-	-
CTRU_001443	Similar to aldA: Aldehyde dehydrogenase (Aspergillus niger)	InterPro:IPR015590, Pfam:PF00171;GO:0008152, GO:0016491, GO:0055114	-	-	-	-	-	-	PHI:2145#G4MXJ4#MoSSADH#318829#Magnaporthe_oryzae#loss_of_pathogenicity	PCON_06884m.01	-	-
CTRU_001444	Protein of unknown function	InterPro:IPR013734, Pfam:PF08528	-	-	-	-	-	-	-	-	-	-
CTRU_001445	Protein of unknown function	-	-	-	-	-	-	-	PHI:2168#G4MU85#Hypothetical_protein#318829#Magnaporthe_oryzae#reduced_virulence	-	-	-
CTRU_001446	Similar to dapA: Aspartyl aminopeptidase (Aspergillus oryzae (strain ATCC 42149 / RIB 40))	InterPro:IPR001948, Pfam:PF02127;GO:0004177, GO:0006508, GO:0008270	-	-	-	-	-	M18A	-	-	-	-
CTRU_001447	Protein of unknown function	-	-	-	-	-	-	-	-	-	-	-
CTRU_001448	Protein of unknown function	-	-	-	-	-	-	-	-	-	-	-
CTRU_001449	Similar to RSB1: Sphingoid long-chain base transporter RSB1 (Saccharomyces cerevisiae (strain Lalvin EC1118 / Prise de mousse))	InterPro:IPR007568, Pfam:PF04479;GO:0006950, GO:0016021	-	-	-	-	-	-	-	-	9.A.26.1.2	-
CTRU_001450	Protein of unknown function	-	-	-	-	-	-	-	PHI:3985#I1RX03#FGSG_08844_(Sc_gpi7)#5518#Fusarium_graminearum#unaffected_pathogenicity	-	-	-
CTRU_001451	Similar to LOS1: Exportin-T (Chaetomium globosum (strain ATCC 6205 / CBS 148.51 / DSM 1962 / NBRC 6347 / NRRL 1970))	InterPro:IPR013598, Pfam:PF08389	-	-	-	-	-	-	-	-	1.I.1.1.3	-
CTRU_001452	Similar to ANR2: Uncharacterized protein ANR2 (Saccharomyces cerevisiae (strain ATCC 204508 / S288c))	InterPro:IPR018626, InterPro:IPR028115, Pfam:PF09804, Pfam:PF14831	-	-	-	-	-	-	-	-	-	-
CTRU_001453	Similar to SLC1: Probable 1-acyl-sn-glycerol-3-phosphate acyltransferase (Saccharomyces cerevisiae (strain ATCC 204508 / S288c))	InterPro:IPR002123, Pfam:PF01553;GO:0008152, GO:0016746	-	-	-	-	-	-	PHI:3786#Q9I7C1#PA0005#287#Pseudomonas_aeruginosa#increased_virulence_(hypervirulence)	-	-	-
CTRU_001454	Protein of unknown function	-	-	-	-	-	-	-	-	-	-	-
CTRU_001455	Similar to des: ATP synthase subunit delta%2C mitochondrial (Neurospora crassa (strain ATCC 24698 / 74-OR23-1A / CBS 708.71 / DSM 1257 / FGSC 987))	InterPro:IPR020546, Pfam:PF02823;GO:0015986, GO:0045261, GO:0046933, GO:0046961	-	-	-	-	-	-	-	-	3.A.2.1.3	-
CTRU_001456	Similar to SPCC1259.08: Uncharacterized protein C1259.08 (Schizosaccharomyces pombe (strain 972 / ATCC 24843))	InterPro:IPR018853, Pfam:PF10446	-	-	-	-	-	-	-	-	-	-
CTRU_001457	Similar to SAR1: Small COPII coat GTPase SAR1 (Magnaporthe oryzae (strain Y34))	InterPro:IPR006689, Pfam:PF00025;GO:0005525	-	-	-	-	-	-	-	Hanno_04867	-	-
CTRU_001458	Similar to NCU00381: Patatin-like phospholipase domain-containing protein NCU11180 (Neurospora crassa (strain ATCC 24698 / 74-OR23-1A / CBS 708.71 / DSM 1257 / FGSC 987))	InterPro:IPR002641, InterPro:IPR021771, Pfam:PF01734, Pfam:PF11815;GO:0004806, GO:0006629	-	-	-	-	-	-	PHI:2030#G4N492#TGL3-1#318829#Magnaporthe_oryzae#unaffected_pathogenicity	-	-	-
CTRU_001459	Similar to sec63: Translocation protein sec63 (Schizosaccharomyces pombe (strain 972 / ATCC 24843))	InterPro:IPR001623, Pfam:PF00226	-	-	-	-	-	-	-	-	3.A.5.8.1	-
CTRU_001460	Similar to AVIL: Advillin (Homo sapiens)	InterPro:IPR025118, Pfam:PF13254	-	-	-	-	-	-	-	-	-	-
CTRU_001461	Similar to ARL2: ADP-ribosylation factor-like protein 2 (Homo sapiens)	InterPro:IPR006689, Pfam:PF00025;GO:0005525	-	-	-	-	-	-	-	Hanno_04867	-	-
CTRU_001462	Protein of unknown function	-	-	-	-	-	-	-	-	-	-	-
CTRU_001463	Protein of unknown function	-	-	-	-	-	-	-	-	-	-	-
CTRU_001464	Similar to lkh1: Dual specificity protein kinase lkh1 (Schizosaccharomyces pombe (strain 972 / ATCC 24843))	InterPro:IPR000719, Pfam:PF00069;GO:0004672, GO:0005524, GO:0006468	-	-	-	-	-	-	PHI:1229#I1RRB9#FGSG_06637#5518#Fusarium_graminearum#lethal	-	-	-
CTRU_001465	Similar to fsf1: Probable mitochondrial transport protein fsf1 (Schizosaccharomyces pombe (strain 972 / ATCC 24843))	InterPro:IPR004686, Pfam:PF03820;GO:0006811, GO:0015075, GO:0016020, GO:0055085	-	-	-	-	-	-	-	-	2.A.54.1.4	-
CTRU_001466	Protein of unknown function	-	-	-	-	-	-	-	PHI:2165#G4N3R9#PTH11#318829#Magnaporthe_oryzae#reduced_virulence	-	-	-
CTRU_001467	Similar to 6-hydroxy-D-nicotine oxidase (Arthrobacter oxydans)	InterPro:IPR006094, InterPro:IPR012951, Pfam:PF01565, Pfam:PF08031;GO:0016491, GO:0050660, GO:0055114	-	-	-	-	AA7	-	-	EEA27467.1	-	-
CTRU_001468	Similar to SPCC736.13: Uncharacterized oxidoreductase C736.13 (Schizosaccharomyces pombe (strain 972 / ATCC 24843))	InterPro:IPR002347, Pfam:PF00106	-	-	-	-	-	-	-	-	-	-
CTRU_001469	Protein of unknown function	InterPro:IPR011483, Pfam:PF07632	-	-	-	-	-	-	-	-	-	-
CTRU_001470	Similar to MAL31: Maltose permease MAL31 (Saccharomyces cerevisiae (strain ATCC 204508 / S288c))	InterPro:IPR005828, Pfam:PF00083;GO:0016021, GO:0022857, GO:0055085	-	-	-	-	-	-	PHI:1094#I1RL30#FGSG_04610#5518#Fusarium_graminearum#unaffected_pathogenicity	-	2.A.1.1.10	-
CTRU_001471	Similar to HSD17B11: Estradiol 17-beta-dehydrogenase 11 (Macaca fascicularis)	InterPro:IPR002347, Pfam:PF00106	-	-	-	-	-	-	PHI:2835#C3JXE8#RED2#5016#Cochliobolus_heterostrophus#reduced_virulence	-	-	-
CTRU_001472	Similar to Uncharacterized 31.7 kDa protein in traX-finO intergenic region (Escherichia coli)	InterPro:IPR000383, Pfam:PF02129;GO:0016787	-	-	-	-	CE10	-	-	-	-	-
CTRU_001473	Protein of unknown function	-	-	-	-	-	-	-	-	-	-	-
CTRU_001474	Similar to HST: Shikimate O-hydroxycinnamoyltransferase (Arabidopsis thaliana)	InterPro:IPR003480, Pfam:PF02458;GO:0016747	-	-	-	-	-	-	-	-	-	-
CTRU_001475	Protein of unknown function	-	-	-	-	-	-	-	PHI:2165#G4N3R9#PTH11#318829#Magnaporthe_oryzae#reduced_virulence	-	-	-
CTRU_001476	Similar to trz1: Ribonuclease Z 1 (Schizosaccharomyces pombe (strain 972 / ATCC 24843))	InterPro:IPR001279, InterPro:IPR027794, Pfam:PF12706, Pfam:PF13691;GO:0008033	-	-	-	-	-	-	-	-	-	-
CTRU_001477	Similar to aq_928: Uncharacterized protein aq_928 (Aquifex aeolicus (strain VF5))	InterPro:IPR002563, Pfam:PF01613;GO:0010181	-	-	-	-	-	-	-	-	-	-
CTRU_001478	Similar to PDE1: 3'%2C5'-cyclic-nucleotide phosphodiesterase (Candida albicans)	InterPro:IPR000396, Pfam:PF02112;GO:0004115, GO:0006198	-	-	-	-	-	-	PHI:2201#D0ERY8#PdeL#318829#Magnaporthe_oryzae#mixed	-	-	-
CTRU_001479	Protein of unknown function	-	-	-	-	-	-	-	-	-	-	-
CTRU_001480	Similar to SPAC56F8.02: Uncharacterized protein C56F8.02 (Schizosaccharomyces pombe (strain 972 / ATCC 24843))	InterPro:IPR000873, InterPro:IPR010506, Pfam:PF00501, Pfam:PF06464;GO:0003824, GO:0008152	-	-	-	-	-	-	PHI:6081#G0ZS89#MoCps1#318829#Magnaporthe_oryzae#reduced_virulence	-	-	-
CTRU_001481	Similar to het-6: Heterokaryon incompatibility protein 6%2C OR allele (Neurospora crassa (strain ATCC 24698 / 74-OR23-1A / CBS 708.71 / DSM 1257 / FGSC 987))	InterPro:IPR010730, Pfam:PF06985	-	-	-	-	-	-	-	-	-	-
CTRU_001482	Similar to pbpE: Penicillin-binding protein 4* (Bacillus subtilis (strain 168))	InterPro:IPR001466, Pfam:PF00144	Yes	-	-	-	-	S12A	-	-	-	-
CTRU_001483	Similar to plyD: Probable pectate lyase D (Emericella nidulans (strain FGSC A4 / ATCC 38163 / CBS 112.46 / NRRL 194 / M139))	InterPro:IPR004898, Pfam:PF03211;GO:0005576, GO:0030570	Yes	-	-	-	PL3	-	PHI:5550#Q33CQ4#Bxpel1#6326#Bursaphelenchus_xylophilus#reduced_virulence	-	-	-
CTRU_001484	Similar to DRS1: ATP-dependent RNA helicase DRS1 (Magnaporthe oryzae (strain 70-15 / ATCC MYA-4617 / FGSC 8958))	InterPro:IPR001650, InterPro:IPR011545, InterPro:IPR019236, Pfam:PF00270, Pfam:PF00271, Pfam:PF09949;GO:0003676, GO:0005524	-	-	-	-	-	-	PHI:1458#Q4I7F9#GzAra006#5518#Fusarium_graminearum#unaffected_pathogenicity	-	3.A.18.1.1	-
CTRU_001485	Similar to mal3: Microtubule integrity protein mal3 (Schizosaccharomyces pombe (strain 972 / ATCC 24843))	InterPro:IPR001715, InterPro:IPR004953, Pfam:PF00307, Pfam:PF03271;GO:0005515, GO:0008017	-	-	-	-	-	-	-	-	-	-
CTRU_001486	Similar to SPCC594.06c: Vacuolar morphogenesis protein 7 homolog (Schizosaccharomyces pombe (strain 972 / ATCC 24843))	InterPro:IPR001683, Pfam:PF00787;GO:0035091	-	-	-	-	-	-	PHI:2140#G4MLE6#MoVam7#318829#Magnaporthe_oryzae#loss_of_pathogenicity	-	1.F.1.1.2	-
CTRU_001487	Protein of unknown function	-	-	-	-	-	-	-	-	-	-	-
CTRU_001488	Protein of unknown function	-	-	-	-	-	-	-	-	-	-	-
CTRU_001489	Similar to AMI1: Amidase 1 (Arabidopsis thaliana)	InterPro:IPR023631, Pfam:PF01425	Yes	-	-	-	-	-	-	HCB00741.1	3.A.9.1.1	-
CTRU_001490	Similar to yanC: Cytochrome P450 monooxygenase yanC (Aspergillus niger (strain ATCC 1015 / CBS 113.46 / FGSC A1144 / LSHB Ac4 / NCTC 3858a / NRRL 328 / USDA 3528.7))	InterPro:IPR001128, Pfam:PF00067;GO:0005506, GO:0016705, GO:0020037, GO:0055114	-	-	-	-	-	-	PHI:2393#I1R980#Related_to_O-methylsterigmatocystin_oxidoreductase#5518#Fusarium_graminearum#increased_virulence_(hypervirulence)	FFUJ_06908m.01	-	-
CTRU_001491	Similar to ywtG: Putative metabolite transport protein YwtG (Bacillus subtilis (strain 168))	InterPro:IPR005828, Pfam:PF00083;GO:0016021, GO:0022857, GO:0055085	-	-	-	-	-	-	PHI:4024#G4N740#MoST1#318829#Magnaporthe_oryzae#unaffected_pathogenicity	-	2.A.1.1.119	-
CTRU_001492	Protein of unknown function	-	-	-	-	-	-	-	-	-	-	-
CTRU_001493	Similar to lxr1: NADP-dependent mannitol dehydrogenase (Hypocrea jecorina)	Pfam:PF13561	-	-	-	-	-	-	PHI:2269#Q32WF7#Mdh1#13684#Parastagonospora_nodorum#unaffected_pathogenicity	Endocarpon_03441	-	-
CTRU_001494	Protein of unknown function	InterPro:IPR025870, Pfam:PF13468	-	-	-	-	-	-	-	-	-	-
CTRU_001495	Similar to egl2: Endoglucanase EG-II (Hypocrea jecorina)	InterPro:IPR001547, Pfam:PF00150;GO:0004553, GO:0005975	-	-	-	-	GH5	-	-	-	-	-
CTRU_001496	Similar to colgalt1: Procollagen galactosyltransferase 1 (Danio rerio)	InterPro:IPR002654, Pfam:PF01755	-	-	-	-	GT25	-	-	-	-	-
CTRU_001497	Protein of unknown function	-	-	-	-	-	-	-	-	-	-	-
CTRU_001498	Similar to LAE1: Secondary metabolism regulator LAE1 (Cochliobolus heterostrophus (strain C5 / ATCC 48332 / race O))	Pfam:PF13489	-	-	-	-	-	-	-	-	-	-
CTRU_001499	Similar to HET-E1: Vegetative incompatibility protein HET-E-1 (Podospora anserina)	InterPro:IPR010730, Pfam:PF06985	-	-	-	-	-	-	-	Endocarpon_02817	-	-
CTRU_001500	Protein of unknown function	-	-	-	-	-	-	-	-	-	-	-
CTRU_001501	Protein of unknown function	-	-	-	-	-	-	-	-	-	-	-
CTRU_001502	Protein of unknown function	-	-	-	-	-	-	-	-	-	-	-
CTRU_001503	Protein of unknown function	-	-	-	-	-	-	-	-	-	-	-
CTRU_001504	Protein of unknown function	-	-	-	-	-	-	-	-	-	-	-
CTRU_001505	Similar to Dctn4: Dynactin subunit 4 (Mus musculus)	InterPro:IPR008603, Pfam:PF05502;GO:0005869	-	-	-	-	-	-	-	-	-	-
CTRU_001506	Similar to crp-15: 40S ribosomal protein S7 (Neurospora crassa (strain ATCC 24698 / 74-OR23-1A / CBS 708.71 / DSM 1257 / FGSC 987))	InterPro:IPR000554, Pfam:PF01251;GO:0003735, GO:0005622, GO:0005840, GO:0006412	-	-	-	-	-	-	-	-	-	-
CTRU_001507	Protein of unknown function	InterPro:IPR028000, Pfam:PF14610	-	-	-	-	-	-	-	-	-	-
CTRU_001508	Similar to AN1805: Carbonic anhydrase (Emericella nidulans (strain FGSC A4 / ATCC 38163 / CBS 112.46 / NRRL 194 / M139))	InterPro:IPR001765, Pfam:PF00484;GO:0004089, GO:0008270	-	-	-	-	-	-	PHI:673#Q30E79#Can1#5207#Cryptococcus_neoformans#unaffected_pathogenicity	-	2.A.53.3.8	-
CTRU_001509	Protein of unknown function	InterPro:IPR013653, Pfam:PF08445;GO:0016747	-	-	-	-	-	-	-	-	-	-
CTRU_001510	Protein of unknown function	-	-	-	-	-	-	-	-	-	-	-
CTRU_001511	Similar to ACHE: Acetylcholinesterase (Bos taurus)	InterPro:IPR002018, Pfam:PF00135	Yes	-	-	-	CE10	-	PHI:2032#G4NGA7#VTL1#318829#Magnaporthe_oryzae#unaffected_pathogenicity	-	-	-
CTRU_001512	Similar to ATXR2: Histone-lysine N-methyltransferase ATXR2 (Arabidopsis thaliana)	InterPro:IPR001214, Pfam:PF00856;GO:0005515	-	-	-	-	-	-	-	-	-	-
CTRU_001513	Similar to purU: Formyltetrahydrofolate deformylase (Corynebacterium sp. (strain P-1))	InterPro:IPR002376, InterPro:IPR002912, Pfam:PF00551, Pfam:PF01842;GO:0008152, GO:0009058, GO:0016597, GO:0016742	-	-	-	-	-	-	-	-	-	-
CTRU_001514	Similar to Cutinase (Pyrenopeziza brassicae)	InterPro:IPR000675, Pfam:PF01083;GO:0008152, GO:0016787	Yes	Yes	-	-	CE5	-	PHI:407#Q9Y7G8#PBC1#76659#Pyrenopeziza_brassicae#loss_of_pathogenicity	-	-	-
CTRU_001515	Protein of unknown function	-	-	-	-	-	-	-	-	-	-	-
CTRU_001516	Similar to eglD: Probable endo-beta-1%2C4-glucanase D (Neosartorya fischeri (strain ATCC 1020 / DSM 3700 / FGSC A1164 / NRRL 181))	InterPro:IPR005103, Pfam:PF03443	-	-	-	-	AA9	-	PHI:3216#G4MVX4#MoCDIP4#318829#Magnaporthe_oryzae#effector_(plant_avirulence_determinant)	-	-	-
CTRU_001517	Protein of unknown function	-	-	-	-	-	-	-	-	-	-	-
CTRU_001518	Protein of unknown function	-	-	-	-	-	-	-	-	-	-	-
CTRU_001519	Protein of unknown function	Pfam:PF13483	-	-	-	-	-	-	-	-	-	-
CTRU_001520	Similar to och1: Initiation-specific alpha-1%2C6-mannosyltransferase (Schizosaccharomyces pombe (strain 972 / ATCC 24843))	InterPro:IPR007577, Pfam:PF04488	-	-	-	-	GT32	-	PHI:6075#G8BJ74#och1#5480#Candida_parapsilosis#reduced_virulence	-	-	-
CTRU_001521	Protein of unknown function	-	-	-	-	-	-	-	-	-	-	-
CTRU_001522	Protein of unknown function	InterPro:IPR003480, Pfam:PF02458;GO:0016747	-	-	-	-	-	-	-	-	-	-
CTRU_001523	Similar to CYB2: Cytochrome b2%2C mitochondrial (Wickerhamomyces anomalus)	InterPro:IPR000262, Pfam:PF01070;GO:0016491	-	-	-	-	-	-	PHI:2570#Q6FM61#CYB2#5478#Candida_glabrata#reduced_virulence	-	-	-
CTRU_001524	Protein of unknown function	-	Yes	-	-	-	-	-	-	-	-	-
CTRU_001525	Protein of unknown function	-	-	-	-	-	-	-	-	-	-	-
CTRU_001526	Similar to ESTA: Feruloyl esterase B (Piromyces equi)	-	Yes	-	-	-	CE1	-	-	-	-	-
CTRU_001527	Protein of unknown function	InterPro:IPR010730, Pfam:PF06985	-	-	-	-	-	-	-	-	-	-
CTRU_001528	Similar to SPBC16A3.02c: Zinc-type alcohol dehydrogenase-like protein C16A3.02c (Schizosaccharomyces pombe (strain 972 / ATCC 24843))	Pfam:PF13602	-	-	-	-	-	-	PHI:3386#W7NCN7#FVEG_12528#117187#Fusarium_verticillioides#unaffected_pathogenicity	-	-	-
CTRU_001529	Similar to ARB_07085: Probable feruloyl esterase ARB_07085 (Arthroderma benhamiae (strain ATCC MYA-4681 / CBS 112371))	InterPro:IPR011118, Pfam:PF07519	-	-	-	-	-	-	-	-	-	-
CTRU_001530	Similar to PUS1: tRNA pseudouridine synthase 1 (Yarrowia lipolytica (strain CLIB 122 / E 150))	InterPro:IPR020097, Pfam:PF01416;GO:0001522, GO:0003723, GO:0009451, GO:0009982	-	-	-	-	-	-	-	-	-	-
CTRU_001531	Protein of unknown function	InterPro:IPR009332, Pfam:PF06179;GO:0001104, GO:0006357, GO:0016592	-	-	-	-	-	-	-	-	-	-
CTRU_001532	Similar to SPAC139.03: Uncharacterized transcriptional regulatory protein C139.03 (Schizosaccharomyces pombe (strain 972 / ATCC 24843))	InterPro:IPR007219, Pfam:PF04082;GO:0003677, GO:0005634, GO:0006351, GO:0008270	-	-	-	Fungal specific transcription factor domain	-	-	PHI:1841#I1RIY6#GzZC156#5518#Fusarium_graminearum#unaffected_pathogenicity	-	-	-
CTRU_001533	Protein of unknown function	-	-	-	-	-	-	-	-	-	-	-
CTRU_001534	Similar to TRI11: Isotrichodermin C-15 hydroxylase (Fusarium sporotrichioides)	InterPro:IPR001128, Pfam:PF00067;GO:0005506, GO:0016705, GO:0020037, GO:0055114	-	-	-	-	-	-	PHI:4194#V5XZS6#AKT7#5599#Alternaria_alternata#mixed	CH063_05982T0	-	-
CTRU_001535	Similar to ANK1: Ankyrin-1 (Homo sapiens)	InterPro:IPR020683, InterPro:IPR029498, Pfam:PF05729, Pfam:PF12796, Pfam:PF13637, Pfam:PF14479	-	-	-	-	-	-	PHI:1260#I1RUC7#FGSG_07816#5518#Fusarium_graminearum#unaffected_pathogenicity	EEA28139.1	8.A.28.1.2	-
CTRU_001536	Similar to TPO4: Polyamine transporter 4 (Saccharomyces cerevisiae (strain ATCC 204508 / S288c))	InterPro:IPR011701, Pfam:PF07690;GO:0016021, GO:0055085	-	-	-	-	-	-	PHI:3381#W7N2B4#FVEG_12533#117187#Fusarium_verticillioides#unaffected_pathogenicity	Pa_7_5740	2.A.1.2.64	-
CTRU_001537	Similar to GLRG_04136: Methionine aminopeptidase 2-1 (Colletotrichum graminicola (strain M1.001 / M2 / FGSC 10212))	InterPro:IPR000994, Pfam:PF00557	-	-	-	-	-	M24A	-	-	-	-
CTRU_001538	Similar to PNS1: Protein PNS1 (Gibberella zeae (strain PH-1 / ATCC MYA-4620 / FGSC 9075 / NRRL 31084))	InterPro:IPR007603, Pfam:PF04515	-	-	-	-	-	-	-	-	2.A.92.1.8	-
CTRU_001539	Similar to ATG17: Autophagy-related protein 17 (Magnaporthe oryzae (strain 70-15 / ATCC MYA-4617 / FGSC 8958))	InterPro:IPR007240, Pfam:PF04108;GO:0006914	-	-	-	-	-	-	PHI:2083#Q51Y68#Moatg17#318829#Magnaporthe_oryzae#loss_of_pathogenicity	-	-	-
CTRU_001540	Protein of unknown function	-	-	-	-	-	-	-	-	-	-	-
CTRU_001541	Protein of unknown function	-	-	-	-	-	-	-	-	-	-	-
CTRU_001542	Protein of unknown function	-	-	-	-	-	-	-	PHI:2165#G4N3R9#PTH11#318829#Magnaporthe_oryzae#reduced_virulence	Lema_T013660.1	-	-
CTRU_001543	Similar to betA: Oxygen-dependent choline dehydrogenase (Yersinia pestis bv. Antiqua (strain Nepal516))	InterPro:IPR000172, InterPro:IPR007867, Pfam:PF00732, Pfam:PF05199;GO:0016614, GO:0050660, GO:0055114	Yes	-	-	-	AA3	-	PHI:199#Q9P304#AOX1#5499#Passalora_fulva#reduced_virulence	maker-Caloplaca_flavorubescens_scaffold_19-augustus-gene-2.67.2-mRNA-1	-	-
CTRU_001544	Protein of unknown function	InterPro:IPR021858, Pfam:PF11951	-	-	-	-	-	-	PHI:1992#I1R983#GzZC307#5518#Fusarium_graminearum#unaffected_pathogenicity	-	-	-
CTRU_001545	Similar to yrbE: Uncharacterized oxidoreductase YrbE (Bacillus subtilis (strain 168))	InterPro:IPR000683, InterPro:IPR004104, Pfam:PF01408, Pfam:PF02894;GO:0008152, GO:0016491, GO:0055114	-	-	-	-	GH109	-	-	-	-	-
CTRU_001546	Similar to qutD: Quinate permease (Emericella nidulans (strain FGSC A4 / ATCC 38163 / CBS 112.46 / NRRL 194 / M139))	InterPro:IPR005828, Pfam:PF00083;GO:0016021, GO:0022857, GO:0055085	-	-	-	-	-	-	PHI:4024#G4N740#MoST1#318829#Magnaporthe_oryzae#unaffected_pathogenicity	-	2.A.1.1.119	-
CTRU_001547	Protein of unknown function	InterPro:IPR009267, Pfam:PF06042	-	-	-	-	-	-	-	-	-	-
CTRU_001548	Similar to qa-4: 3-dehydroshikimate dehydratase (Neurospora crassa (strain ATCC 24698 / 74-OR23-1A / CBS 708.71 / DSM 1257 / FGSC 987))	InterPro:IPR013022, Pfam:PF01261	-	-	-	-	-	-	-	-	-	-
CTRU_001549	Similar to pi030: Uncharacterized protein C691.05c (Schizosaccharomyces pombe (strain 972 / ATCC 24843))	InterPro:IPR007632, Pfam:PF04547	-	-	-	-	-	-	-	-	1.A.17.1.17	-
CTRU_001550	Protein of unknown function	-	-	-	-	-	-	-	-	-	-	-
CTRU_001551	Protein of unknown function	-	-	-	-	-	-	-	-	-	-	-
CTRU_001552	Similar to Hsd17b4: Peroxisomal multifunctional enzyme type 2 (Mus musculus)	InterPro:IPR002347, Pfam:PF00106	-	-	-	-	-	-	PHI:2034#G4MZY1#MFP1#318829#Magnaporthe_oryzae#reduced_virulence	Hanno_06850	-	-
CTRU_001553	Similar to RDH11: Retinol dehydrogenase 11 (Homo sapiens)	InterPro:IPR002347, Pfam:PF00106	-	-	-	-	-	-	-	-	-	-
CTRU_001554	Similar to ARB_07085: Probable feruloyl esterase ARB_07085 (Arthroderma benhamiae (strain ATCC MYA-4681 / CBS 112371))	InterPro:IPR011118, Pfam:PF07519	-	-	-	-	-	-	-	-	-	-
CTRU_001555	Similar to exo I: Beta-hexosaminidase (Vibrio furnissii)	InterPro:IPR015882, InterPro:IPR015883, Pfam:PF00728, Pfam:PF02838;GO:0004553, GO:0005975	Yes	-	-	-	GH20	-	PHI:4987#P43077#HEX1#5476#Candida_albicans#reduced_virulence	-	-	-
CTRU_001556	Similar to fmn1: Riboflavin kinase (Schizosaccharomyces pombe (strain 972 / ATCC 24843))	InterPro:IPR015865, Pfam:PF01687;GO:0008531, GO:0009231	-	-	-	-	-	-	-	-	-	-
CTRU_001557	Protein of unknown function	-	-	-	-	-	-	-	-	-	-	-
CTRU_001558	Protein of unknown function	-	-	-	-	-	-	-	-	-	-	-
CTRU_001559	Protein of unknown function	InterPro:IPR002889, Pfam:PF01822	-	-	-	-	-	-	-	-	-	-
CTRU_001560	Similar to rio1: Serine/threonine-protein kinase rio1 (Schizosaccharomyces pombe (strain 972 / ATCC 24843))	Pfam:PF01163	-	-	-	-	-	-	PHI:1228#I1RR00#FGSG_06502#5518#Fusarium_graminearum#lethal	-	-	-
CTRU_001561	Similar to T: Tyrosinase (Neurospora crassa (strain ATCC 24698 / 74-OR23-1A / CBS 708.71 / DSM 1257 / FGSC 987))	InterPro:IPR002227, Pfam:PF00264;GO:0008152, GO:0016491	-	-	-	-	-	-	PHI:1087#I1RKU0#FGSG_04510#5518#Fusarium_graminearum#unaffected_pathogenicity	-	-	-
CTRU_001562	Protein of unknown function	-	-	-	-	-	-	-	-	-	-	-
CTRU_001563	Similar to MCYG_01475: Metallocarboxypeptidase A-like protein MCYG_01475 (Arthroderma otae (strain ATCC MYA-4605 / CBS 113480))	InterPro:IPR000834, Pfam:PF00246;GO:0004181, GO:0006508, GO:0008270	Yes	-	-	-	-	M14A	-	estExt_fgenesh3_pg.C_530070	-	-
CTRU_001564	Similar to Mb3657: Uncharacterized protein Mb3657 (Mycobacterium bovis (strain ATCC BAA-935 / AF2122/97))	InterPro:IPR008775, Pfam:PF05721	-	-	-	-	-	-	-	-	-	-
CTRU_001565	Similar to Nuggc: Nuclear GTPase SLIP-GC (Mus musculus)	InterPro:IPR022812, Pfam:PF00350	-	-	-	-	-	-	-	-	-	-
CTRU_001566	Similar to ytcJ: Putative amidohydrolase YtcJ (Bacillus subtilis (strain 168))	InterPro:IPR013108, Pfam:PF07969	-	-	-	-	-	-	-	-	-	-
CTRU_001567	Similar to axe-2: Acetylxylan esterase 2 (Talaromyces purpureogenus)	InterPro:IPR000675, Pfam:PF01083;GO:0008152, GO:0016787	Yes	-	-	-	CE5	-	-	-	-	-
CTRU_001568	Similar to SPCC417.10: Uncharacterized transporter C417.10 (Schizosaccharomyces pombe (strain 972 / ATCC 24843))	InterPro:IPR011701, Pfam:PF07690;GO:0016021, GO:0055085	-	-	-	-	-	-	PHI:1662#I1REJ1#GzCCHC002#5518#Fusarium_graminearum#unaffected_pathogenicity	-	2.A.1.14.36	-
CTRU_001569	Similar to yteT: Putative oxidoreductase YteT (Bacillus subtilis (strain 168))	InterPro:IPR000683, InterPro:IPR004104, Pfam:PF01408, Pfam:PF02894;GO:0008152, GO:0016491, GO:0055114	-	-	-	-	GH109	-	-	-	-	-
CTRU_001570	Protein of unknown function	-	-	-	-	-	-	-	-	-	-	-
CTRU_001571	Similar to IFR: Isoflavone reductase (Medicago sativa)	InterPro:IPR008030, Pfam:PF05368	-	-	-	-	-	-	-	-	-	-
CTRU_001572	Similar to yyaP: Uncharacterized protein YyaP (Bacillus subtilis (strain 168))	InterPro:IPR002734, Pfam:PF01872;GO:0008703, GO:0009231, GO:0055114	-	-	-	-	-	-	-	-	-	-
CTRU_001573	Similar to easG: Festuclavine dehydrogenase easG (Neosartorya fumigata (strain ATCC MYA-4609 / Af293 / CBS 101355 / FGSC A1100))	InterPro:IPR016040, Pfam:PF13460	-	-	-	-	-	-	-	-	-	-
CTRU_001574	Protein of unknown function	-	-	-	-	-	GH106	-	-	-	-	-
CTRU_001575	Similar to PLR3: Probable pinoresinol-lariciresinol reductase 3 (Arabidopsis thaliana)	InterPro:IPR008030, Pfam:PF05368	-	-	-	-	-	-	-	-	-	-
CTRU_001576	Similar to Zbtb48: Zinc finger and BTB domain-containing protein 48 (Mus musculus)	InterPro:IPR022755, Pfam:PF12171	-	-	-	-	-	-	PHI:1371#I1RM60#GzC2H034#5518#Fusarium_graminearum#unaffected_pathogenicity	-	-	-
CTRU_001577	Protein of unknown function	InterPro:IPR001214, Pfam:PF00856;GO:0005515	-	-	-	-	-	-	-	-	-	-
CTRU_001578	Similar to phoA: Alkaline phosphatase H (Pseudomonas aeruginosa (strain UCBPP-PA14))	InterPro:IPR001952, Pfam:PF00245;GO:0008152, GO:0016791	Yes	-	-	-	-	-	-	-	-	-
CTRU_001579	Similar to UGA3: Transcriptional activator protein UGA3 (Saccharomyces cerevisiae (strain ATCC 204508 / S288c))	InterPro:IPR001138, InterPro:IPR021858, Pfam:PF00172, Pfam:PF11951;GO:0000981, GO:0005634, GO:0006355, GO:0008270	-	-	-	Fungal specific transcription factor domain, Fungal Zn(2)-Cys(6) binuclear cluster domain	-	-	PHI:1735#I1S6X4#GzZC050#5518#Fusarium_graminearum#unaffected_pathogenicity	-	-	-
CTRU_001580	Protein of unknown function	-	-	-	-	-	-	-	PHI:404#Q9Y784#PTH11#318829#Magnaporthe_oryzae#reduced_virulence	-	-	-
CTRU_001581	Protein of unknown function	-	Yes	-	-	-	-	-	-	-	-	-
CTRU_001582	Similar to SPAC11D3.18c: Uncharacterized transporter C11D3.18C (Schizosaccharomyces pombe (strain 972 / ATCC 24843))	InterPro:IPR011701, Pfam:PF07690;GO:0016021, GO:0055085	-	-	-	-	-	-	PHI:1662#I1REJ1#GzCCHC002#5518#Fusarium_graminearum#unaffected_pathogenicity	-	2.A.1.14.11	-
CTRU_001583	Similar to ARB_06414: Probable serine carboxypeptidase ARB_06414 (Arthroderma benhamiae (strain ATCC MYA-4681 / CBS 112371))	InterPro:IPR001563, Pfam:PF00450;GO:0004185, GO:0006508	-	-	-	-	-	S10A	-	-	-	-
CTRU_001584	Protein of unknown function	-	-	-	-	-	-	-	-	-	-	-
CTRU_001585	Protein of unknown function	-	-	-	-	-	-	-	-	-	-	-
CTRU_001586	Protein of unknown function	-	-	-	-	-	-	-	-	-	-	-
CTRU_001587	Similar to XYL5: Endo-1%2C4-beta-xylanase 5 (Magnaporthe oryzae (strain 70-15 / ATCC MYA-4617 / FGSC 8958))	InterPro:IPR001000, Pfam:PF00331;GO:0004553, GO:0005975	Yes	-	-	-	GH10	-	PHI:2043#Q8NJ73#XYL-6#318829#Magnaporthe_oryzae#unaffected_pathogenicity	-	-	-
CTRU_001588	Similar to SPAC26F1.07: Uncharacterized oxidoreductase C26F1.07 (Schizosaccharomyces pombe (strain 972 / ATCC 24843))	InterPro:IPR023210, Pfam:PF00248	-	-	-	-	-	-	-	-	-	-
CTRU_001589	Similar to SLC7A9: b(0%2C+)-type amino acid transporter 1 (Homo sapiens)	InterPro:IPR002293, Pfam:PF13520;GO:0003333, GO:0015171, GO:0016020	-	-	-	-	-	-	-	-	2.A.3.8.19	-
CTRU_001590	Similar to dhkL: Hybrid signal transduction histidine kinase L (Dictyostelium discoideum)	InterPro:IPR001789, InterPro:IPR003594, InterPro:IPR003661, Pfam:PF00072, Pfam:PF00512, Pfam:PF02518;GO:0000155, GO:0000160, GO:0007165	-	-	-	-	-	-	PHI:2676#Q8ZPP5#ssrA#28901#Salmonella_enterica#reduced_virulence	-	-	-
CTRU_001591	Similar to SPAC513.07: Putative uncharacterized oxidoreductase C513.07 (Schizosaccharomyces pombe (strain 972 / ATCC 24843))	InterPro:IPR001509, Pfam:PF01370;GO:0003824, GO:0050662	-	-	-	-	-	-	PHI:1047#A0ST44#CTB6#29003#Cercospora_nicotianae#reduced_virulence	-	-	-
CTRU_001592	Similar to SPAC922.05c: UNC93-like protein C922.05c (Schizosaccharomyces pombe (strain 972 / ATCC 24843))	InterPro:IPR010291, Pfam:PF05978	-	-	-	-	-	-	-	-	2.A.1.58.5	-
CTRU_001593	Protein of unknown function	-	-	-	-	-	-	-	-	Lema_T013660.1	-	-
CTRU_001594	Similar to sdgD: Gentisate 1%2C2-dioxygenase (Streptomyces sp.)	InterPro:IPR013096, Pfam:PF07883	-	-	-	-	-	-	-	-	-	-
CTRU_001595	Similar to fahd2: Fumarylacetoacetate hydrolase domain-containing protein 2 (Xenopus laevis)	InterPro:IPR011234, Pfam:PF01557;GO:0003824, GO:0008152	-	-	-	-	-	-	-	-	-	-
CTRU_001596	Similar to SPBC530.05: Uncharacterized transcriptional regulatory protein C530.05 (Schizosaccharomyces pombe (strain 972 / ATCC 24843))	InterPro:IPR001138, InterPro:IPR007219, Pfam:PF00172, Pfam:PF04082;GO:0000981, GO:0003677, GO:0005634, GO:0006351, GO:0006355, GO:0008270	-	-	-	Fungal specific transcription factor domain, Fungal Zn(2)-Cys(6) binuclear cluster domain	-	-	PHI:1710#I1RIH3#GzZC025#5518#Fusarium_graminearum#unaffected_pathogenicity	-	-	-
CTRU_001597	Similar to LAC12: Lactose permease (Kluyveromyces lactis (strain ATCC 8585 / CBS 2359 / DSM 70799 / NBRC 1267 / NRRL Y-1140 / WM37))	InterPro:IPR005828, Pfam:PF00083;GO:0016021, GO:0022857, GO:0055085	-	-	-	-	-	-	PHI:4024#G4N740#MoST1#318829#Magnaporthe_oryzae#unaffected_pathogenicity	-	2.A.1.1.83	-
CTRU_001598	Protein of unknown function	InterPro:IPR001138, Pfam:PF00172;GO:0000981, GO:0005634, GO:0006355, GO:0008270	-	-	-	Fungal Zn(2)-Cys(6) binuclear cluster domain	-	-	PHI:1880#I1RJB0#GzZC195#5518#Fusarium_graminearum#unaffected_pathogenicity	-	-	-
CTRU_001599	Similar to yanB: Decarboxylase yanB (Aspergillus niger (strain ATCC 1015 / CBS 113.46 / FGSC A1144 / LSHB Ac4 / NCTC 3858a / NRRL 328 / USDA 3528.7))	InterPro:IPR006680, Pfam:PF04909;GO:0016787	-	-	-	-	-	-	-	ATEG_01078.1	-	-
CTRU_001600	Protein of unknown function	-	-	-	-	-	-	-	-	-	-	-
CTRU_001601	Similar to mug180: Putative steryl acetyl hydrolase mug81 (Schizosaccharomyces pombe (strain 972 / ATCC 24843))	InterPro:IPR013094, Pfam:PF07859;GO:0008152, GO:0016787	-	-	-	-	CE10	-	-	-	-	-
CTRU_001602	Similar to Sdr16c6: Short-chain dehydrogenase/reductase family 16C member 6 (Mus musculus)	InterPro:IPR002347, Pfam:PF00106	-	-	-	-	-	-	PHI:2835#C3JXE8#RED2#5016#Cochliobolus_heterostrophus#reduced_virulence	-	-	-
CTRU_001603	Similar to SCO3172: Baeyer-Villiger monooxygenase (Streptomyces coelicolor (strain ATCC BAA-471 / A3(2) / M145))	InterPro:IPR003439, InterPro:IPR011527, InterPro:IPR020946, Pfam:PF00005, Pfam:PF00664, Pfam:PF00743;GO:0004499, GO:0005524, GO:0006810, GO:0016021, GO:0016887, GO:0042626, GO:0050660, GO:0050661, GO:0055085, GO:0055114	-	-	-	-	-	-	PHI:3924#I1S2J9#FgABC1#5518#Fusarium_graminearum#reduced_virulence	EfO2.075130.1	3.A.1.208.20	-
CTRU_001604	Protein of unknown function	-	Yes	-	-	-	-	-	-	-	-	-
CTRU_001605	Similar to mobA: 3-hydroxybenzoate 4-monooxygenase (Comamonas testosteroni)	InterPro:IPR002938, InterPro:IPR012941, Pfam:PF01494, Pfam:PF07976;GO:0071949	-	-	-	-	-	-	-	-	-	-
CTRU_001606	Similar to dur3-1: Probable urea active transporter 1 (Schizosaccharomyces pombe (strain 972 / ATCC 24843))	InterPro:IPR001734, Pfam:PF00474;GO:0005215, GO:0006810, GO:0016020, GO:0055085	-	-	-	-	-	-	-	Hanno_08615	2.A.21.6.6	-
CTRU_001607	Protein of unknown function	-	-	-	-	-	-	-	-	-	-	-
CTRU_001608	Similar to MES11: Putative methylesterase 11%2C chloroplastic (Arabidopsis thaliana)	InterPro:IPR000073, Pfam:PF12697	-	-	-	-	-	-	-	-	-	-
CTRU_001609	Protein of unknown function	-	-	-	-	-	-	-	PHI:2165#G4N3R9#PTH11#318829#Magnaporthe_oryzae#reduced_virulence	-	-	-
CTRU_001610	Protein of unknown function	InterPro:IPR010730, Pfam:PF06985	-	-	-	-	-	-	-	-	-	-
CTRU_001611	Similar to PPP1R3C: Protein phosphatase 1 regulatory subunit 3C (Homo sapiens)	InterPro:IPR005036, Pfam:PF03370;GO:0005515	-	-	-	-	CBM21	-	-	-	-	-
CTRU_001612	Protein of unknown function	-	-	-	-	-	-	-	-	-	-	-
CTRU_001613	Similar to nirA: Nitrogen assimilation transcription factor nirA (Emericella nidulans (strain FGSC A4 / ATCC 38163 / CBS 112.46 / NRRL 194 / M139))	InterPro:IPR007219, Pfam:PF04082;GO:0003677, GO:0005634, GO:0006351, GO:0008270	-	-	-	Fungal specific transcription factor domain	-	-	PHI:1818#I1S7V2#GzZC133#5518#Fusarium_graminearum#unaffected_pathogenicity	-	-	-
CTRU_001614	Similar to Nitrilase (Gibberella moniliformis)	InterPro:IPR003010, Pfam:PF00795;GO:0006807, GO:0016810	-	-	-	-	-	-	PHI:143#P32964#CHT#5563#Gloeocercospora_sorghi#unaffected_pathogenicity	-	-	-
CTRU_001615	Similar to casA: Metacaspase-1 (Sclerotinia sclerotiorum (strain ATCC 18683 / 1980 / Ss-1))	Pfam:PF00656	-	-	-	-	-	C14B	PHI:2490#E9B636#MCA#5665#Leishmania_mexicana#mixed	-	-	-
CTRU_001616	Protein of unknown function	InterPro:IPR025714, Pfam:PF13383	-	-	-	-	-	-	-	-	-	-
CTRU_001617	Protein of unknown function	-	Yes	-	-	-	-	-	-	-	-	-
CTRU_001618	Protein of unknown function	-	-	-	-	-	-	-	-	-	-	-
CTRU_001619	Similar to mokC: Dihydromonacolin L monooxygenase mokC (Monascus pilosus)	InterPro:IPR001128, Pfam:PF00067;GO:0005506, GO:0016705, GO:0020037, GO:0055114	-	-	-	-	-	-	-	CH063_01929T0	-	-
CTRU_001620	Similar to davD: Glutarate-semialdehyde dehydrogenase DavD (Pseudomonas putida (strain KT2440))	InterPro:IPR015590, Pfam:PF00171;GO:0008152, GO:0016491, GO:0055114	-	-	-	-	-	-	PHI:3914#Q0V515#Sdh1#13684#Parastagonospora_nodorum#reduced_virulence	PCON_06884m.01	-	-
CTRU_001621	Protein of unknown function	-	-	-	-	-	-	-	-	-	-	-
CTRU_001622	Similar to SPAC1399.02: Uncharacterized MFS-type transporter C1399.02 (Schizosaccharomyces pombe (strain 972 / ATCC 24843))	InterPro:IPR011701, Pfam:PF07690;GO:0016021, GO:0055085	-	-	-	-	-	-	PHI:1161#A4ZGP3#MgMfs1#1047171#Zymoseptoria_tritici#chemistry_target:_sensitivity_to_chemical	ATEG_04721.1	2.A.1.3.65	-
CTRU_001623	Similar to iolX: scyllo-inositol 2-dehydrogenase (NAD(+)) (Bacillus subtilis (strain 168))	InterPro:IPR000683, Pfam:PF01408;GO:0016491	-	-	-	-	GH109	-	-	-	-	-
CTRU_001624	Similar to xyd1: D-xylose 1-dehydrogenase (NADP(+)) (Hypocrea jecorina (strain ATCC 56765 / BCRC 32924 / NRRL 11460 / Rut C-30))	InterPro:IPR000683, Pfam:PF01408;GO:0016491	-	-	-	-	GH109	-	-	-	-	-
CTRU_001625	Similar to pqsH: 2-heptyl-3-hydroxy-4(1H)-quinolone synthase (Pseudomonas aeruginosa (strain ATCC 15692 / PAO1 / 1C / PRS 101 / LMG 12228))	InterPro:IPR002938, Pfam:PF01494;GO:0071949	-	-	-	-	-	-	PHI:3290#Q02N79#pqsH#287#Pseudomonas_aeruginosa#reduced_virulence	-	-	-
CTRU_001626	Protein of unknown function	-	Yes	-	-	-	-	-	-	-	-	-
CTRU_001627	Similar to cesA: Multidomain esterase (Ruminococcus flavefaciens)	InterPro:IPR013830, Pfam:PF13472	Yes	-	-	-	CE3	-	-	-	-	-
CTRU_001628	Similar to fcyB: Purine-cytosine permease fcyB (Emericella nidulans (strain FGSC A4 / ATCC 38163 / CBS 112.46 / NRRL 194 / M139))	InterPro:IPR001248, Pfam:PF02133;GO:0005215, GO:0016020, GO:0055085	-	-	-	-	-	-	-	-	2.A.39.2.4	-
CTRU_001629	Similar to yhcW: Uncharacterized protein YhcW (Bacillus subtilis (strain 168))	InterPro:IPR023214, Pfam:PF13419	-	-	-	-	-	-	-	-	-	-
CTRU_001630	Similar to ASG1: Activator of stress genes 1 (Saccharomyces cerevisiae (strain ATCC 204508 / S288c))	InterPro:IPR007219, Pfam:PF04082;GO:0003677, GO:0005634, GO:0006351, GO:0008270	-	-	-	Fungal specific transcription factor domain	-	-	PHI:1835#I1RIL1#GzZC150#5518#Fusarium_graminearum#unaffected_pathogenicity	-	-	-
CTRU_001631	Protein of unknown function	-	-	-	-	-	-	-	-	-	-	-
CTRU_001632	Similar to gudD: Probable glucarate dehydratase (Streptomyces coelicolor (strain ATCC BAA-471 / A3(2) / M145))	InterPro:IPR029065, Pfam:PF13378	-	-	-	-	-	-	-	-	-	-
CTRU_001633	Similar to HGT1: High-affinity glucose transporter (Kluyveromyces lactis (strain ATCC 8585 / CBS 2359 / DSM 70799 / NBRC 1267 / NRRL Y-1140 / WM37))	InterPro:IPR005828, Pfam:PF00083;GO:0016021, GO:0022857, GO:0055085	-	-	-	-	-	-	PHI:2968#J9VQA5#Hxs1#5207#Cryptococcus_neoformans#reduced_virulence	-	2.A.1.1.40	-
CTRU_001634	Protein of unknown function	-	-	-	-	-	-	-	-	-	-	-
CTRU_001635	Similar to con-13: Conidiation-specific protein 13 (Neurospora crassa (strain ATCC 24698 / 74-OR23-1A / CBS 708.71 / DSM 1257 / FGSC 987))	-	-	-	-	-	-	-	-	-	-	-
CTRU_001636	Similar to Mb3657: Uncharacterized protein Mb3657 (Mycobacterium bovis (strain ATCC BAA-935 / AF2122/97))	InterPro:IPR008775, Pfam:PF05721	-	-	-	-	-	-	-	-	-	-
CTRU_001637	Similar to AKR1: Palmitoyltransferase AKR1 (Gibberella zeae (strain PH-1 / ATCC MYA-4620 / FGSC 9075 / NRRL 31084))	InterPro:IPR001594, InterPro:IPR020683, Pfam:PF01529, Pfam:PF12796;GO:0008270	-	-	-	-	-	-	PHI:1675#Q4I8B6#GzDHHC003#5518#Fusarium_graminearum#unaffected_pathogenicity	EEA28139.1	9.B.37.1.1	-
CTRU_001638	Similar to SRP102: Signal recognition particle receptor subunit beta (Saccharomyces cerevisiae (strain ATCC 204508 / S288c))	InterPro:IPR019009, Pfam:PF09439	-	-	-	-	-	-	-	-	3.A.5.8.1	-
CTRU_001639	Similar to CYS4: Cystathionine beta-synthase (Saccharomyces cerevisiae (strain ATCC 204508 / S288c))	InterPro:IPR000644, InterPro:IPR001926, Pfam:PF00291, Pfam:PF00571	-	-	-	-	-	-	-	-	-	-
CTRU_001640	Similar to ndh: NADH dehydrogenase (Escherichia coli (strain K12))	InterPro:IPR023753, Pfam:PF07992;GO:0016491, GO:0055114	-	-	-	-	-	-	-	-	-	-
CTRU_001641	Protein of unknown function	InterPro:IPR021369, Pfam:PF11204	-	-	-	-	-	-	-	-	-	-
CTRU_001642	Protein of unknown function	InterPro:IPR007269, Pfam:PF04140;GO:0004671, GO:0006481, GO:0016021	-	-	-	-	-	-	-	-	-	-
CTRU_001643	Similar to SMO2-2: Methylsterol monooxygenase 2-2 (Arabidopsis thaliana)	InterPro:IPR006694, Pfam:PF04116;GO:0005506, GO:0006633, GO:0016491, GO:0055114	-	-	-	-	-	-	-	-	-	-
CTRU_001644	Protein of unknown function	-	-	-	-	-	-	-	-	-	-	-
CTRU_001645	Protein of unknown function	Pfam:PF13975	-	-	-	-	-	-	-	-	-	-
CTRU_001646	Protein of unknown function	InterPro:IPR013830, Pfam:PF13472	Yes	Yes	-	-	CE3	-	-	-	-	-
CTRU_001647	Similar to MNS1: Mannosyl-oligosaccharide 1%2C2-alpha-mannosidase MNS1 (Arabidopsis thaliana)	InterPro:IPR001382, Pfam:PF01532;GO:0004571, GO:0005509, GO:0016020	-	-	-	-	GH47	-	PHI:2510#Q6PWQ1#msdS/AfmsdC#746128#Aspergillus_fumigatus#unaffected_pathogenicity	-	-	-
CTRU_001648	Protein of unknown function	-	-	-	-	-	-	-	-	-	-	-
CTRU_001649	Similar to SCY_3531: Putative uncharacterized protein SCY_3531 (Saccharomyces cerevisiae (strain YJM789))	InterPro:IPR000425, Pfam:PF00230;GO:0005215, GO:0006810, GO:0016020	-	-	-	-	-	-	-	-	1.A.8.6.4	-
CTRU_001650	Protein of unknown function	-	-	-	-	-	-	-	-	-	-	-
CTRU_001651	Similar to cut6: Acetyl-CoA carboxylase (Schizosaccharomyces pombe (strain 972 / ATCC 24843))	InterPro:IPR000022, InterPro:IPR000089, InterPro:IPR005479, InterPro:IPR005481, InterPro:IPR005482, InterPro:IPR013537, Pfam:PF00289, Pfam:PF00364, Pfam:PF01039, Pfam:PF02785, Pfam:PF02786, Pfam:PF08326;GO:0003989, GO:0005524, GO:0006633	-	-	-	-	-	-	PHI:2654#Q59VF3#DUR1,2#5476#Candida_albicans#reduced_virulence	-	-	-
CTRU_001652	Similar to NDE1: Nuclear distribution protein nudE homolog 1 (Gibberella zeae (strain PH-1 / ATCC MYA-4620 / FGSC 9075 / NRRL 31084))	InterPro:IPR006964, Pfam:PF04880	-	-	-	-	-	-	-	-	-	-
CTRU_001653	Similar to LAC12: Lactose permease (Kluyveromyces lactis (strain ATCC 8585 / CBS 2359 / DSM 70799 / NBRC 1267 / NRRL Y-1140 / WM37))	InterPro:IPR005828, Pfam:PF00083;GO:0016021, GO:0022857, GO:0055085	-	-	-	-	-	-	PHI:4024#G4N740#MoST1#318829#Magnaporthe_oryzae#unaffected_pathogenicity	-	2.A.1.1.83	-
CTRU_001654	Similar to FUC95A: Alpha-L-fucosidase 2 (Arabidopsis thaliana)	InterPro:IPR027414, Pfam:PF14498	-	-	-	-	GH95	-	-	-	-	-
CTRU_001655	Protein of unknown function	-	-	-	-	-	-	-	-	-	-	-
CTRU_001656	Similar to EPHX2: Bifunctional epoxide hydrolase 2 (Homo sapiens)	InterPro:IPR000073, Pfam:PF00561	-	-	-	-	-	-	-	-	-	-
CTRU_001657	Similar to BACOVA_02654: Non-reducing end alpha-L-arabinofuranosidase BoGH43A (Bacteroides ovatus (strain ATCC 8483 / DSM 1896 / JCM 5824 / NCTC 11153))	InterPro:IPR006710, Pfam:PF04616;GO:0004553, GO:0005975	-	-	-	-	GH43	-	-	-	-	-
CTRU_001658	Similar to MAL13: Maltose fermentation regulatory protein MAL13 (Saccharomyces cerevisiae (strain ATCC 204508 / S288c))	InterPro:IPR001138, InterPro:IPR007219, Pfam:PF00172, Pfam:PF04082;GO:0000981, GO:0003677, GO:0005634, GO:0006351, GO:0006355, GO:0008270	-	-	-	Fungal specific transcription factor domain, Fungal Zn(2)-Cys(6) binuclear cluster domain	-	-	PHI:1820#I1S8F7#GzZC135#5518#Fusarium_graminearum#unaffected_pathogenicity	-	-	-
CTRU_001659	Similar to MAL11: General alpha-glucoside permease (Saccharomyces cerevisiae (strain ATCC 204508 / S288c))	InterPro:IPR005828, Pfam:PF00083;GO:0016021, GO:0022857, GO:0055085	-	-	-	-	-	-	PHI:1094#I1RL30#FGSG_04610#5518#Fusarium_graminearum#unaffected_pathogenicity	-	2.A.1.1.11	-
CTRU_001660	Similar to fmo1: Thiol-specific monooxygenase (Schizosaccharomyces pombe (strain 972 / ATCC 24843))	InterPro:IPR020946, Pfam:PF00743;GO:0004499, GO:0050660, GO:0050661, GO:0055114	-	-	-	-	-	-	-	AFL2G_08515	-	-
CTRU_001661	Similar to PRR2: Pinoresinol reductase 2 (Arabidopsis thaliana)	InterPro:IPR008030, Pfam:PF05368	-	-	-	-	-	-	-	-	-	-
CTRU_001662	Similar to MCH5: Riboflavin transporter MCH5 (Saccharomyces cerevisiae (strain ATCC 204508 / S288c))	InterPro:IPR011701, Pfam:PF07690;GO:0016021, GO:0055085	-	-	-	-	-	-	PHI:812#G4NIB5#MGG_10702#318829#Magnaporthe_oryzae#reduced_virulence	MGYG_03812	2.A.1.13.4	-
CTRU_001663	Similar to ARB_02372: Uncharacterized FAD-linked oxidoreductase ARB_02372 (Arthroderma benhamiae (strain ATCC MYA-4681 / CBS 112371))	InterPro:IPR006094, Pfam:PF01565;GO:0016491, GO:0050660, GO:0055114	Yes	-	-	-	AA7	-	PHI:1046#A0ST43#CTB5#29003#Cercospora_nicotianae#reduced_virulence	AFL2G_00556	-	-
CTRU_001664	Protein of unknown function	-	-	-	-	-	-	-	-	-	-	-
CTRU_001665	Similar to HBN1: Putative nitroreductase HBN1 (Saccharomyces cerevisiae (strain ATCC 204508 / S288c))	InterPro:IPR029479, Pfam:PF00881	-	-	-	-	-	-	-	-	-	-
CTRU_001666	Protein of unknown function	-	-	-	-	-	-	-	-	-	-	-
CTRU_001667	Similar to vbs: Versicolorin B synthase (Aspergillus parasiticus)	InterPro:IPR000172, InterPro:IPR007867, Pfam:PF00732, Pfam:PF05199;GO:0016614, GO:0050660, GO:0055114	Yes	-	-	-	AA3	-	PHI:199#Q9P304#AOX1#5499#Passalora_fulva#reduced_virulence	maker-Caloplaca_flavorubescens_scaffold_19-augustus-gene-2.67.2-mRNA-1	-	-
CTRU_001668	Protein of unknown function	-	Yes	-	-	-	-	-	-	-	-	-
CTRU_001669	Protein of unknown function	-	-	-	-	-	-	-	PHI:5657#G4N9M9#FZC59#318829#Magnaporthe_oryzae#unaffected_pathogenicity	-	-	-
CTRU_001670	Protein of unknown function	InterPro:IPR007219, Pfam:PF04082;GO:0003677, GO:0005634, GO:0006351, GO:0008270	-	-	-	Fungal specific transcription factor domain	-	-	PHI:1741#I1S780#GzZC056#5518#Fusarium_graminearum#unaffected_pathogenicity	-	-	-
CTRU_001671	Protein of unknown function	InterPro:IPR016040, Pfam:PF13460	-	-	-	-	-	-	-	-	-	-
CTRU_001672	Protein of unknown function	InterPro:IPR008441, Pfam:PF05704	-	-	-	-	GT32	-	-	-	-	-
CTRU_001673	Protein of unknown function	-	-	-	-	-	-	-	-	-	-	-
CTRU_001674	Similar to xynB: Endo-1%2C4-beta-xylanase B (Butyrivibrio fibrisolvens)	InterPro:IPR001375, Pfam:PF00326, Pfam:PF00656;GO:0006508, GO:0008236	-	-	-	-	CE10	C14B	-	-	-	-
CTRU_001675	Similar to SPAC11D3.07c: Uncharacterized transcriptional regulatory protein C11D3.07c (Schizosaccharomyces pombe (strain 972 / ATCC 24843))	InterPro:IPR007219, Pfam:PF04082;GO:0003677, GO:0005634, GO:0006351, GO:0008270	-	-	-	Fungal specific transcription factor domain	-	-	PHI:1702#I1RTR1#GzZC017#5518#Fusarium_graminearum#unaffected_pathogenicity	-	-	-
CTRU_001676	Similar to tetX: Tetracycline resistance protein from transposon Tn4351/Tn4400 (Bacteroides fragilis)	InterPro:IPR002938, Pfam:PF01494;GO:0071949	-	-	-	-	-	-	-	augustus_masked-scaffold9-processed-gene-0.95-mRNA-1	-	-
CTRU_001677	Similar to WBC30: Putative white-brown complex homolog protein 30 (Arabidopsis thaliana)	InterPro:IPR003439, InterPro:IPR013525, Pfam:PF00005, Pfam:PF01061;GO:0005524, GO:0016020, GO:0016887	-	-	-	-	-	-	PHI:258#Q96WW9#GPABC1#5128#Gibberella_pulicaris#reduced_virulence	EfO2.075130.1	3.A.1.204.15	-
CTRU_001678	Similar to SPAC869.01: Putative amidase C869.01 (Schizosaccharomyces pombe (strain 972 / ATCC 24843))	InterPro:IPR023631, Pfam:PF01425	Yes	-	-	-	-	-	PHI:2654#Q59VF3#DUR1,2#5476#Candida_albicans#reduced_virulence	AB00197.1	-	-
CTRU_001679	Similar to THR1: Trihydroxynaphthalene reductase (Colletotrichum orbiculare (strain 104-T / ATCC 96160 / CBS 514.97 / LARS 414 / MAFF 240422))	Pfam:PF13561	-	-	-	-	-	-	PHI:59#P87025#THR1#5462#Colletotrichum_lagenarium#reduced_virulence	Endocarpon_03441	-	-
CTRU_001680	Protein of unknown function	-	-	-	-	-	-	-	-	-	-	-
CTRU_001681	Protein of unknown function	-	-	-	-	-	-	-	-	-	-	-
CTRU_001682	Protein of unknown function	-	Yes	-	-	-	-	-	-	-	-	-
CTRU_001683	Protein of unknown function	-	Yes	-	-	-	-	-	-	-	-	-
CTRU_001684	Similar to plyF: Probable pectate lyase F (Aspergillus flavus (strain ATCC 200026 / FGSC A1120 / NRRL 3357 / JCM 12722 / SRRC 167))	InterPro:IPR004898, Pfam:PF03211;GO:0005576, GO:0030570	Yes	Yes	-	-	PL3	-	PHI:4620#A0A0D3LXG7#PcPL20#4784#Phytophthora_capsici#mixed	-	-	-
CTRU_001685	Similar to BSC6: Bypass of stop codon protein 6 (Saccharomyces cerevisiae (strain ATCC 204508 / S288c))	InterPro:IPR011701, Pfam:PF07690;GO:0016021, GO:0055085	-	-	-	-	-	-	-	AFL2G_07147	2.A.1.7.13	-
CTRU_001686	Similar to cat-1: Catalase-1 (Neurospora crassa (strain ATCC 24698 / 74-OR23-1A / CBS 708.71 / DSM 1257 / FGSC 987))	InterPro:IPR002818, InterPro:IPR010582, InterPro:IPR011614, Pfam:PF00199, Pfam:PF01965, Pfam:PF06628;GO:0004096, GO:0020037, GO:0055114	-	-	-	-	-	-	PHI:1034#O60038#Cpcat1#5111#Claviceps_purpurea#unaffected_pathogenicity	-	-	-
CTRU_001687	Similar to SPBC24C6.09c: Probable phosphoketolase (Schizosaccharomyces pombe (strain 972 / ATCC 24843))	InterPro:IPR005593, InterPro:IPR018969, InterPro:IPR018970, Pfam:PF03894, Pfam:PF09363, Pfam:PF09364;GO:0005975, GO:0016832	-	-	-	-	-	-	-	-	-	-
CTRU_001688	Similar to ccdc25: Coiled-coil domain-containing protein 25 (Danio rerio)	InterPro:IPR008532, Pfam:PF05670	-	-	-	-	-	-	-	-	-	-
CTRU_001689	Protein of unknown function	-	-	-	-	-	-	-	PHI:800#G4MZS7#MGG_13324#318829#Magnaporthe_oryzae#reduced_virulence	-	-	-
CTRU_001690	Protein of unknown function	-	-	-	-	-	-	-	-	-	-	-
CTRU_001691	Similar to doa10: ERAD-associated E3 ubiquitin-protein ligase doa10 (Schizosaccharomyces pombe (strain 972 / ATCC 24843))	InterPro:IPR011016, Pfam:PF12906;GO:0008270	-	-	-	-	-	-	-	-	-	-
CTRU_001692	Similar to AFUA_6G02800: Uncharacterized protein AFUA_6G02800 (Neosartorya fumigata (strain ATCC MYA-4609 / Af293 / CBS 101355 / FGSC A1100))	-	-	-	-	-	-	-	-	-	-	-
CTRU_001693	Similar to FRE7: Ferric/cupric reductase transmembrane component 7 (Saccharomyces cerevisiae (strain ATCC 204508 / S288c))	InterPro:IPR013112, InterPro:IPR013121, InterPro:IPR013130, Pfam:PF01794, Pfam:PF08022, Pfam:PF08030;GO:0016491, GO:0055114	-	-	-	-	-	-	PHI:3415#T2BNJ5#Fre2#5207#Cryptococcus_neoformans#reduced_virulence	-	5.B.1.5.3	-
CTRU_001694	Similar to YDR341C: Arginine--tRNA ligase%2C cytoplasmic (Saccharomyces cerevisiae (strain ATCC 204508 / S288c))	InterPro:IPR001278, InterPro:IPR008909, Pfam:PF00750, Pfam:PF05746;GO:0004814, GO:0005524, GO:0006420	-	-	-	-	-	-	-	-	-	-
CTRU_001695	Similar to yanC: Cytochrome P450 monooxygenase yanC (Aspergillus niger (strain ATCC 1015 / CBS 113.46 / FGSC A1144 / LSHB Ac4 / NCTC 3858a / NRRL 328 / USDA 3528.7))	InterPro:IPR001128, Pfam:PF00067;GO:0005506, GO:0016705, GO:0020037, GO:0055114	-	-	-	-	-	-	PHI:2393#I1R980#Related_to_O-methylsterigmatocystin_oxidoreductase#5518#Fusarium_graminearum#increased_virulence_(hypervirulence)	GLRG_07986T0	-	-
CTRU_001696	Protein of unknown function	-	-	-	-	-	-	-	-	-	-	-
CTRU_001697	Similar to AGP2: General amino acid permease AGP2 (Saccharomyces cerevisiae (strain ATCC 204508 / S288c))	InterPro:IPR004841, Pfam:PF00324;GO:0006810, GO:0016020, GO:0055085	-	-	-	-	-	-	-	ATEG_07313.1	2.A.3.10.19	-
CTRU_001698	Similar to CBR1: Carbonyl reductase [NADPH] 1 (Homo sapiens)	InterPro:IPR002347, Pfam:PF00106	-	-	-	-	-	-	-	-	-	-
CTRU_001699	Protein of unknown function	-	-	-	-	-	-	-	-	-	-	-
CTRU_001700	Similar to vpr: Minor extracellular protease vpr (Bacillus subtilis (strain 168))	InterPro:IPR000209, InterPro:IPR003137, InterPro:IPR010435, Pfam:PF00082, Pfam:PF02225, Pfam:PF06280;GO:0004252, GO:0005618, GO:0006508, GO:0016020	Yes	-	-	-	-	-	-	augustus_masked-scaffold418-processed-gene-0.20-mRNA-1	-	-
CTRU_001701	Similar to LIP4: Lipase 4 (Candida rugosa)	InterPro:IPR002018, Pfam:PF00135	Yes	-	-	-	CE10	-	PHI:541#Q5XTQ4#LIP1#40559#Botrytis_cinerea#unaffected_pathogenicity	-	-	-
CTRU_001702	Similar to AIM1: Altered inheritance of mitochondria protein 1 (Saccharomyces cerevisiae (strain ATCC 204508 / S288c))	InterPro:IPR002634, Pfam:PF01722	-	-	-	-	-	-	-	-	-	-
CTRU_001703	Similar to PDAT9: Pisatin demethylase (Fusarium solani subsp. pisi)	InterPro:IPR001128, Pfam:PF00067;GO:0005506, GO:0016705, GO:0020037, GO:0055114	-	-	-	-	-	-	PHI:4194#V5XZS6#AKT7#5599#Alternaria_alternata#mixed	GLRG_07981T0	-	-
CTRU_001704	Similar to BGL1B: Beta-glucosidase 1B (Phanerochaete chrysosporium)	InterPro:IPR001360, Pfam:PF00232;GO:0004553, GO:0005975	-	-	-	-	GH1	-	-	-	8.A.49.1.2	-
CTRU_001705	Similar to VCX1: Vacuolar calcium ion transporter (Saccharomyces cerevisiae (strain ATCC 204508 / S288c))	InterPro:IPR004837, Pfam:PF01699;GO:0016021, GO:0055085	-	-	-	-	-	-	PHI:2101#G4NCW8#Vacuolar_calcium_ion_transporter#318829#Magnaporthe_oryzae#unaffected_pathogenicity	-	2.A.19.2.2	-
CTRU_001706	Similar to Hemocyanin 2-c chain (Megathura crenulata)	InterPro:IPR002227, Pfam:PF00264;GO:0008152, GO:0016491	Yes	-	-	-	-	-	PHI:1087#I1RKU0#FGSG_04510#5518#Fusarium_graminearum#unaffected_pathogenicity	-	-	-
CTRU_001707	Protein of unknown function	-	-	-	-	-	-	-	PHI:2165#G4N3R9#PTH11#318829#Magnaporthe_oryzae#reduced_virulence	Lema_T013660.1	-	-
CTRU_001708	Protein of unknown function	InterPro:IPR020915, Pfam:PF11578	-	-	-	-	-	-	-	-	-	-
CTRU_001709	Protein of unknown function	-	Yes	-	-	-	-	-	-	-	-	-
CTRU_001710	Similar to cyp-13A3: Putative cytochrome P450 CYP13A3 (Caenorhabditis elegans)	InterPro:IPR001128, Pfam:PF00067;GO:0005506, GO:0016705, GO:0020037, GO:0055114	-	-	-	-	-	-	PHI:2357#E2EAF6#CYP52X1#176275#Beauveria_bassiana#reduced_virulence	FVEG_10106T0	-	-
CTRU_001711	Similar to ASB3: Ankyrin repeat and SOCS box protein 3 (Bos taurus)	InterPro:IPR020683, Pfam:PF12796	-	-	-	-	-	-	-	-	-	-
CTRU_001712	Similar to MNN1: Alpha-1%2C3-mannosyltransferase MNN1 (Saccharomyces cerevisiae (strain ATCC 204508 / S288c))	InterPro:IPR022751, Pfam:PF11051;GO:0006486, GO:0016757	-	-	-	-	GT71	-	PHI:3693#Q59YS7#Mnn14#5476#Candida_albicans#reduced_virulence	-	-	-
CTRU_001713	Similar to SELMODRAFT_402353: Microbial Terpene synthase-like protein 1 (Selaginella moellendorffii)	InterPro:IPR005630, Pfam:PF03936;GO:0000287, GO:0010333, GO:0016829	-	-	-	-	-	-	-	-	-	-
CTRU_001714	Protein of unknown function	Pfam:PF13649	-	-	-	-	-	-	-	-	-	-
CTRU_001715	Similar to PUT3: Proline utilization trans-activator (Saccharomyces cerevisiae (strain ATCC 204508 / S288c))	InterPro:IPR007219, Pfam:PF04082;GO:0003677, GO:0005634, GO:0006351, GO:0008270	-	-	-	Fungal specific transcription factor domain	-	-	PHI:1713#I1RGG4#GzZC028#5518#Fusarium_graminearum#unaffected_pathogenicity	-	-	-
CTRU_001716	Similar to ygaY: Uncharacterized transporter YgaY (Escherichia coli O157:H7)	InterPro:IPR011701, Pfam:PF07690;GO:0016021, GO:0055085	-	-	-	-	-	-	-	-	2.A.1.36.3	-
CTRU_001717	Similar to ARB_07867: WSC domain-containing protein ARB_07867 (Arthroderma benhamiae (strain ATCC MYA-4681 / CBS 112371))	InterPro:IPR002889, Pfam:PF01822	Yes	-	-	-	CBM22	-	PHI:5393#W7N216#GLX#117187#Fusarium_verticillioides#reduced_virulence	-	-	-
CTRU_001718	Protein of unknown function	-	-	-	-	-	-	-	-	-	-	-
CTRU_001719	Similar to SPAC13C5.04: Putative glutamine amidotransferase-like protein C13C5.04 (Schizosaccharomyces pombe (strain 972 / ATCC 24843))	InterPro:IPR017926, Pfam:PF00117	-	-	-	-	-	-	-	-	-	-
CTRU_001720	Similar to HET-E1: Vegetative incompatibility protein HET-E-1 (Podospora anserina)	InterPro:IPR010730, Pfam:PF06985	-	-	-	-	-	-	-	Endocarpon_02817	-	-
CTRU_001721	Protein of unknown function	-	-	-	-	-	-	-	-	-	-	-
CTRU_001722	Protein of unknown function	-	-	-	-	-	-	-	-	-	-	-
CTRU_001723	Protein of unknown function	-	-	-	-	-	-	-	-	-	-	-
CTRU_001724	Similar to LAE1: Secondary metabolism regulator LAE1 (Cochliobolus heterostrophus (strain C5 / ATCC 48332 / race O))	Pfam:PF13489	-	-	-	-	-	-	-	-	-	-
CTRU_001725	Protein of unknown function	-	Yes	Yes	Yes	-	-	-	-	-	-	-
CTRU_001726	Similar to pgaX: Probable exopolygalacturonase X (Neosartorya fischeri (strain ATCC 1020 / DSM 3700 / FGSC A1164 / NRRL 181))	InterPro:IPR000743, Pfam:PF00295;GO:0004650, GO:0005975	Yes	-	-	-	GH28	-	PHI:181#Q96VZ3#PGX1#5507#Fusarium_oxysporum#unaffected_pathogenicity	-	-	-
CTRU_001727	Similar to CIMG_07933: Putative triosephosphate isomerase (Coccidioides immitis (strain RS))	InterPro:IPR000652, Pfam:PF00121;GO:0004807, GO:0008152	-	-	-	-	-	-	-	-	-	-
CTRU_001728	Similar to derI1: D-erythrulose-4-phosphate isomerase 1 (Mycobacterium smegmatis (strain ATCC 700084 / mc(2)155))	InterPro:IPR003500, Pfam:PF02502;GO:0005975, GO:0016853	-	-	-	-	-	-	-	-	-	-
CTRU_001729	Similar to DAK: Dihydroxyacetone kinase (Pichia angusta)	InterPro:IPR004006, InterPro:IPR004007, Pfam:PF02733, Pfam:PF02734;GO:0004371, GO:0006071	-	-	-	-	-	-	-	-	-	-
CTRU_001730	Similar to nit-4: Nitrogen assimilation transcription factor nit-4 (Neurospora crassa (strain ATCC 24698 / 74-OR23-1A / CBS 708.71 / DSM 1257 / FGSC 987))	InterPro:IPR007219, Pfam:PF04082;GO:0003677, GO:0005634, GO:0006351, GO:0008270	-	-	-	Fungal specific transcription factor domain	-	-	PHI:5612#G4NHT5#FZC20#318829#Magnaporthe_oryzae#unaffected_pathogenicity	-	-	-
CTRU_001731	Similar to vpr: Minor extracellular protease vpr (Bacillus subtilis (strain 168))	InterPro:IPR000209, InterPro:IPR010435, Pfam:PF00082, Pfam:PF06280;GO:0004252, GO:0005618, GO:0006508, GO:0016020	-	-	-	-	-	-	-	augustus_masked-scaffold418-processed-gene-0.20-mRNA-1	2.A.7.3.49	-
CTRU_001732	Protein of unknown function	InterPro:IPR025363, Pfam:PF14087	-	-	-	-	-	-	-	-	-	-
CTRU_001733	Protein of unknown function	-	Yes	-	-	-	-	-	-	-	-	-
CTRU_001734	Protein of unknown function	-	-	-	-	-	-	-	-	-	-	-
CTRU_001735	Similar to mdlC: Benzoylformate decarboxylase (Pseudomonas putida)	InterPro:IPR011766, InterPro:IPR012000, InterPro:IPR012001, Pfam:PF00205, Pfam:PF02775, Pfam:PF02776;GO:0000287, GO:0003824, GO:0030976	-	-	-	-	-	-	-	-	-	-
CTRU_001736	Protein of unknown function	-	-	-	-	-	-	-	-	-	-	-
CTRU_001737	Similar to PCL7: PHO85 cyclin-7 (Saccharomyces cerevisiae (strain ATCC 204508 / S288c))	InterPro:IPR013922, Pfam:PF08613;GO:0000079, GO:0019901	-	-	-	-	-	-	PHI:1391#I1RU55#GzC2H054#5518#Fusarium_graminearum#unaffected_pathogenicity	-	-	-
CTRU_001738	Protein of unknown function	InterPro:IPR000210, Pfam:PF00651;GO:0005515	-	-	-	-	-	-	-	-	-	-
CTRU_001739	Protein of unknown function	-	-	-	-	-	-	-	-	-	-	-
CTRU_001740	Protein of unknown function	-	-	-	-	-	-	-	-	-	-	-
CTRU_001741	Protein of unknown function	InterPro:IPR010349, Pfam:PF06089	-	-	-	-	-	-	PHI:1867#I1RL02#GzZC182#5518#Fusarium_graminearum#unaffected_pathogenicity	-	-	-
CTRU_001742	Similar to ESBP6: Uncharacterized transporter ESBP6 (Saccharomyces cerevisiae (strain ATCC 204508 / S288c))	InterPro:IPR011701, Pfam:PF07690;GO:0016021, GO:0055085	-	-	-	-	-	-	PHI:812#G4NIB5#MGG_10702#318829#Magnaporthe_oryzae#reduced_virulence	MGYG_03812	2.A.1.13.6	-
CTRU_001743	Similar to MUP1: High-affinity methionine permease (Saccharomyces cerevisiae (strain ATCC 204508 / S288c))	InterPro:IPR002293, Pfam:PF13520;GO:0003333, GO:0015171, GO:0016020	-	-	-	-	-	-	-	-	2.A.3.8.4	-
CTRU_001744	Protein of unknown function	-	-	-	-	-	-	-	-	-	-	-
CTRU_001745	Similar to FLR1: Fluconazole resistance protein 1 (Saccharomyces cerevisiae (strain ATCC 204508 / S288c))	InterPro:IPR011701, Pfam:PF07690;GO:0016021, GO:0055085	-	-	-	-	-	-	PHI:3381#W7N2B4#FVEG_12533#117187#Fusarium_verticillioides#unaffected_pathogenicity	Pa_7_5740	2.A.1.2.86	-
CTRU_001746	Protein of unknown function	InterPro:IPR001138, Pfam:PF00172;GO:0000981, GO:0005634, GO:0006355, GO:0008270	-	-	-	Fungal Zn(2)-Cys(6) binuclear cluster domain	-	-	-	-	-	-
CTRU_001747	Similar to cipB: Zinc-binding alcohol dehydrogenase domain-containing protein cipB (Emericella nidulans (strain FGSC A4 / ATCC 38163 / CBS 112.46 / NRRL 194 / M139))	-	-	-	-	-	-	-	-	-	-	-
CTRU_001748	Similar to CTP1: Tricarboxylate transport protein (Saccharomyces cerevisiae (strain ATCC 204508 / S288c))	InterPro:IPR018108, Pfam:PF00153	-	-	-	-	-	-	PHI:4672#Q4WBL9#AmcA#746128#Aspergillus_fumigatus#unaffected_pathogenicity	-	2.A.29.7.3	-
CTRU_001749	Protein of unknown function	-	-	-	-	-	-	-	-	-	-	-
CTRU_001750	Protein of unknown function	-	-	-	-	-	-	-	-	-	-	-
CTRU_001751	Similar to 6-hydroxy-D-nicotine oxidase (Arthrobacter oxydans)	InterPro:IPR006094, Pfam:PF01565;GO:0016491, GO:0050660, GO:0055114	-	-	-	-	AA7	-	PHI:716#Q2VLJ1#ZEB1#5518#Fusarium_graminearum#unaffected_pathogenicity	EEA27467.1	-	-
CTRU_001752	Protein of unknown function	InterPro:IPR008030, Pfam:PF05368	-	-	-	-	-	-	-	-	-	-
CTRU_001753	Protein of unknown function	InterPro:IPR004827, Pfam:PF07716;GO:0003700, GO:0006355, GO:0043565	-	-	-	Basic region leucine zipper	-	-	PHI:1330#I1RUH0#GzbZIP012#5518#Fusarium_graminearum#unaffected_pathogenicity	-	-	-
CTRU_001754	Similar to HET-E1: Vegetative incompatibility protein HET-E-1 (Podospora anserina)	InterPro:IPR010730, Pfam:PF06985	-	-	-	-	-	-	-	Endocarpon_02817	-	-
CTRU_001755	Similar to SPAC2F3.05c: Uncharacterized oxidoreductase C2F3.05c (Schizosaccharomyces pombe (strain 972 / ATCC 24843))	InterPro:IPR023210, Pfam:PF00248	-	-	-	-	-	-	-	-	-	-
CTRU_001756	Protein of unknown function	-	-	-	-	-	-	-	-	-	-	-
CTRU_001757	Protein of unknown function	InterPro:IPR026841, Pfam:PF14378	-	-	-	-	-	-	-	-	-	-
CTRU_001758	Similar to SERAC1: Protein SERAC1 (Homo sapiens)	-	-	-	-	-	-	-	-	-	-	-
CTRU_001759	Protein of unknown function	InterPro:IPR002575, Pfam:PF01636	-	-	-	-	-	-	-	-	-	-
CTRU_001760	Protein of unknown function	InterPro:IPR002562, Pfam:PF01612;GO:0003676, GO:0006139, GO:0008408	-	-	-	-	-	-	-	-	-	-
CTRU_001761	Similar to thi1: Thiamine repressible genes regulatory protein thi1 (Schizosaccharomyces pombe (strain 972 / ATCC 24843))	InterPro:IPR001138, InterPro:IPR007219, Pfam:PF00172, Pfam:PF04082;GO:0000981, GO:0003677, GO:0005634, GO:0006351, GO:0006355, GO:0008270	-	-	-	Fungal specific transcription factor domain, Fungal Zn(2)-Cys(6) binuclear cluster domain	-	-	PHI:5622#G4N3D8#FZC28#318829#Magnaporthe_oryzae#unaffected_pathogenicity	-	-	-
CTRU_001762	Similar to bglA: Probable beta-glucosidase A (Aspergillus terreus)	InterPro:IPR001764, InterPro:IPR002772, InterPro:IPR026891, Pfam:PF00933, Pfam:PF01915, Pfam:PF14310;GO:0004553, GO:0005975	Yes	-	-	-	GH3	-	PHI:24#Q00903#Avenacinase_gene#29850#Gaeumannomyces_graminis#mixed	-	-	-
CTRU_001763	Similar to Delta(14)-sterol reductase (Fusarium solani subsp. pisi)	InterPro:IPR001171, Pfam:PF01222;GO:0016020	-	-	-	-	-	-	PHI:2728#I1RZZ3#FgERG4#5518#Fusarium_graminearum#reduced_virulence	-	-	-
CTRU_001764	Similar to SPBC530.09c: Putative mannose 6-phosphate receptor-like protein C530.09c (Schizosaccharomyces pombe (strain 972 / ATCC 24843))	InterPro:IPR018939, Pfam:PF09451	-	-	-	-	-	-	-	-	-	-
CTRU_001765	Similar to HI_1014: Uncharacterized protein HI_1014 (Haemophilus influenzae (strain ATCC 51907 / DSM 11121 / KW20 / Rd))	InterPro:IPR001509, Pfam:PF01370;GO:0003824, GO:0050662	-	-	-	-	-	-	-	-	-	-
CTRU_001766	Similar to HGT1: High-affinity glucose transporter (Kluyveromyces lactis (strain ATCC 8585 / CBS 2359 / DSM 70799 / NBRC 1267 / NRRL Y-1140 / WM37))	InterPro:IPR005828, Pfam:PF00083;GO:0016021, GO:0022857, GO:0055085	-	-	-	-	-	-	PHI:4024#G4N740#MoST1#318829#Magnaporthe_oryzae#unaffected_pathogenicity	-	2.A.1.1.40	-
CTRU_001767	Protein of unknown function	InterPro:IPR008902, InterPro:IPR013737, Pfam:PF05592, Pfam:PF08531	-	-	-	-	CBM67, GH78	-	-	-	-	-
CTRU_001768	Similar to TRI4: Trichodiene oxygenase (Fusarium sporotrichioides)	InterPro:IPR001128, Pfam:PF00067;GO:0005506, GO:0016705, GO:0020037, GO:0055114	-	-	-	-	-	-	PHI:438#Q6WP49#BcBOT1_(CND5)#40559#Botrytis_cinerea#reduced_virulence	CH063_05632T0	-	-
CTRU_001769	Protein of unknown function	-	Yes	-	-	-	-	-	-	-	-	-
CTRU_001770	Similar to APA2: Diadenosine 5'%2C5'''-P1%2CP4-tetraphosphate phosphorylase 2 (Kluyveromyces lactis (strain ATCC 8585 / CBS 2359 / DSM 70799 / NBRC 1267 / NRRL Y-1140 / WM37))	InterPro:IPR019200, Pfam:PF09830;GO:0003877	-	-	-	-	-	-	-	-	-	-
CTRU_001771	Protein of unknown function	-	-	-	-	-	-	-	-	-	-	-
CTRU_001772	Similar to scs3: FIT family protein scs3 (Schizosaccharomyces pombe (strain 972 / ATCC 24843))	InterPro:IPR019388, Pfam:PF10261;GO:0005789, GO:0019915	-	-	-	-	-	-	-	-	-	-
CTRU_001773	Similar to EXG1: Glucan 1%2C3-beta-glucosidase (Cochliobolus carbonum)	InterPro:IPR024535, Pfam:PF12708	Yes	-	-	-	GH55	-	-	-	-	-
CTRU_001774	Similar to fbxw1: Beta-TrCP (Xenopus laevis)	InterPro:IPR001680, InterPro:IPR001810, Pfam:PF00400, Pfam:PF12937;GO:0005515	-	-	-	-	-	-	PHI:4638#W9MSF5#Fbp1#5507#Fusarium_oxysporum#reduced_virulence	-	9.A.61.2.1	-
CTRU_001775	Protein of unknown function	-	-	-	-	-	-	-	-	-	-	-
CTRU_001776	Similar to ADH6: NADP-dependent alcohol dehydrogenase 6 (Saccharomyces cerevisiae (strain ATCC 204508 / S288c))	InterPro:IPR013149, InterPro:IPR013154, Pfam:PF00107, Pfam:PF08240;GO:0055114	-	-	-	-	-	-	PHI:881#G4MS58#MGG_04556#318829#Magnaporthe_oryzae#reduced_virulence	-	-	-
CTRU_001777	Protein of unknown function	-	-	-	-	-	-	-	-	-	-	-
CTRU_001778	Similar to rar1: Probable methionine--tRNA ligase%2C cytoplasmic (Schizosaccharomyces pombe (strain 972 / ATCC 24843))	InterPro:IPR015413, Pfam:PF09334;GO:0000166, GO:0004812, GO:0005524, GO:0006418	-	-	-	-	-	-	-	-	-	-
CTRU_001779	Protein of unknown function	InterPro:IPR000086, Pfam:PF00293;GO:0016787	-	-	-	-	-	-	-	-	-	-
CTRU_001780	Similar to het-6: Heterokaryon incompatibility protein 6%2C OR allele (Neurospora crassa (strain ATCC 24698 / 74-OR23-1A / CBS 708.71 / DSM 1257 / FGSC 987))	InterPro:IPR010730, Pfam:PF06985	-	-	-	-	-	-	-	-	-	-
CTRU_001781	Protein of unknown function	InterPro:IPR006710, Pfam:PF04616;GO:0004553, GO:0005975	Yes	-	-	-	GH43	-	-	-	-	-
CTRU_001782	Similar to nit-4: Nitrogen assimilation transcription factor nit-4 (Neurospora crassa (strain ATCC 24698 / 74-OR23-1A / CBS 708.71 / DSM 1257 / FGSC 987))	InterPro:IPR001138, Pfam:PF00172;GO:0000981, GO:0005634, GO:0006355, GO:0008270	-	-	-	Fungal Zn(2)-Cys(6) binuclear cluster domain	-	-	PHI:1806#I1RUM8#GzZC121#5518#Fusarium_graminearum#unaffected_pathogenicity	-	-	-
CTRU_001783	Protein of unknown function	-	Yes	Yes	Yes	-	-	-	-	-	-	-
CTRU_001784	Similar to iolG: Inositol 2-dehydrogenase (Salmonella typhimurium (strain LT2 / SGSC1412 / ATCC 700720))	InterPro:IPR000683, Pfam:PF01408;GO:0016491	-	-	-	-	GH109	-	-	-	-	-
CTRU_001785	Similar to LAC12: Lactose permease (Kluyveromyces lactis (strain ATCC 8585 / CBS 2359 / DSM 70799 / NBRC 1267 / NRRL Y-1140 / WM37))	InterPro:IPR005828, Pfam:PF00083;GO:0016021, GO:0022857, GO:0055085	-	-	-	-	-	-	PHI:4024#G4N740#MoST1#318829#Magnaporthe_oryzae#unaffected_pathogenicity	-	2.A.1.1.83	-
CTRU_001786	Similar to MCH5: Riboflavin transporter MCH5 (Saccharomyces cerevisiae (strain ATCC 204508 / S288c))	InterPro:IPR011701, Pfam:PF07690;GO:0016021, GO:0055085	-	-	-	-	-	-	PHI:812#G4NIB5#MGG_10702#318829#Magnaporthe_oryzae#reduced_virulence	MGYG_03812	2.A.1.13.4	-
CTRU_001787	Similar to xyd1: D-xylose 1-dehydrogenase (NADP(+)) (Hypocrea jecorina (strain ATCC 56765 / BCRC 32924 / NRRL 11460 / Rut C-30))	InterPro:IPR000683, Pfam:PF01408;GO:0016491	-	-	-	-	GH109	-	-	-	-	-
CTRU_001788	Similar to aco: 1-aminocyclopropane-1-carboxylate oxidase (Dictyostelium mucoroides)	InterPro:IPR005123, InterPro:IPR026992, Pfam:PF03171, Pfam:PF14226;GO:0016491, GO:0055114	-	-	-	-	-	-	-	-	-	-
CTRU_001789	Similar to ARB_06966: Altered inheritance of mitochondria protein 6 homolog ARB_06966 (Arthroderma benhamiae (strain ATCC MYA-4681 / CBS 112371))	-	-	-	-	-	-	-	-	-	-	-
CTRU_001790	Protein of unknown function	InterPro:IPR001138, Pfam:PF00172;GO:0000981, GO:0005634, GO:0006355, GO:0008270	-	-	-	Fungal Zn(2)-Cys(6) binuclear cluster domain	-	-	PHI:1802#I1RVB2#GzZC117#5518#Fusarium_graminearum#unaffected_pathogenicity	-	-	-
CTRU_001791	Protein of unknown function	-	-	-	-	-	-	-	-	-	-	-
CTRU_001792	Protein of unknown function	InterPro:IPR011701, Pfam:PF07690;GO:0016021, GO:0055085	-	-	-	-	-	-	-	-	2.A.1.2.91	-
CTRU_001793	Protein of unknown function	InterPro:IPR001810, Pfam:PF12937;GO:0005515	-	-	-	-	-	-	-	-	-	-
CTRU_001794	Similar to Endoglucanase-1 (Aspergillus aculeatus)	InterPro:IPR002594, Pfam:PF01670;GO:0000272, GO:0008810	-	-	-	-	GH12	-	PHI:4980#G5A0G9#XEG1#67593#Phytophthora_sojae#effector_(plant_avirulence_determinant)	-	-	-
CTRU_001795	Similar to atad1: ATPase family AAA domain-containing protein 1 (Xenopus tropicalis)	InterPro:IPR003959, Pfam:PF00004;GO:0005524	-	-	-	-	-	-	PHI:2553#Q5AG40#VPS4#5476#Candida_albicans#loss_of_pathogenicity	-	3.A.25.1.1	-
CTRU_001796	Similar to Capn9: Calpain-9 (Rattus norvegicus)	InterPro:IPR001300, Pfam:PF00648;GO:0004198, GO:0005622, GO:0006508	-	-	-	-	-	-	-	-	-	-
CTRU_001797	Similar to nic1: High-affinity nickel transport protein nic1 (Schizosaccharomyces pombe (strain 972 / ATCC 24843))	InterPro:IPR011541, Pfam:PF03824;GO:0015099, GO:0016021, GO:0035444, GO:0046872	-	-	-	-	-	-	-	-	2.A.52.1.8	-
CTRU_001798	Similar to nfnB: Nitroreductase NfnB (Mycobacterium smegmatis (strain ATCC 700084 / mc(2)155))	InterPro:IPR029479, Pfam:PF00881	-	-	-	-	-	-	-	-	-	-
CTRU_001799	Similar to UCHL3: Ubiquitin carboxyl-terminal hydrolase isozyme L3 (Homo sapiens)	InterPro:IPR001578, Pfam:PF01088;GO:0004843, GO:0005622, GO:0006511	-	-	-	-	-	C12A	-	-	-	-
CTRU_001800	Similar to PEPP: Probable Xaa-Pro aminopeptidase PEPP (Colletotrichum graminicola (strain M1.001 / M2 / FGSC 10212))	InterPro:IPR000994, InterPro:IPR007865, Pfam:PF00557, Pfam:PF05195;GO:0004177, GO:0030145	-	-	-	-	-	M24B	-	-	-	-
CTRU_001801	Similar to ywtG: Putative metabolite transport protein YwtG (Bacillus subtilis (strain 168))	InterPro:IPR005828, Pfam:PF00083;GO:0016021, GO:0022857, GO:0055085	-	-	-	-	-	-	PHI:538#Q5XTQ5#FRT1#40559#Botrytis_cinerea#unaffected_pathogenicity	-	2.A.1.1.69	-
CTRU_001802	Similar to axhA-2: Alpha-L-arabinofuranosidase axhA-2 (Emericella nidulans (strain FGSC A4 / ATCC 38163 / CBS 112.46 / NRRL 194 / M139))	InterPro:IPR005193, Pfam:PF03664;GO:0046373, GO:0046556	Yes	-	-	-	GH62	-	-	-	-	-
CTRU_001803	Similar to Endo-1%2C6-beta-D-glucanase BGN16.3 (Trichoderma harzianum)	InterPro:IPR033452, Pfam:PF14587, Pfam:PF17189	Yes	-	-	-	GH30	-	-	-	-	-
CTRU_001804	Protein of unknown function	-	-	-	-	-	-	-	-	-	-	-
CTRU_001805	Similar to ssp-1: Peptidyl-prolyl cis-trans isomerase ssp-1 (Neurospora crassa (strain ATCC 24698 / 74-OR23-1A / CBS 708.71 / DSM 1257 / FGSC 987))	InterPro:IPR000297, InterPro:IPR001202, Pfam:PF00397, Pfam:PF00639;GO:0005515, GO:0016853	-	-	-	-	-	-	PHI:2819#G1UA02#CaEss1#5476#Candida_albicans#reduced_virulence	-	-	-
CTRU_001806	Protein of unknown function	InterPro:IPR007300, Pfam:PF04172	-	-	-	-	-	-	-	-	-	-
CTRU_001807	Similar to RPB9: DNA-directed RNA polymerase II subunit RPB9 (Saccharomyces cerevisiae (strain ATCC 204508 / S288c))	InterPro:IPR001222, InterPro:IPR001529, Pfam:PF01096, Pfam:PF02150;GO:0003676, GO:0006351, GO:0008270	-	-	-	-	-	-	-	-	-	-
CTRU_001808	Similar to mrpl38: 54S ribosomal protein L38%2C mitochondrial (Schizosaccharomyces pombe (strain 972 / ATCC 24843))	InterPro:IPR000218, Pfam:PF00238;GO:0003735, GO:0005840, GO:0006412	-	-	-	-	-	-	-	-	-	-
CTRU_001809	Similar to hlm-1: Histone-lysine N-methyltransferase set9 (Neurospora crassa (strain ATCC 24698 / 74-OR23-1A / CBS 708.71 / DSM 1257 / FGSC 987))	InterPro:IPR001214, Pfam:PF00856;GO:0005515	-	-	-	-	-	-	-	-	-	-
CTRU_001810	Protein of unknown function	-	-	-	-	-	-	-	-	-	-	-
CTRU_001811	Protein of unknown function	-	-	-	-	-	-	-	-	-	-	-
CTRU_001812	Protein of unknown function	-	-	-	-	-	-	-	-	-	-	-
CTRU_001813	Similar to Cel61a: Polysaccharide monooxygenase Cel61a (Myceliophthora thermophila (strain ATCC 42464 / BCRC 31852 / DSM 1799))	InterPro:IPR005103, Pfam:PF03443	Yes	-	-	-	AA9	-	PHI:1581#I1RPX8#GzOB021#5518#Fusarium_graminearum#unaffected_pathogenicity	-	-	-
CTRU_001814	Similar to acp2: Lysosomal acid phosphatase (Xenopus laevis)	InterPro:IPR000560, Pfam:PF00328;GO:0003993	-	-	-	-	-	-	-	-	-	-
CTRU_001815	Similar to scon-2: Probable E3 ubiquitin ligase complex SCF subunit scon-2 (Neurospora crassa (strain ATCC 24698 / 74-OR23-1A / CBS 708.71 / DSM 1257 / FGSC 987))	InterPro:IPR001680, InterPro:IPR001810, Pfam:PF00400, Pfam:PF12937;GO:0005515	-	-	-	-	-	-	PHI:4638#W9MSF5#Fbp1#5507#Fusarium_oxysporum#reduced_virulence	-	9.A.61.2.1	-
CTRU_001816	Similar to SFC1: Succinate/fumarate mitochondrial transporter (Saccharomyces cerevisiae (strain ATCC 204508 / S288c))	InterPro:IPR018108, Pfam:PF00153	-	-	-	-	-	-	PHI:4672#Q4WBL9#AmcA#746128#Aspergillus_fumigatus#unaffected_pathogenicity	-	2.A.29.13.1	-
CTRU_001817	Similar to twfA: Twinfilin (Dictyostelium discoideum)	InterPro:IPR002108, Pfam:PF00241;GO:0003779, GO:0005622	-	-	-	-	-	-	-	-	-	-
CTRU_001818	Protein of unknown function	-	-	-	-	-	-	-	-	-	-	-
CTRU_001819	Protein of unknown function	-	-	-	-	-	-	-	-	-	-	-
CTRU_001820	Similar to hsr1: Hydrogen peroxide stress regulator 1 (Schizosaccharomyces pombe (strain 972 / ATCC 24843))	InterPro:IPR007087, InterPro:IPR007219, Pfam:PF00096, Pfam:PF04082;GO:0003677, GO:0005634, GO:0006351, GO:0008270, GO:0046872	-	-	-	Fungal specific transcription factor domain, Zinc finger, C2H2 type	-	-	PHI:1389#I1RTJ6#GzC2H052#5518#Fusarium_graminearum#lethal	-	-	-
CTRU_001821	Similar to xecD: 2-(R)-hydroxypropyl-CoM dehydrogenase (Xanthobacter autotrophicus (strain ATCC BAA-1158 / Py2))	Pfam:PF13561	-	-	-	-	-	-	PHI:5440#G4N1P8#ABA4#318829#Magnaporthe_oryzae#reduced_virulence	Endocarpon_03441	-	-
CTRU_001822	Similar to SSO2122: Amidase (Sulfolobus solfataricus (strain ATCC 35092 / DSM 1617 / JCM 11322 / P2))	InterPro:IPR013149, InterPro:IPR013154, InterPro:IPR023631, Pfam:PF00107, Pfam:PF01425, Pfam:PF08240;GO:0055114	-	-	-	-	-	-	PHI:881#G4MS58#MGG_04556#318829#Magnaporthe_oryzae#reduced_virulence	-	-	-
CTRU_001823	Similar to pgdA: Peptidoglycan deacetylase (Helicobacter pylori (strain G27))	InterPro:IPR002509, Pfam:PF01522;GO:0005975, GO:0016810	-	-	-	-	CE4	-	-	-	-	-
CTRU_001824	Similar to mtr: N amino acid transport system protein (Neurospora crassa (strain ATCC 24698 / 74-OR23-1A / CBS 708.71 / DSM 1257 / FGSC 987))	InterPro:IPR013057, Pfam:PF01490	-	-	-	-	-	-	-	-	2.A.18.4.1	-
CTRU_001825	Similar to yteT: Putative oxidoreductase YteT (Bacillus subtilis (strain 168))	InterPro:IPR000683, InterPro:IPR004104, Pfam:PF01408, Pfam:PF02894;GO:0008152, GO:0016491, GO:0055114	-	-	-	-	GH109	-	-	-	-	-
CTRU_001826	Similar to TEgg069a24.1: Ester hydrolase C11orf54 homolog (Xenopus tropicalis)	InterPro:IPR015021, Pfam:PF08925;GO:0005634	-	-	-	-	-	-	-	-	-	-
CTRU_001827	Similar to nirA: Nitrogen assimilation transcription factor nirA (Emericella nidulans (strain FGSC A4 / ATCC 38163 / CBS 112.46 / NRRL 194 / M139))	InterPro:IPR001138, InterPro:IPR007219, Pfam:PF00172, Pfam:PF04082;GO:0000981, GO:0003677, GO:0005634, GO:0006351, GO:0006355, GO:0008270	-	-	-	Fungal specific transcription factor domain, Fungal Zn(2)-Cys(6) binuclear cluster domain	-	-	PHI:5591#G4MT25#MoNIT4#318829#Magnaporthe_oryzae#unaffected_pathogenicity	-	-	-
CTRU_001828	Similar to davD: Glutarate-semialdehyde dehydrogenase DavD (Pseudomonas aeruginosa (strain ATCC 15692 / PAO1 / 1C / PRS 101 / LMG 12228))	InterPro:IPR015590, Pfam:PF00171;GO:0008152, GO:0016491, GO:0055114	-	-	-	-	-	-	PHI:3914#Q0V515#Sdh1#13684#Parastagonospora_nodorum#reduced_virulence	CNAG_06628T0	-	-
CTRU_001829	Similar to PA1538: Baeyer-Villiger monooxygenase (Pseudomonas aeruginosa (strain ATCC 15692 / PAO1 / 1C / PRS 101 / LMG 12228))	InterPro:IPR020946, Pfam:PF00743, Pfam:PF13450;GO:0004499, GO:0050660, GO:0050661, GO:0055114	-	-	-	-	-	-	-	-	-	-
CTRU_001830	Similar to DAS: Dihydroxyacetone synthase (Pichia angusta)	InterPro:IPR005474, InterPro:IPR005475, InterPro:IPR033248, Pfam:PF00456, Pfam:PF02779, Pfam:PF02780	-	-	-	-	-	-	-	-	-	-
CTRU_001831	Similar to Probable NADP-dependent mannitol dehydrogenase (Davidiella tassiana)	InterPro:IPR002347, Pfam:PF00106	-	-	-	-	-	-	PHI:2269#Q32WF7#Mdh1#13684#Parastagonospora_nodorum#unaffected_pathogenicity	Endocarpon_03441	-	-
CTRU_001832	Similar to vrtL: Efflux pump vrtL (Penicillium aethiopicum)	InterPro:IPR011701, Pfam:PF07690;GO:0016021, GO:0055085	-	-	-	-	-	-	PHI:3381#W7N2B4#FVEG_12533#117187#Fusarium_verticillioides#unaffected_pathogenicity	Pa_7_5740	2.A.1.2.86	-
CTRU_001833	Similar to AGP2: General amino acid permease AGP2 (Saccharomyces cerevisiae (strain ATCC 204508 / S288c))	InterPro:IPR004841, Pfam:PF00324;GO:0006810, GO:0016020, GO:0055085	-	-	-	-	-	-	-	ATEG_07313.1	2.A.3.10.19	-
CTRU_001834	Protein of unknown function	-	-	-	-	-	-	-	-	-	-	-
CTRU_001835	Protein of unknown function	InterPro:IPR019405, Pfam:PF10282	Yes	-	-	-	-	-	-	-	-	-
CTRU_001836	Similar to pelF: Probable pectin lyase F (Aspergillus flavus (strain ATCC 200026 / FGSC A1120 / NRRL 3357 / JCM 12722 / SRRC 167))	InterPro:IPR002022, Pfam:PF00544	Yes	-	-	-	PL1	-	PHI:4618#A0A0D3LX64#PcPL15#4784#Phytophthora_capsici#mixed	-	-	-
CTRU_001837	Similar to ARB_07870: WSC domain-containing protein ARB_07870 (Arthroderma benhamiae (strain ATCC MYA-4681 / CBS 112371))	InterPro:IPR002889, Pfam:PF01822	Yes	-	-	-	-	-	PHI:5393#W7N216#GLX#117187#Fusarium_verticillioides#reduced_virulence	-	-	-
CTRU_001838	Protein of unknown function	-	-	-	-	-	-	-	-	-	-	-
CTRU_001839	Similar to ZIP8: Probable zinc transporter 8 (Arabidopsis thaliana)	InterPro:IPR003689, Pfam:PF02535;GO:0016020, GO:0030001, GO:0046873, GO:0055085	-	-	-	-	-	-	PHI:3907#D3W9Z8#ZrfC#746128#Aspergillus_fumigatus#mixed	-	2.A.5.1.8	-
CTRU_001840	Similar to aprN: Subtilisin NAT (Bacillus subtilis subsp. natto)	InterPro:IPR000209, Pfam:PF00082;GO:0004252, GO:0006508	Yes	-	-	-	-	-	-	augustus_masked-scaffold418-processed-gene-0.20-mRNA-1	2.A.7.3.49	-
CTRU_001841	Similar to pme1: Pectinesterase (Aspergillus tubingensis)	InterPro:IPR000070, InterPro:IPR000254, Pfam:PF00734, Pfam:PF01095;GO:0004553, GO:0005576, GO:0005618, GO:0005975, GO:0030248, GO:0030599, GO:0042545	Yes	-	-	-	CBM1, CE8	-	PHI:1029#Q8X116#bcpme2#40559#Botrytis_cinerea#unaffected_pathogenicity	-	-	-
CTRU_001842	Protein of unknown function	InterPro:IPR000182, Pfam:PF13673;GO:0008080	-	-	-	-	-	-	-	-	-	-
CTRU_001843	Protein of unknown function	-	-	-	-	-	-	-	-	-	-	-
CTRU_001844	Protein of unknown function	-	Yes	-	-	-	-	-	-	-	-	-
CTRU_001845	Similar to CBP1: Corticosteroid-binding protein (Candida albicans (strain SC5314 / ATCC MYA-2876))	InterPro:IPR002937, Pfam:PF01593;GO:0016491, GO:0055114	-	-	-	-	-	-	PHI:1503#I1S828#GzHMG035#5518#Fusarium_graminearum#unaffected_pathogenicity	-	-	-
CTRU_001846	Protein of unknown function	-	-	-	-	-	-	-	-	-	-	-
CTRU_001847	Similar to tpr: Thiol protease (Porphyromonas gingivalis (strain ATCC BAA-308 / W83))	InterPro:IPR001300, Pfam:PF00648;GO:0004198, GO:0005622, GO:0006508	-	-	-	-	-	-	-	-	-	-
CTRU_001848	Protein of unknown function	-	-	-	-	-	-	-	-	-	-	-
CTRU_001849	Protein of unknown function	-	-	-	-	-	-	-	-	-	-	-
CTRU_001850	Similar to SUC1: Probable sucrose utilization protein SUC1 (Candida albicans (strain SC5314 / ATCC MYA-2876))	InterPro:IPR001138, InterPro:IPR007219, Pfam:PF00172, Pfam:PF04082;GO:0000981, GO:0003677, GO:0005634, GO:0006351, GO:0006355, GO:0008270	-	-	-	Fungal specific transcription factor domain, Fungal Zn(2)-Cys(6) binuclear cluster domain	-	-	PHI:3310#G4MKH9#Mocod1#318829#Magnaporthe_oryzae#reduced_virulence	-	-	-
CTRU_001851	Similar to Ribonuclease Trv (Hypocrea rufa)	InterPro:IPR001568, Pfam:PF00445;GO:0003723, GO:0033897	-	-	-	-	-	-	PHI:811#G4MS40#MGG_10510#318829#Magnaporthe_oryzae#reduced_virulence	-	-	-
CTRU_001852	Similar to YEL023C: Uncharacterized protein YEL023C (Saccharomyces cerevisiae (strain ATCC 204508 / S288c))	InterPro:IPR018712, Pfam:PF09994	-	-	-	-	-	-	-	-	-	-
CTRU_001853	Protein of unknown function	InterPro:IPR021765, Pfam:PF11807	-	-	-	-	-	-	-	-	-	-
CTRU_001854	Protein of unknown function	-	-	-	-	-	-	-	-	-	-	-
CTRU_001855	Protein of unknown function	InterPro:IPR013830, Pfam:PF13472	-	-	-	-	CE3	-	-	-	-	-
CTRU_001856	Similar to SPAC11D3.07c: Uncharacterized transcriptional regulatory protein C11D3.07c (Schizosaccharomyces pombe (strain 972 / ATCC 24843))	InterPro:IPR001138, InterPro:IPR007219, Pfam:PF00172, Pfam:PF04082;GO:0000981, GO:0003677, GO:0005634, GO:0006351, GO:0006355, GO:0008270	-	-	-	Fungal specific transcription factor domain, Fungal Zn(2)-Cys(6) binuclear cluster domain	-	-	PHI:1741#I1S780#GzZC056#5518#Fusarium_graminearum#unaffected_pathogenicity	-	-	-
CTRU_001857	Similar to ARB_03699: Probable peptidoglycan-N-acetylglucosamine deacetylase ARB_03699 (Arthroderma benhamiae (strain ATCC MYA-4681 / CBS 112371))	InterPro:IPR002509, Pfam:PF01522;GO:0005975, GO:0016810	Yes	-	-	-	CBM18, CE4	-	PHI:3972#L2FHG9#CDA#474922#Colletotrichum_gloeosporioides#unaffected_pathogenicity	-	-	-
CTRU_001858	Similar to BH1888: UPF0157 protein BH1888 (Bacillus halodurans (strain ATCC BAA-125 / DSM 18197 / FERM 7344 / JCM 9153 / C-125))	InterPro:IPR007344, Pfam:PF04229	-	-	-	-	-	-	-	-	-	-
CTRU_001859	Similar to SPAC3H1.06c: Uncharacterized transporter C3H1.06c (Schizosaccharomyces pombe (strain 972 / ATCC 24843))	InterPro:IPR011701, Pfam:PF07690;GO:0016021, GO:0055085	-	-	-	-	-	-	PHI:1662#I1REJ1#GzCCHC002#5518#Fusarium_graminearum#unaffected_pathogenicity	ATEG_04721.1	2.A.1.3.65	-
CTRU_001860	Similar to mirB: Siderophore iron transporter mirB (Emericella nidulans (strain FGSC A4 / ATCC 38163 / CBS 112.46 / NRRL 194 / M139))	InterPro:IPR011701, Pfam:PF07690;GO:0016021, GO:0055085	-	-	-	-	-	-	PHI:513#Q5A2T6#ARN1_(SIT1)#5476#Candida_albicans#mixed	ATEG_04721.1	2.A.1.16.7	-
CTRU_001861	Similar to vpl2: Versatile peroxidase VPL2 (Pleurotus eryngii)	InterPro:IPR002016, Pfam:PF00141;GO:0004601, GO:0006979, GO:0020037, GO:0055114	Yes	-	-	-	AA2	-	-	-	-	-
CTRU_001862	Protein of unknown function	-	-	-	-	-	-	-	-	-	-	-
CTRU_001863	Similar to mirB: Siderophore iron transporter mirB (Emericella nidulans (strain FGSC A4 / ATCC 38163 / CBS 112.46 / NRRL 194 / M139))	InterPro:IPR010573, Pfam:PF06609;GO:0006810	-	-	-	-	-	-	PHI:513#Q5A2T6#ARN1_(SIT1)#5476#Candida_albicans#mixed	ATEG_04721.1	2.A.1.16.7	-
CTRU_001864	Protein of unknown function	-	-	-	-	-	-	-	-	-	-	-
CTRU_001865	Protein of unknown function	-	-	-	-	-	-	-	-	-	-	-
CTRU_001866	Similar to CYP51G1: Sterol 14-demethylase (Arabidopsis thaliana)	InterPro:IPR001128, Pfam:PF00067;GO:0005506, GO:0016705, GO:0020037, GO:0055114	-	-	-	-	-	-	-	GLRG_01154T0	-	-
CTRU_001867	Protein of unknown function	-	-	-	-	-	-	-	-	-	-	-
CTRU_001868	Similar to klpA: Kinesin-like protein klpA (Emericella nidulans (strain FGSC A4 / ATCC 38163 / CBS 112.46 / NRRL 194 / M139))	InterPro:IPR001752, Pfam:PF00225;GO:0003777, GO:0005524, GO:0007018, GO:0008017	-	-	-	-	-	-	PHI:465#P87199#KIN2#5270#Ustilago_maydis#reduced_virulence	Hanno_03304	-	-
CTRU_001869	Similar to vps66: Putative lysophosphatidic acid:oleoyl-CoA acyltransferase (Schizosaccharomyces pombe (strain 972 / ATCC 24843))	InterPro:IPR002123, Pfam:PF01553;GO:0008152, GO:0016746	-	-	-	-	-	-	-	-	-	-
CTRU_001870	Similar to SPAC17G8.06c: Putative dihydroxy-acid dehydratase%2C mitochondrial (Schizosaccharomyces pombe (strain 972 / ATCC 24843))	InterPro:IPR000581, Pfam:PF00920;GO:0003824, GO:0008152	-	-	-	-	-	-	PHI:2638#Q4X099#Ilv3A#746128#Aspergillus_fumigatus#reduced_virulence	-	-	-
CTRU_001871	Similar to clpP: ATP-dependent Clp protease proteolytic subunit (Wolbachia sp. subsp. Brugia malayi (strain TRS))	InterPro:IPR023562, Pfam:PF00574	-	-	-	-	-	S14A	PHI:3040#P0A1D7#ClpP#28901#Salmonella_enterica#reduced_virulence	-	-	-
CTRU_001872	Protein of unknown function	-	-	-	-	-	-	-	-	-	-	-
CTRU_001873	Protein of unknown function	-	-	-	-	-	-	-	-	-	-	-
CTRU_001874	Protein of unknown function	InterPro:IPR022812, Pfam:PF00350	-	-	-	-	-	-	-	-	-	-
CTRU_001875	Protein of unknown function	-	-	-	-	-	-	-	-	-	-	-
CTRU_001876	Similar to rglC: Probable rhamnogalacturonate lyase C (Emericella nidulans (strain FGSC A4 / ATCC 38163 / CBS 112.46 / NRRL 194 / M139))	InterPro:IPR004843, Pfam:PF00149;GO:0016787	-	-	-	-	-	-	-	-	-	-
CTRU_001877	Protein of unknown function	-	-	-	-	-	-	-	-	-	-	-
CTRU_001878	Similar to dnaJ: Chaperone protein DnaJ (Staphylococcus carnosus (strain TM300))	InterPro:IPR001623, Pfam:PF00226	-	-	-	-	-	-	-	-	-	-
CTRU_001879	Similar to are2: Probable sterol O-acyltransferase 2 (Schizosaccharomyces pombe (strain 972 / ATCC 24843))	InterPro:IPR004299, Pfam:PF03062	-	-	-	-	-	-	-	-	-	-
CTRU_001880	Protein of unknown function	InterPro:IPR025676, Pfam:PF14420	-	-	-	-	-	-	-	-	-	-
CTRU_001881	Protein of unknown function	InterPro:IPR021840, Pfam:PF11915	-	-	-	-	-	-	-	-	-	-
CTRU_001882	Protein of unknown function	-	Yes	Yes	Yes	-	-	-	-	-	-	-
CTRU_001883	Protein of unknown function	InterPro:IPR031348, Pfam:PF17111	-	-	-	-	-	-	-	-	-	-
CTRU_001884	Protein of unknown function	InterPro:IPR021838, Pfam:PF11913	Yes	-	-	-	-	-	-	-	-	-
CTRU_001885	Protein of unknown function	-	-	-	-	-	-	-	-	-	-	-
CTRU_001886	Similar to 5F3.150: Probable DNA primase large subunit (Neurospora crassa (strain ATCC 24698 / 74-OR23-1A / CBS 708.71 / DSM 1257 / FGSC 987))	InterPro:IPR007238, Pfam:PF04104;GO:0003896, GO:0006269	-	-	-	-	-	-	-	-	-	-
CTRU_001887	Protein of unknown function	-	-	-	-	-	-	-	-	-	-	-
CTRU_001888	Similar to tdiE: Probable methyltransferase tdiE (Emericella nidulans (strain FGSC A4 / ATCC 38163 / CBS 112.46 / NRRL 194 / M139))	Pfam:PF13489	-	-	-	-	-	-	-	-	-	-
CTRU_001889	Similar to ams1: Alpha-mannosidase (Schizosaccharomyces pombe (strain 972 / ATCC 24843))	InterPro:IPR000602, InterPro:IPR011682, InterPro:IPR015341, Pfam:PF01074, Pfam:PF07748, Pfam:PF09261;GO:0004553, GO:0004559, GO:0005975, GO:0006013, GO:0008270, GO:0015923	-	-	-	-	GH38	-	-	-	-	-
CTRU_001890	Similar to SPBC460.05: Uncharacterized transporter C460.05 (Schizosaccharomyces pombe (strain 972 / ATCC 24843))	InterPro:IPR011701, Pfam:PF07690;GO:0016021, GO:0055085	-	-	-	-	-	-	PHI:1662#I1REJ1#GzCCHC002#5518#Fusarium_graminearum#unaffected_pathogenicity	-	2.A.1.14.4	-
CTRU_001891	Protein of unknown function	InterPro:IPR031924, Pfam:PF15979	-	-	-	-	GH115	-	-	-	-	-
CTRU_001892	Similar to itr1: Myo-inositol transporter 1 (Schizosaccharomyces pombe (strain 972 / ATCC 24843))	InterPro:IPR005828, Pfam:PF00083;GO:0016021, GO:0022857, GO:0055085	-	-	-	-	-	-	PHI:538#Q5XTQ5#FRT1#40559#Botrytis_cinerea#unaffected_pathogenicity	-	2.A.1.1.8	-
CTRU_001893	Similar to cprA: NADPH--cytochrome P450 reductase (Neosartorya fumigata (strain ATCC MYA-4609 / Af293 / CBS 101355 / FGSC A1100))	InterPro:IPR001433, InterPro:IPR003097, InterPro:IPR008254, Pfam:PF00175, Pfam:PF00258, Pfam:PF00667;GO:0010181, GO:0016491, GO:0055114	-	-	-	-	-	-	-	estExt_Genewise1Plus.C_60940	-	-
CTRU_001894	Similar to bphA: Benzoate 4-monooxygenase (Aspergillus niger)	InterPro:IPR001128, Pfam:PF00067;GO:0005506, GO:0016705, GO:0020037, GO:0055114	-	-	-	-	-	-	PHI:438#Q6WP49#BcBOT1_(CND5)#40559#Botrytis_cinerea#reduced_virulence	FVEG_01518T0	-	-
CTRU_001895	Similar to laeA: Secondary metabolism regulator laeA (Monascus pilosus)	Pfam:PF13489	-	-	-	-	-	-	-	-	-	-
CTRU_001896	Similar to YIL166C: Uncharacterized transporter YIL166C (Saccharomyces cerevisiae (strain ATCC 204508 / S288c))	InterPro:IPR011701, Pfam:PF07690;GO:0016021, GO:0055085	-	-	-	-	-	-	PHI:1555#I1RDG6#GzMyb019#5518#Fusarium_graminearum#unaffected_pathogenicity	-	2.A.1.14.38	-
CTRU_001897	Similar to adhT: Alcohol dehydrogenase (Geobacillus stearothermophilus)	InterPro:IPR013149, InterPro:IPR013154, Pfam:PF00107, Pfam:PF08240;GO:0055114	-	-	-	-	-	-	PHI:5034#G4NHC2#MoADH1#318829#Magnaporthe_oryzae#unaffected_pathogenicity	-	-	-
CTRU_001898	Protein of unknown function	InterPro:IPR008427, Pfam:PF05730	-	-	-	-	-	-	PHI:2165#G4N3R9#PTH11#318829#Magnaporthe_oryzae#reduced_virulence	-	-	-
CTRU_001899	Similar to SPCC736.13: Uncharacterized oxidoreductase C736.13 (Schizosaccharomyces pombe (strain 972 / ATCC 24843))	InterPro:IPR002347, Pfam:PF00106	-	-	-	-	-	-	-	-	-	-
CTRU_001900	Protein of unknown function	InterPro:IPR021833, Pfam:PF11905	-	-	-	-	-	-	-	-	-	-
CTRU_001901	Similar to TIC32: Short-chain dehydrogenase TIC 32%2C chloroplastic (Pisum sativum)	InterPro:IPR002347, Pfam:PF00106	-	-	-	-	-	-	-	-	-	-
CTRU_001902	Similar to andH: Oxidoreductase andH (Emericella variicolor)	InterPro:IPR002347, Pfam:PF00106	-	-	-	-	-	-	-	-	-	-
CTRU_001903	Protein of unknown function	InterPro:IPR001138, InterPro:IPR021833, Pfam:PF00172, Pfam:PF11905;GO:0000981, GO:0005634, GO:0006355, GO:0008270	-	-	-	Domain of unknown function (DUF3425), Fungal Zn(2)-Cys(6) binuclear cluster domain	-	-	PHI:1884#I1RJ58#GzZC199#5518#Fusarium_graminearum#unaffected_pathogenicity	-	-	-
CTRU_001904	Similar to alp1: Alkaline protease 1 (Aspergillus oryzae (strain ATCC 42149 / RIB 40))	InterPro:IPR000209, InterPro:IPR010259, Pfam:PF00082, Pfam:PF05922;GO:0004252, GO:0006508	Yes	-	-	-	-	S08A	PHI:4615#P29138#Pr1#5530#Metarhizium_anisopliae#unaffected_pathogenicity	-	-	-
CTRU_001905	Similar to SPAPB1A11.02: AB hydrolase superfamily protein B1A11.02 (Schizosaccharomyces pombe (strain 972 / ATCC 24843))	InterPro:IPR013094, Pfam:PF07859;GO:0008152, GO:0016787	-	-	-	-	CE10	-	-	ATEG_00556.1	-	-
CTRU_001906	Similar to gnl: Gluconolactonase (Zymomonas mobilis subsp. mobilis (strain ATCC 31821 / ZM4 / CP4))	InterPro:IPR013658, Pfam:PF08450	-	-	-	-	-	-	PHI:4197#Q5KAG0#LHC1#5207#Cryptococcus_neoformans#reduced_virulence	-	-	-
CTRU_001907	Similar to STL1: Sugar transporter STL1 (Saccharomyces cerevisiae (strain ATCC 204508 / S288c))	InterPro:IPR005828, Pfam:PF00083;GO:0016021, GO:0022857, GO:0055085	-	-	-	-	-	-	PHI:4024#G4N740#MoST1#318829#Magnaporthe_oryzae#unaffected_pathogenicity	-	2.A.1.1.125	-
CTRU_001908	Similar to fabG: 3-oxoacyl-[acyl-carrier-protein] reductase FabG (Aquifex aeolicus (strain VF5))	InterPro:IPR002347, Pfam:PF00106	-	-	-	-	-	-	PHI:5272#Q8XSV8#fabG2#305#Ralstonia_solanacearum#reduced_virulence	Endocarpon_03441	-	-
CTRU_001909	Protein of unknown function	-	-	-	-	-	-	-	-	-	-	-
CTRU_001910	Similar to PRR1: Serine/threonine-protein kinase PRR1 (Saccharomyces cerevisiae (strain ATCC 204508 / S288c))	InterPro:IPR000719, Pfam:PF00069;GO:0004672, GO:0005524, GO:0006468	-	-	-	-	-	-	PHI:1254#I1RDX3#FGSG_01842#5518#Fusarium_graminearum#unaffected_pathogenicity	HCB02684.1	9.B.106.3.1	-
CTRU_001911	Protein of unknown function	-	-	-	-	-	-	-	-	-	-	-
CTRU_001912	Protein of unknown function	InterPro:IPR025676, Pfam:PF14420	-	-	-	-	-	-	-	-	-	-
CTRU_001913	Protein of unknown function	-	-	-	-	-	-	-	-	-	-	-
CTRU_001914	Similar to MOD-E: Heat shock protein 90 homolog (Podospora anserina)	InterPro:IPR001404, InterPro:IPR003594, Pfam:PF00183, Pfam:PF02518;GO:0005524, GO:0006457, GO:0006950, GO:0051082	-	-	-	-	-	-	PHI:463#P02829#HSP90#4932#Saccharomyces_cerevisiae#increased_virulence_(hypervirulence)	-	-	-
CTRU_001915	Protein of unknown function	InterPro:IPR008902, Pfam:PF05592	Yes	-	-	-	GH78	-	-	-	-	-
CTRU_001916	Protein of unknown function	InterPro:IPR000073, Pfam:PF12697	-	-	-	-	-	-	-	-	-	-
CTRU_001917	Similar to SPAC1071.11: Uncharacterized protein C1071.11 (Schizosaccharomyces pombe (strain 972 / ATCC 24843))	InterPro:IPR002563, Pfam:PF01613;GO:0010181	-	-	-	-	-	-	-	-	-	-
CTRU_001918	Similar to vps5: Vacuolar protein sorting-associated protein vps5 (Schizosaccharomyces pombe (strain 972 / ATCC 24843))	InterPro:IPR001683, InterPro:IPR015404, Pfam:PF00787, Pfam:PF09325;GO:0035091	-	-	-	-	-	-	PHI:6095#I1REC4#FgVps5#5518#Fusarium_graminearum#reduced_virulence	-	9.A.63.1.1	-
CTRU_001919	Similar to MRPL36: 54S ribosomal protein L36%2C mitochondrial (Saccharomyces cerevisiae (strain ATCC 204508 / S288c))	InterPro:IPR002150, Pfam:PF01197;GO:0003735, GO:0005622, GO:0005840, GO:0006412	-	-	-	-	-	-	-	-	-	-
CTRU_001920	Similar to taf5: Transcription initiation factor TFIID subunit 5 (Schizosaccharomyces pombe (strain 972 / ATCC 24843))	InterPro:IPR001680, InterPro:IPR006594, InterPro:IPR007582, Pfam:PF00400, Pfam:PF04494, Pfam:PF08513;GO:0005515	-	-	-	-	-	-	PHI:4475#G4MUR7#MoTup1#318829#Magnaporthe_oryzae#loss_of_pathogenicity	-	9.A.61.2.1	-
CTRU_001921	Similar to GLRG_01223: Vacuolar membrane protease (Colletotrichum graminicola (strain M1.001 / M2 / FGSC 10212))	InterPro:IPR007484, Pfam:PF04389	-	-	-	-	-	M28X	-	-	-	-
CTRU_001922	Protein of unknown function	InterPro:IPR019404, Pfam:PF10280;GO:0001104, GO:0006357, GO:0016592	-	-	-	-	-	-	-	-	-	-
CTRU_001923	Similar to bbp-1: Branchpoint-bridging protein (Neurospora crassa (strain ATCC 24698 / 74-OR23-1A / CBS 708.71 / DSM 1257 / FGSC 987))	InterPro:IPR001878, InterPro:IPR004088, InterPro:IPR032570, Pfam:PF00013, Pfam:PF00098, Pfam:PF16275;GO:0003676, GO:0003723, GO:0008270	-	-	-	KH domain, Splicing factor 1 helix-hairpin domain, Zinc knuckle	-	-	PHI:1662#I1REJ1#GzCCHC002#5518#Fusarium_graminearum#unaffected_pathogenicity	-	-	-
CTRU_001924	Similar to yfcG: Disulfide-bond oxidoreductase YfcG (Escherichia coli (strain K12))	InterPro:IPR004045, InterPro:IPR004046, Pfam:PF02798, Pfam:PF14497;GO:0005515	-	-	-	-	-	-	-	-	-	-
CTRU_001925	Similar to DCR2: Phosphatase DCR2 (Saccharomyces cerevisiae (strain ATCC 204508 / S288c))	InterPro:IPR004843, Pfam:PF00149;GO:0016787	-	-	-	-	-	-	-	-	-	-
CTRU_001926	Similar to SPCC31H12.03c: Uncharacterized protein C31H12.03c (Schizosaccharomyces pombe (strain 972 / ATCC 24843))	InterPro:IPR003034, Pfam:PF02037	-	-	-	-	-	-	-	-	-	-
CTRU_001927	Protein of unknown function	-	-	-	-	-	-	-	-	fgenesh2_pm.18_#_66	-	-
CTRU_001928	Similar to trmI: tRNA (adenine(57)-N(1)/adenine(58)-N(1))-methyltransferase TrmI (Pyrococcus abyssi (strain GE5 / Orsay))	-	-	-	-	-	-	-	-	-	-	-
CTRU_001929	Protein of unknown function	InterPro:IPR032157, Pfam:PF16093;GO:0043248	-	-	-	-	-	-	-	-	-	-
CTRU_001930	Similar to kap104: Importin subunit beta-2 (Schizosaccharomyces pombe (strain 972 / ATCC 24843))	Pfam:PF13513	-	-	-	-	-	-	-	-	1.I.1.1.3	-
CTRU_001931	Protein of unknown function	-	-	-	-	-	-	-	-	-	-	-
CTRU_001932	Similar to UPC2: Sterol uptake control protein 2 (Saccharomyces cerevisiae (strain ATCC 204508 / S288c))	InterPro:IPR001138, InterPro:IPR021858, Pfam:PF00172, Pfam:PF11951;GO:0000981, GO:0005634, GO:0006355, GO:0008270	-	-	-	Fungal specific transcription factor domain, Fungal Zn(2)-Cys(6) binuclear cluster domain	-	-	PHI:1869#I1RDY4#GzZC184#5518#Fusarium_graminearum#unaffected_pathogenicity	-	-	-
CTRU_001933	Protein of unknown function	-	-	-	-	-	-	-	-	-	-	-
CTRU_001934	Similar to ssh4: Protein ssh4 (Neurospora crassa (strain ATCC 24698 / 74-OR23-1A / CBS 708.71 / DSM 1257 / FGSC 987))	InterPro:IPR003877, Pfam:PF00622;GO:0005515	-	-	-	-	-	-	-	-	-	-
CTRU_001935	Protein of unknown function	InterPro:IPR000626, Pfam:PF00240;GO:0005515	-	-	-	-	-	-	-	-	-	-
CTRU_001936	Similar to PSD1: Phosphatidylserine decarboxylase proenzyme 1%2C mitochondrial (Komagataella pastoris (strain GS115 / ATCC 20864))	InterPro:IPR003817, Pfam:PF02666;GO:0004609, GO:0008654	-	-	-	-	-	-	-	-	2.A.25.1.6	-
CTRU_001937	Similar to HBN1: Putative nitroreductase HBN1 (Saccharomyces cerevisiae (strain ATCC 204508 / S288c))	InterPro:IPR029479, Pfam:PF00881	-	-	-	-	-	-	-	-	-	-
CTRU_001938	Similar to SPBC12C2.03c: Uncharacterized FAD-binding protein C12C2.03c (Schizosaccharomyces pombe (strain 972 / ATCC 24843))	InterPro:IPR001433, InterPro:IPR003097, Pfam:PF00175, Pfam:PF00667;GO:0016491, GO:0055114	-	-	-	-	-	-	-	BC1G_15490	-	-
CTRU_001939	Similar to CYP503A1: Ent-kaurene oxidase (Gibberella intermedia)	InterPro:IPR001128, Pfam:PF00067;GO:0005506, GO:0016705, GO:0020037, GO:0055114	-	-	-	-	-	-	PHI:2908#I1RBR4#Cyp51B#5518#Fusarium_graminearum#mixed	GLRG_01245T0	-	-
CTRU_001940	Protein of unknown function	-	-	-	-	-	-	-	-	-	-	-
CTRU_001941	Protein of unknown function	-	-	-	-	-	-	-	-	-	-	-
CTRU_001942	Similar to rhlG: Rhamnolipids biosynthesis 3-oxoacyl-[acyl-carrier-protein] reductase (Pseudomonas aeruginosa (strain ATCC 15692 / PAO1 / 1C / PRS 101 / LMG 12228))	Pfam:PF13561	-	-	-	-	-	-	PHI:2844#O93802#BRM2#5599#Alternaria_alternata#unaffected_pathogenicity	Endocarpon_03441	-	-
CTRU_001943	Similar to SPBC1778.07: Carnosine N-methyltransferase (Schizosaccharomyces pombe (strain 972 / ATCC 24843))	InterPro:IPR012901, Pfam:PF07942	-	-	-	-	-	-	-	-	-	-
CTRU_001944	Protein of unknown function	-	-	-	-	-	-	-	-	-	-	-
CTRU_001945	Protein of unknown function	-	-	-	-	-	-	-	-	-	-	-
CTRU_001946	Protein of unknown function	InterPro:IPR005135, Pfam:PF03372	-	-	-	-	-	-	-	-	-	-
CTRU_001947	Protein of unknown function	-	-	-	-	-	-	-	-	-	-	-
CTRU_001948	Protein of unknown function	-	-	-	-	-	-	-	-	-	-	-
CTRU_001949	Protein of unknown function	-	-	-	-	-	-	-	-	-	-	-
CTRU_001950	Similar to SPBC887.17: Putative xanthine/uracil permease C887.17 (Schizosaccharomyces pombe (strain 972 / ATCC 24843))	InterPro:IPR001578, InterPro:IPR006043, Pfam:PF00860, Pfam:PF01088;GO:0004843, GO:0005215, GO:0005622, GO:0006511, GO:0006810, GO:0016020, GO:0055085	-	-	-	-	-	C12A	-	-	2.A.40.7.1	-
CTRU_001951	Protein of unknown function	-	-	-	-	-	-	-	-	-	-	-
CTRU_001952	Similar to GCR1: G-protein coupled receptor 1 (Arabidopsis thaliana)	InterPro:IPR000832, Pfam:PF00002;GO:0004930, GO:0007186, GO:0016021	-	-	-	-	-	-	-	-	-	-
CTRU_001953	Similar to nop-1: rRNA 2'-O-methyltransferase fibrillarin (Neurospora crassa (strain ATCC 24698 / 74-OR23-1A / CBS 708.71 / DSM 1257 / FGSC 987))	InterPro:IPR000692, Pfam:PF01269;GO:0003723, GO:0006364, GO:0008033, GO:0008168	-	-	-	-	-	-	-	-	-	-
CTRU_001954	Protein of unknown function	-	-	-	-	-	-	-	-	-	-	-
CTRU_001955	Similar to rpl-17: 60S ribosomal protein L17 (Neurospora crassa (strain ATCC 24698 / 74-OR23-1A / CBS 708.71 / DSM 1257 / FGSC 987))	InterPro:IPR001063, Pfam:PF00237;GO:0003735, GO:0005840, GO:0006412	-	-	-	-	-	-	-	-	-	-
CTRU_001956	Protein of unknown function	-	-	-	-	-	-	-	-	-	-	-
CTRU_001957	Protein of unknown function	InterPro:IPR021851, Pfam:PF11937	Yes	-	-	-	-	-	-	-	-	-
CTRU_001958	Similar to COY1: Protein CASP (Saccharomyces cerevisiae (strain ATCC 204508 / S288c))	InterPro:IPR012955, Pfam:PF08172;GO:0006891, GO:0030173	-	-	-	-	-	-	-	-	-	-
CTRU_001959	Similar to TGFBRAP1: Transforming growth factor-beta receptor-associated protein 1 (Homo sapiens)	InterPro:IPR019453, Pfam:PF10367	-	-	-	-	-	-	-	-	-	-
CTRU_001960	Similar to NNT1: Protein N-methyltransferase NNT1 (Gibberella zeae (strain PH-1 / ATCC MYA-4620 / FGSC 9075 / NRRL 31084))	InterPro:IPR019410, Pfam:PF10294	-	-	-	-	-	-	-	-	-	-
CTRU_001961	Similar to Sp2: Transcription factor Sp2 (Mus musculus)	-	-	-	-	-	-	-	PHI:1356#I1RE06#GzC2H016#5518#Fusarium_graminearum#unaffected_pathogenicity	-	-	-
CTRU_001962	Similar to SPBC17D11.03c: Uncharacterized protein C17D11.03c (Schizosaccharomyces pombe (strain 972 / ATCC 24843))	-	-	-	-	-	-	-	-	-	-	-
CTRU_001963	Similar to HRD1: ERAD-associated E3 ubiquitin-protein ligase HRD1 (Oryza sativa subsp. japonica)	InterPro:IPR024766, Pfam:PF12678;GO:0008270	-	-	-	-	-	-	-	-	3.A.16.1.3	-
CTRU_001964	Similar to gyg-1: Glycogenin-1 (Caenorhabditis elegans)	InterPro:IPR002495, Pfam:PF01501;GO:0016757	-	-	-	-	GT8	-	PHI:4723#A0A0D2XJY4#gnn1#5507#Fusarium_oxysporum#unaffected_pathogenicity	-	-	-
CTRU_001965	Protein of unknown function	-	-	-	-	-	-	-	-	-	-	-
CTRU_001966	Similar to SPCC5E4.05c: Putative monoglyceride lipase (Schizosaccharomyces pombe (strain 972 / ATCC 24843))	InterPro:IPR022742, Pfam:PF12146	-	-	-	-	-	S33A	-	-	-	-
CTRU_001967	Similar to MDL2: ATP-dependent permease MDL2%2C mitochondrial (Saccharomyces cerevisiae (strain ATCC 204508 / S288c))	InterPro:IPR003439, InterPro:IPR011527, Pfam:PF00005, Pfam:PF00664;GO:0005524, GO:0006810, GO:0016021, GO:0016887, GO:0042626, GO:0055085	-	-	-	-	-	-	PHI:2042#Q3Y5V5#ABC3#318829#Magnaporthe_oryzae#loss_of_pathogenicity	EfO2.075130.1	3.A.1.212.2	-
CTRU_001968	Similar to SPBC337.03: UPF0400 protein C337.03 (Schizosaccharomyces pombe (strain 972 / ATCC 24843))	InterPro:IPR006903, Pfam:PF04818	-	-	-	-	-	-	-	-	-	-
CTRU_001969	Similar to clc1: Clathrin light chain (Schizosaccharomyces pombe (strain 972 / ATCC 24843))	InterPro:IPR000996, Pfam:PF01086;GO:0005198, GO:0006886, GO:0016192, GO:0030130, GO:0030132	-	-	-	-	-	-	-	-	-	-
CTRU_001970	Protein of unknown function	Pfam:PF02238	-	-	-	-	-	-	-	-	-	-
CTRU_001971	Similar to tlg2: t-SNARE affecting a late Golgi compartment protein 2 (Schizosaccharomyces pombe (strain 972 / ATCC 24843))	InterPro:IPR000727, Pfam:PF05739;GO:0005515	-	-	-	-	-	-	-	-	1.F.1.1.3	-
CTRU_001972	Protein of unknown function	-	-	-	-	-	-	-	-	-	-	-
CTRU_001973	Similar to Calmodulin (Colletotrichum gloeosporioides)	InterPro:IPR002048, Pfam:PF13499;GO:0005509	-	-	-	-	-	-	PHI:2108#Q9UWF0#CAM#318829#Magnaporthe_oryzae#mixed	-	8.A.82.1.1	-
CTRU_001974	Similar to APL4: AP-1 complex subunit gamma-1 (Ustilago maydis (strain 521 / FGSC 9021))	InterPro:IPR002553, InterPro:IPR008152, Pfam:PF01602, Pfam:PF02883;GO:0006886, GO:0016192, GO:0030117, GO:0030131	-	-	-	-	-	-	-	-	-	-
CTRU_001975	Similar to Oxnad1: Oxidoreductase NAD-binding domain-containing protein 1 (Mus musculus)	InterPro:IPR001433, Pfam:PF00175;GO:0016491, GO:0055114	-	-	-	-	-	-	-	-	-	-
CTRU_001976	Protein of unknown function	-	-	-	-	-	-	-	-	-	-	-
CTRU_001977	Similar to At2g47690: NADH dehydrogenase [ubiquinone] iron-sulfur protein 5-A (Arabidopsis thaliana)	InterPro:IPR019342, Pfam:PF10200	-	-	-	-	-	-	-	-	3.D.1.6.2	-
CTRU_001978	Similar to sec39: Protein transport protein sec39 (Schizosaccharomyces pombe (strain 972 / ATCC 24843))	InterPro:IPR013244, Pfam:PF08314;GO:0006890	-	-	-	-	-	-	-	-	-	-
CTRU_001979	Similar to SPAC25G10.01: Uncharacterized RNA-binding protein C25G10.01 (Schizosaccharomyces pombe (strain 972 / ATCC 24843))	InterPro:IPR000504, Pfam:PF00076;GO:0003676	-	-	-	-	-	-	-	-	-	-
CTRU_001980	Similar to ARB_05535/05536: Probable glutaminase ARB_05535/05536 (Arthroderma benhamiae (strain ATCC MYA-4681 / CBS 112371))	InterPro:IPR014870, InterPro:IPR032514, InterPro:IPR033433, Pfam:PF08760, Pfam:PF16335, Pfam:PF17168	Yes	-	-	-	-	-	-	-	-	-
CTRU_001981	Similar to naa20: N-terminal acetyltransferase B complex catalytic subunit naa20 (Schizosaccharomyces pombe (strain 972 / ATCC 24843))	InterPro:IPR000182, Pfam:PF00583;GO:0008080	-	-	-	-	-	-	-	-	-	-
CTRU_001982	Similar to lvr: Levodione reductase (Leifsonia aquatica)	Pfam:PF13561	-	-	-	-	-	-	PHI:5440#G4N1P8#ABA4#318829#Magnaporthe_oryzae#reduced_virulence	-	-	-
CTRU_001983	Protein of unknown function	-	-	-	-	-	-	-	-	-	-	-
CTRU_001984	Similar to PHOT2: Phototropin-2 (Oryza sativa subsp. japonica)	InterPro:IPR000014, Pfam:PF13426	-	-	-	-	-	-	PHI:2196#G4NFS7#MoRgs5#318829#Magnaporthe_oryzae#unaffected_pathogenicity	-	-	-
CTRU_001985	Similar to Fzr1: Fizzy-related protein homolog (Mus musculus)	InterPro:IPR001680, InterPro:IPR024977, Pfam:PF00400, Pfam:PF12894;GO:0005515	-	-	-	-	-	-	PHI:346#Q8J214#CRU1#5270#Ustilago_maydis#reduced_virulence	-	9.A.61.2.1	-
CTRU_001986	Similar to SPBC776.05: Uncharacterized membrane protein C776.05 (Schizosaccharomyces pombe (strain 972 / ATCC 24843))	InterPro:IPR021261, Pfam:PF10998	-	-	-	-	-	-	-	-	-	-
CTRU_001987	Similar to psm1: Structural maintenance of chromosomes protein 1 (Schizosaccharomyces pombe (strain 972 / ATCC 24843))	InterPro:IPR003395, InterPro:IPR010935, Pfam:PF02463, Pfam:PF06470;GO:0005515, GO:0005524, GO:0005694, GO:0051276	-	-	-	-	-	-	PHI:1500#I1S2F2#GzHMG032#5518#Fusarium_graminearum#unaffected_pathogenicity	-	-	-
CTRU_001988	Similar to tfa1: Transcription initiation factor IIE subunit alpha (Schizosaccharomyces pombe (strain 972 / ATCC 24843))	InterPro:IPR024550, Pfam:PF02002	-	-	-	-	-	-	-	-	-	-
CTRU_001989	Similar to pol4: DNA polymerase type-X family protein pol4 (Schizosaccharomyces pombe (strain 972 / ATCC 24843))	InterPro:IPR010996, InterPro:IPR018944, InterPro:IPR028207, InterPro:IPR029398, Pfam:PF10391, Pfam:PF14716, Pfam:PF14791, Pfam:PF14792;GO:0003677, GO:0005634, GO:0034061	-	-	-	-	-	-	-	-	-	-
CTRU_001990	Similar to Mgst3: Microsomal glutathione S-transferase 3 (Mus musculus)	InterPro:IPR001129, Pfam:PF01124	-	-	-	-	-	-	-	-	-	-
CTRU_001991	Similar to ecm14: Putative metallocarboxypeptidase ecm14 (Sclerotinia sclerotiorum (strain ATCC 18683 / 1980 / Ss-1))	InterPro:IPR000834, Pfam:PF00246;GO:0004181, GO:0006508, GO:0008270	Yes	-	-	-	-	-	-	estExt_fgenesh3_pg.C_530070	-	-
CTRU_001992	Similar to sec73: Protein transport protein sec73 (Schizosaccharomyces pombe (strain 972 / ATCC 24843))	InterPro:IPR000904, InterPro:IPR001849, Pfam:PF00169, Pfam:PF01369;GO:0005086, GO:0032012	-	-	-	-	-	-	-	-	-	-
CTRU_001993	Similar to SRP72: Signal recognition particle subunit SRP72 (Homo sapiens)	InterPro:IPR013699, InterPro:IPR031545, Pfam:PF08492, Pfam:PF17004;GO:0006614, GO:0008312, GO:0048500	-	-	-	-	-	-	-	-	3.A.5.9.1	-
CTRU_001994	Protein of unknown function	-	-	-	-	-	-	-	-	-	-	-
CTRU_001995	Protein of unknown function	-	-	-	-	-	-	-	-	-	-	-
CTRU_001996	Similar to SPCC16C4.16c: Uncharacterized protein C16C4.16c (Schizosaccharomyces pombe (strain 972 / ATCC 24843))	InterPro:IPR019416, Pfam:PF10309;GO:0000340, GO:0003729	-	-	-	-	-	-	-	-	-	-
CTRU_001997	Protein of unknown function	-	-	-	-	-	-	-	-	-	-	-
CTRU_001998	Protein of unknown function	-	-	-	-	-	-	-	-	-	-	-
CTRU_001999	Similar to rca-1: Myb-like DNA-binding protein myb-1 (Neurospora crassa (strain ATCC 24698 / 74-OR23-1A / CBS 708.71 / DSM 1257 / FGSC 987))	Pfam:PF13921	-	-	-	-	-	-	PHI:1541#I1RE42#GzFlbD#5518#Fusarium_graminearum#unaffected_pathogenicity	-	-	-
[truncated: 11,726 more rows]
