# Supplementary material for: Genome sequencing and comparative genomics reveal a repertoire of putative pathogenicity genes in chilli anthracnose fungus Colletotrichum truncatum
Source: PLoS One. 2017 Aug 28;12(8):e0183567. doi: 10.1371/journal.pone.0183567 (PMC5573122; doi:10.1371/journal.pone.0183567)
Supplement: S5 Table — (XLSX) [file pone.0183567.s012.xlsx]

## Sheet: Sheet1
S5 Table. The synteny analysis between C. higginsianum (1) and C. truncatum (2)
Block Number	Chr1	Start1	End1	Size1	Scaffolds2	Start2	End2	Size2	#Hits	Genes1	%Genes1	Genes2	%Genes2	PearsonR
1	CM004455	5844006	5989858	145852	1_21	74951	223129	148178	37	90	0.822222	83	0.915663	-0.999052
1	CM004455	270105	1224460	954355	2_20	58321	930156	871835	156	602	0.51495	506	0.588933	0.993343
1	CM004455	4103143	4301559	198416	4_20	1267604	1349889	82285	10	106	0.188679	46	0.478261	-0.810998
1	CM004455	37708	259344	221636	14_20	27291	311162	283871	56	150	0.733333	147	0.748299	0.994235
1	CM004455	3117554	3628033	510479	19_20	52714	467977	415263	79	244	0.647541	188	0.840426	-0.816501
1	CM004455	428741	471153	42412	27_21	111296	152219	40923	13	30	0.866667	29	0.827586	-0.999439
1	CM004455	3335011	3801798	466787	29_21	2377	261271	258894	61	250	0.48	140	0.871429	0.921227
1	CM004455	3853901	5808857	1954956	34_20	21086	2087663	2066577	347	1176	0.585034	1144	0.603147	-0.996921
1	CM004455	1226523	3105372	1878849	37_20	391915	2463821	2071906	468	1138	0.815466	1104	0.835145	-0.991948
1	CM004456	101025	967640	866615	23_20	3182	1076255	1073073	150	480	0.6125	549	0.56102	0.987667
1	CM004456	2900656	5972962	3072306	25_20	10675	3151907	3141232	615	1882	0.649309	1645	0.744073	0.992983
1	CM004456	920583	1435145	514562	26_20	77943	624353	546410	73	346	0.421965	298	0.503356	-0.974045
1	CM004456	2320625	2355902	35277	38_20	499849	539732	39883	8	18	0.777778	16	1	-0.99924
2	CM004456	2006239	2178864	172625	38_20	272584	457136	184552	38	94	0.787234	84	0.880952	0.99767
3	CM004456	1736236	1883506	147270	38_20	545932	680694	134762	33	78	0.820513	68	0.970588	-0.969195
4	CM004456	1423830	1632029	208199	38_20	53124	268394	215270	37	136	0.544118	108	0.685185	0.996941
1	CM004456	1638066	2827347	1189281	57_20	3168	774711	771543	181	672	0.541667	399	0.887218	0.971754
1	CM004457	2247958	2793473	545515	19_20	489935	1065678	575743	137	312	0.858974	292	0.910959	-0.932687
1	CM004457	4525392	5907098	1381706	35_20	56889	1620653	1563764	285	886	0.634311	924	0.625541	-0.998264
1	CM004457	2639900	3138930	499030	37_20	22123	382444	360321	108	306	0.699346	217	0.958525	-0.982933
1	CM004457	90717	2232189	2141472	40_20	78039	2537410	2459371	430	1312	0.647866	1396	0.616046	0.992887
1	CM004457	3231739	4517387	1285648	62_20	16020	1323641	1307621	303	776	0.765464	690	0.869565	-0.997234
1	CM004458	2695297	3487749	792452	3_20	92414	814975	722561	125	502	0.494024	425	0.588235	0.975545
1	CM004458	3372346	3413884	41538	6_20	327181	370668	43487	11	24	0.916667	24	1	-0.861055
1	CM004458	24965	1657474	1632509	15_21	1685	1695932	1694247	300	900	0.666667	894	0.671141	-0.997148
1	CM004458	3932068	5251624	1319556	17_21	34736	1433851	1399115	208	884	0.468326	786	0.519084	-0.982789
1	CM004458	3545177	4012690	467513	24_20	10403	489778	479375	86	276	0.601449	235	0.714894	0.970908
1	CM004458	4394676	4539633	144957	40_20	1926487	2409934	483447	47	108	0.87037	272	0.360294	0.870307
1	CM004458	1660135	2477897	817762	49_21	25355	932577	907222	177	518	0.683398	476	0.743697	-0.997376
1	CM004458	5253849	5307651	53802	52_21	45672	104972	59300	17	34	1	40	0.8	0.95946
1	CM004458	2489114	2895337	406223	60_20	9699	268128	258429	38	212	0.349057	142	0.507042	0.912167
1	CM004459	26021	2247254	2221233	4_20	120851	2697534	2576683	424	1268	0.665615	1236	0.671521	0.99454
1	CM004459	2684925	3452877	767952	30_20	737969	1690838	952869	180	434	0.806452	489	0.736196	0.996369
1	CM004459	2252064	2626783	374719	39_20	35137	422805	387668	76	206	0.737864	185	0.810811	-0.998476
1	CM004459	3411850	5106364	1694514	61_20	921837	2694711	1772874	311	1040	0.588462	946	0.640592	0.975338
1	CM004460	468002	1297241	829239	31_21	336	748431	748095	157	536	0.58209	456	0.70614	-0.962183
1	CM004460	4446999	4461363	14364	32_21	497689	511725	14036	7	14	1	14	1	-0.999865
1	CM004460	2560162	3767514	1207352	33_20	59286	1382165	1322879	241	630	0.75873	606	0.805281	-0.997109
1	CM004460	47838	686727	638889	45_20	11482	517985	506503	86	386	0.440415	267	0.666667	-0.9838
1	CM004460	3880189	4004532	124343	55_20	60027	441301	381274	11	74	0.297297	221	0.0995475	-0.905256
1	CM004460	1297805	2544242	1246437	59_20	313	1339340	1339027	281	720	0.775	651	0.875576	0.995271
1	LTAN01000007	2436474	3169440	732966	44_20	4125	536245	532120	83	446	0.367713	267	0.614232	0.892113
1	LTAN01000007	35846	343170	307324	54_21	25706	366529	340823	41	198	0.40404	212	0.40566	-0.920646
1	LTAN01000007	2874942	4358414	1483472	55_20	7060	1559106	1552046	271	856	0.623832	831	0.649819	0.992099
1	LTAN01000007	372378	1106053	733675	64_20	20454	780605	760151	148	448	0.65625	412	0.718447	0.991789
1	LTAN01000007	1185266	2494711	1309445	74_20	6649	1333101	1326452	298	812	0.721675	735	0.805442	-0.997991
1	LTAN01000007	4361937	4389780	27843	77_21	26429	96134	69705	8	22	0.727273	48	0.333333	-0.929314
1	CM004461	1368758	1393144	24386	2_20	932674	964399	31725	7	20	0.7	24	0.583333	0.980088
1	CM004461	1975962	4352937	2376975	12_20	2622	2538337	2535715	465	1398	0.658083	1266	0.728278	0.997429
1	CM004461	1938716	1955933	17217	34_20	549382	565794	16412	7	14	1	12	1	0.999649
1	CM004461	996915	1971989	975074	36_21	3856	541060	537204	92	600	0.306667	294	0.619048	-0.97007
2	CM004461	4268192	4314684	46492	36_21	64739	364230	299491	9	38	0.473684	186	0.0860215	0.893344
1	CM004461	46079	1366670	1320591	37_20	2467748	3807979	1340231	225	698	0.644699	700	0.648571	-0.952571
1	CM004462	171113	1196538	1025425	28_20	579267	1441263	861996	117	570	0.403509	429	0.554779	-0.985394
1	CM004462	2460558	3069531	608973	30_20	13256	641764	628508	117	370	0.627027	312	0.75	-0.99627
1	CM004462	50006	227830	177824	37_20	3674593	3807979	133386	7	100	0.14	78	0.230769	-0.997616
1	CM004462	77756	331149	253393	43_20	57955	270279	212324	34	126	0.52381	107	0.654206	0.838466
1	CM004462	3079387	4047869	968482	47_21	2177	918891	916714	163	592	0.547297	498	0.662651	0.991955
1	CM004462	1206236	2187104	980868	61_20	11868	907767	895899	195	532	0.725564	423	0.907801	-0.977712
1	CM004462	1870540	2399920	529380	74_20	1343665	1657290	313625	74	272	0.551471	150	0.973333	-0.909812
1	CM004463	2379981	2408276	28295	3_20	738638	771484	32846	8	18	0.888889	20	0.8	0.98908
1	CM004463	2411883	2524085	112202	6_20	167503	323929	156426	30	68	0.823529	88	0.681818	-0.973897
1	CM004463	1830885	2318986	488101	28_20	64890	572348	507458	103	268	0.746269	231	0.891775	-0.99684
1	CM004463	588722	1821324	1232602	30_20	1552587	3025209	1472622	249	824	0.597087	815	0.598773	-0.996551
1	CM004463	107766	582318	474552	32_21	33129	523429	490300	96	288	0.666667	288	0.680556	-0.989987
