# Supplementary material for: Genome sequencing and comparative genomics reveal a repertoire of putative pathogenicity genes in chilli anthracnose fungus Colletotrichum truncatum
Source: PLoS One. 2017 Aug 28;12(8):e0183567. doi: 10.1371/journal.pone.0183567 (PMC5573122; doi:10.1371/journal.pone.0183567)
Supplement: S6 Table — (XLSX) [file pone.0183567.s013.xlsx]

## Sheet: Sheet3
S6 Table. Homologues of some of the known effectors in C. truncatum
Gene	Organism	NCBI accession	Refrence	Homologues in C. truncatum
ChEC6 (Colletotrichum higginsianum Effector Candidate 6)	Colletotrichum higginsianum	CCF70600.1	[82]	CTRU_006038
ChELP1 (Colletotrichum higginsianum extracellular LysM protein 1)	Colletotrichum higginsianum	CCF70972.1	[99]	CTRU_010273
ChELP2	Colletotrichum higginsianum	CCF70973.1	[99]	CTRU_001009
NEP1 (necrosis and ethylene inducing peptide) / NPP1 (necrosis inducing protein like protein)	Fusarium oxysporum f. sp. Erythroxyli / Phytophthora sojae	AAC97382.1 / EGZ24512.1	[92]	CTRU_000941
				CTRU_006604
				CTRU_007272
				CTRU_009615
				CTRU_011975
				CTRU_012396
MSP1 (Magnaporthe oryzae-secreted protein 1 )	Magnaporthe grisea	AAX07670.1	[92]	CTRU_000319
				CTRU_000428
				CTRU_000634
				CTRU_001294
				CTRU_001795
				CTRU_002676
				CTRU_002767
				CTRU_003620
				CTRU_004261
				CTRU_004359
				CTRU_005625
				CTRU_006592
				CTRU_006962
				CTRU_007514
				CTRU_007563
				CTRU_008903
				CTRU_009013
				CTRU_009695
				CTRU_009795
				CTRU_009994
				CTRU_010184
				CTRU_011560
				CTRU_012560
				CTRU_012647
SIX5 (secreted in xylem) / AvrLm6	F. oxysporum f. sp. Lycopersici / Leptosphaeria maculans	ACN60967.1 / CAJ90695.1	[92]/[96]	CTRU_006000
BAS2 (biotrophy-associated secreted protein 2)	M. oryzae 70-15	ACQ73207.1	[92]	CTRU_002498
				CTRU_006563
				CTRU_007560
NIS1 (necrosis-inducing secreted protein)	Colletotrichum orbiculare	BAL70334.1	[92]	CTRU_002928
				CTRU_010745
