# Supplementary material for: Genome sequencing and comparative genomics reveal a repertoire of putative pathogenicity genes in chilli anthracnose fungus Colletotrichum truncatum
Source: PLoS One. 2017 Aug 28;12(8):e0183567. doi: 10.1371/journal.pone.0183567 (PMC5573122; doi:10.1371/journal.pone.0183567)
Supplement: S8 Table — (XLSX) [file pone.0183567.s015.xlsx]

## Sheet: Sheet11
S8 Table. The comparison of carbohydrate-active enzymes (CAZymes) in C. truncatum with Colletotrichum species and other fungi
	C. truncatum	C. fructicola	C. orbiculare	C. incanum	C. nymphaeae	C. salicis	C. simmondsii	C. fiorineae	C. graminicola	C. sublineola	C. higginsianum	F. graminearum	F. oxysporum	F. verticillioides	M. oryzae 70-15	M. oryzae P131	M.oryzae Y34	N. crassa	S. sclerotiorum	B. cinerea	T. reesei	V. alfalfae	V. dahliae
CE10	87	101	66	74	84	81	83	81	55	66	80	61	131	104	48	45	46	31	42	54	30	34	42
AA7	56	77	50	46	72	60	76	73	34	39	50	36	67	45	33	33	32	18	22	26	22	25	29
AA3	43	49	34	41	43	41	43	43	30	30	37	21	39	29	18	19	19	9	20	25	15	25	24
GH43	42	40	30	29	36	35	39	39	16	18	22	17	35	25	18	19	19	7	5	6	3	21	20
AA9	31	28	28	31	26	29	27	28	28	29	27	12	16	13	23	24	24	14	9	10	3	20	27
GH3	29	29	24	24	29	26	30	28	18	19	26	21	41	28	18	19	19	10	13	16	13	21	16
CBM1	28	18	21	30	20	17	22	22	19	19	21	12	15	15	21	21	20	20	19	17	14	22	28
CBM50	28	23	16	16	13	18	12	14	14	12	17	7	16	12	10	10	11	6	6	3	7	6	5
CE1	28	26	23	18	22	21	24	20	22	22	22	20	32	33	28	26	27	17	13	14	13	17	19
GH18	26	24	18	19	19	21	19	17	19	22	20	18	33	22	17	17	17	13	14	10	19	13	17
GT1	26	18	19	16	17	11	15	15	11	11	19	12	21	14	11	11	11	6	7	11	5	10	10
GH16	25	25	24	24	21	23	22	22	22	24	24	23	39	33	18	19	19	15	19	21	16	12	12
GH78	25	19	13	11	15	13	14	15	4	4	11	7	18	9	4	4	4	2	4	7	1	10	8
CBM18	24	14	14	17	16	19	14	11	13	17	15	13	18	18	25	26	27	6	12	9	6	9	10
GH28	24	22	18	14	17	18	17	16	7	9	15	6	17	9	4	4	4	2	16	19	4	13	12
GH109	22	29	17	17	24	21	24	24	12	12	16	15	19	21	8	7	7	4	6	5	9	13	13
PL1	22	18	18	16	14	14	15	15	7	7	18	9	10	11	2	2	2	1	4	7	0	16	17
GH5	21	22	20	19	22	21	22	22	15	15	20	13	21	23	13	13	13	6	14	16	8	13	12
CE5	17	16	17	14	18	20	18	18	12	11	15	12	11	12	19	17	17	3	8	11	4	15	14
CE4	16	17	17	17	17	18	17	16	15	17	15	9	13	12	12	12	12	5	5	6	4	8	9
GT2	15	15	14	16	18	16	16	15	15	16	16	12	32	24	12	12	12	11	16	17	9	15	16
AA2	14	13	12	13	12	11	12	12	11	12	13	6	11	6	10	9	10	6	3	4	6	8	8
CBM67	14	9	5	3	6	6	5	6	0	0	4	4	15	6	1	1	1	0	1	3	0	6	5
GH13	14	12	12	12	13	14	13	13	12	13	12	7	14	12	10	10	10	10	9	8	4	6	8
PL3	14	13	14	13	13	13	13	12	4	4	16	7	7	7	1	1	1	1	0	2	0	12	11
GT32	13	9	11	9	5	4	5	5	6	10	9	6	7	8	10	11	13	4	5	6	11	3	4
CE3	11	14	8	7	13	10	14	11	7	7	6	8	9	13	8	7	6	4	3	2	2	7	7
GH47	11	11	11	10	11	11	11	11	11	11	11	10	11	14	9	9	9	9	8	9	8	7	7
GH76	11	10	9	9	10	10	10	10	9	10	10	7	16	12	8	8	8	10	12	10	8	7	8
GH2	10	10	8	8	7	7	6	7	6	6	8	10	8	10	8	8	8	6	2	2	7	6	6
GH35	10	8	4	5	7	7	8	7	5	5	4	3	6	3	0	0	0	2	4	4	1	5	4
AA1	9	8	6	8	10	10	9	9	7	7	9	6	10	7	3	3	3	5	6	5	2	3	3
CE16	9	10	9	5	9	9	9	9	4	5	6	5	5	6	2	2	2	2	6	6	2	3	3
GH10	9	7	9	12	6	6	6	6	9	9	8	5	5	4	6	6	6	4	2	2	1	4	4
AA4	8	7	6	6	6	6	6	6	4	4	4	4	10	7	1	1	1	3	3	3	4	2	0
CE12	8	7	7	6	6	5	7	7	5	4	5	5	6	7	3	2	2	2	5	4	2	4	5
GH7	8	7	9	7	7	6	7	7	6	7	7	2	3	4	5	6	6	5	3	3	2	6	6
GH17	8	6	8	7	7	6	7	7	5	6	6	4	8	7	7	7	7	5	6	5	4	6	7
GH131	8	8	8	8	8	7	8	8	7	7	8	1	0	1	6	6	6	3	2	2	0	2	2
GT90	8	5	7	7	7	7	7	7	6	6	8	6	8	7	7	7	7	5	5	5	6	5	5
PL4	8	7	7	6	6	6	6	6	3	3	7	3	4	3	1	1	1	1	0	0	0	4	5
GH12	7	7	5	9	7	7	7	7	6	6	7	4	5	4	4	3	3	2	4	3	2	5	6
GH31	7	8	6	7	9	8	9	8	6	6	8	8	10	8	6	6	6	6	6	5	4	8	6
GH55	7	6	3	4	4	5	5	4	4	10	5	3	6	4	4	4	4	6	4	4	6	3	3
GH105	7	6	7	5	5	5	5	5	5	5	6	3	3	3	3	3	3	2	1	2	2	4	5
GT8	7	6	5	5	6	5	6	6	5	4	5	6	14	9	2	2	2	4	5	6	3	4	4
CE8	6	5	5	7	5	9	5	5	3	3	6	3	5	3	1	1	1	2	5	5	0	4	4
GH79	6	5	4	4	4	4	4	4	4	4	3	1	6	2	2	2	2	2	2	2	4	2	2
CBM35	5	7	5	4	6	6	5	5	4	4	3	2	3	3	2	2	2	0	1	2	0	3	3
GH92	5	6	5	4	5	5	5	5	4	5	4	0	0	0	6	6	6	2	5	5	7	3	3
GH115	5	3	3	3	3	3	3	3	2	2	3	2	1	2	3	3	3	1	1	1	1	3	3
GT4	5	5	5	5	5	5	5	5	5	5	5	5	16	11	4	4	4	6	5	5	5	6	6
GT15	5	5	5	4	5	5	5	5	4	4	4	3	4	5	4	4	4	5	4	3	4	4	5
GT69	5	5	5	3	4	3	4	4	4	4	4	1	7	5	4	4	4	2	2	4	4	2	2
AA8	4	4	4	4	5	4	5	5	4	4	4	5	5	5	5	5	5	2	4	4	0	4	2
AA11	4	5	4	4	5	4	5	5	3	2	3	5	5	5	7	7	6	4	2	2	4	2	2
CBM20	4	4	5	5	3	4	3	4	4	6	5	3	2	4	4	4	4	4	5	4	2	5	5
GH1	4	4	4	3	4	4	4	4	1	1	2	3	6	6	2	2	2	2	3	4	2	4	2
GH6	4	4	3	3	4	4	4	4	3	3	3	1	1	1	3	3	3	3	1	1	1	4	4
GH11	4	5	3	6	4	4	4	4	6	6	3	2	4	4	5	5	5	2	3	2	3	4	5
GH20	4	4	3	3	3	3	3	3	3	3	3	3	7	3	3	3	3	2	1	1	3	2	3
GH51	4	3	2	2	2	2	4	3	2	2	2	2	3	2	3	3	3	1	2	2	0	2	2
GH53	4	2	2	2	3	3	3	3	2	2	2	1	2	1	1	1	1	1	2	2	0	1	1
GH71	4	8	4	6	6	6	7	7	5	8	7	0	2	3	1	1	0	7	8	8	4	2	2
GH72	4	4	4	6	4	4	4	4	6	6	4	3	3	5	5	5	5	5	6	6	5	4	4
GH74	4	4	4	3	4	4	4	4	3	3	4	2	2	2	2	2	2	2	1	1	2	4	4
GH88	4	4	3	3	3	3	3	3	1	1	2	1	3	2	1	1	1	0	0	1	0	4	4
GH95	4	6	3	3	2	2	2	2	0	2	2	3	2	1	1	1	1	0	2	3	4	3	2
GT22	4	4	4	3	4	4	5	4	4	4	4	4	12	5	4	4	4	4	3	4	4	3	4
GT31	4	3	3	3	3	3	3	3	3	3	3	2	3	2	3	2	2	2	2	3	4	5	6
GT34	4	3	2	2	3	3	3	3	2	2	3	4	13	9	2	2	2	3	2	2	3	5	6
GT71	4	5	3	7	3	3	3	3	4	3	4	4	3	2	4	3	3	1	2	5	1	0	0
PL9	4	3	4	4	3	2	3	2	1	1	4	1	2	2	0	0	0	0	0	0	0	3	2
AA5	3	3	3	4	4	3	3	3	4	3	3	4	5	4	4	5	4	2	3	5	1	2	2
AA12	3	3	3	3	4	4	4	4	3	3	4	2	4	9	4	4	4	3	1	0	1	3	3
CBM16	3	1	0	0	1	0	0	1	0	0	0	4	2	4	0	0	0	0	0	0	0	0	0
CBM24	3	5	3	5	4	4	5	4	5	12	6	2	6	1	0	0	0	5	6	7	2	2	2
CE15	3	2	1	2	1	1	1	1	1	1	2	0	0	0	1	1	1	1	1	0	1	1	1
GH15	3	3	4	3	3	3	3	3	3	3	3	3	4	5	2	2	2	2	4	3	2	4	4
GH27	3	5	5	3	4	4	4	4	3	2	2	2	5	1	3	3	3	0	3	4	5	3	4
GH32	3	2	3	1	3	2	3	3	3	3	2	6	17	9	5	4	4	2	1	2	0	3	3
GH37	3	1	2	2	2	2	2	2	2	2	2	2	2	2	2	3	2	2	1	1	2	2	2
GH45	3	1	1	3	1	1	1	2	2	2	1	1	2	2	1	1	1	1	2	2	1	1	2
GH93	3	4	3	3	4	3	4	4	3	3	2	2	5	5	1	1	1	2	1	1	0	1	1
GH106	3	6	1	1	3	2	5	3	1	1	2	1	1	1	1	1	1	0	1	1	1	1	1
GH125	3	3	3	2	3	3	3	3	3	3	3	3	5	3	4	4	4	3	3	4	2	1	1
GH127	3	5	2	2	4	4	4	4	1	2	2	2	3	3	2	2	2	0	0	1	1	1	1
GH128	3	3	4	6	5	3	4	5	3	6	2	4	8	5	5	5	5	4	3	4	4	3	4
GT20	3	2	3	3	3	3	3	3	3	3	3	3	11	8	3	3	3	3	3	3	4	3	3
GT25	3	2	2	2	1	2	1	1	2	2	2	0	0	0	7	7	7	2	3	2	1	0	0
GT39	3	3	3	3	3	3	3	3	3	3	3	3	4	4	3	3	3	4	3	3	3	3	3
GT62	3	3	3	3	3	3	3	3	3	3	3	3	6	4	3	3	3	3	3	3	3	3	3
AA6	2	2	1	1	1	2	1	2	1	1	1	2	1	2	1	1	1	1	1	1	1	1	1
CBM13	2	3	2	1	2	1	2	2	1	1	1	2	2	3	2	2	2	3	3	2	4	1	1
CBM48	2	1	1	2	1	1	2	1	2	1	1	2	3	2	1	1	1	3	2	1	1	1	1
CBM61	2	0	0	0	0	0	0	1	0	0	0	5	6	3	0	0	0	0	2	0	0	0	0
CBM63	2	3	2	2	2	2	2	2	2	2	2	3	6	3	1	1	1	0	1	0	0	1	1
CE14	2	0	2	2	1	1	0	0	1	1	1	1	1	1	1	1	1	1	1	1	2	0	1
GH30	2	2	2	2	2	1	2	2	2	3	3	0	3	2	1	1	1	2	0	0	5	1	1
GH38	2	2	1	2	2	1	2	2	2	2	1	1	1	2	2	2	2	1	1	1	1	2	2
GH81	2	2	2	2	2	2	2	2	2	2	2	1	3	7	3	2	2	1	1	1	2	2	2
GH132	2	2	2	2	2	2	2	2	2	2	2	2	2	6	2	2	2	2	0	2	2	2	2
GT5	2	2	2	2	2	3	2	2	3	3	2	0	0	0	1	1	1	2	1	1	0	0	0
GT17	2	2	1	4	2	2	2	2	2	3	2	1	2	2	1	1	1	1	2	2	1	0	0
GT54	2	0	0	0	0	0	0	0	0	0	0	1	1	2	0	0	0	0	0	0	0	1	0
GT57	2	1	2	2	2	2	2	2	2	2	2	2	2	2	2	2	2	2	1	1	2	2	2
PL10	2	1	1	1	0	0	0	0	0	0	1	0	0	0	0	0	0	0	0	0	0	0	0
AA13	1	1	1	1	1	1	1	1	1	1	1	1	2	1	1	1	1	1	1	1	0	1	1
CBM21	1	1	1	1	1	1	1	1	1	1	1	1	42	1	1	1	1	2	1	1	1	1	0
CBM22	1	0	0	0	0	0	0	0	0	0	1	3	5	2	0	0	0	0	0	0	0	0	0
CBM40	1	1	0	1	1	1	0	1	1	0	0	0	0	0	1	1	1	0	0	0	0	0	0
CBM43	1	1	1	2	1	1	1	1	2	2	1	1	1	1	2	2	2	1	1	1	2	1	1
CBM46	1	1	1	1	1	1	1	1	0	0	1	0	0	0	0	0	0	0	1	1	0	1	1
CBM66	1	1	2	2	1	1	1	1	1	0	0	0	0	0	1	1	1	0	0	1	2	0	0
CE2	1	1	1	1	1	1	1	1	1	1	1	1	1	1	3	1	2	1	1	2	0	1	1
CE9	1	1	1	1	1	1	1	1	1	1	1	1	1	2	1	1	1	1	2	2	1	1	1
GH26	1	1	1	1	1	1	1	1	1	1	1	0	0	0	0	0	0	1	1	2	0	1	1
GH29	1	2	1	1	2	1	2	2	2	2	1	1	2	2	4	4	4	0	0	0	0	0	0
GH33	1	2	1	1	1	1	1	1	0	1	1	1	1	1	1	1	1	0	0	0	0	2	2
GH36	1	1	1	1	2	1	2	2	1	1	1	2	2	4	0	0	0	0	0	0	1	1	0
GH62	1	1	1	2	1	1	1	1	2	2	1	1	1	1	4	2	2	0	0	1	1	0	0
GH63	1	1	1	0	2	1	2	2	1	1	1	1	2	1	1	1	1	2	1	1	2	0	1
GH64	1	1	1	1	1	1	1	1	1	1	1	2	9	2	2	2	2	2	2	2	3	2	2
GH65	1	1	0	0	1	1	1	0	1	1	1	0	2	1	0	0	0	0	1	2	2	0	0
GH67	1	1	1	1	1	1	1	1	1	1	1	1	2	3	1	1	1	1	0	0	1	1	1
GH75	1	1	1	1	1	1	2	2	1	1	1	1	2	4	1	1	1	1	0	0	3	1	1
GH114	1	1	1	1	0	1	1	1	1	1	0	2	3	11	1	1	1	1	1	1	0	2	3
GH133	1	1	1	1	1	1	1	1	1	1	1	1	2	2	1	1	1	1	1	1	1	1	1
GH135	1	1	0	1	1	1	1	1	0	0	1	0	0	0	1	1	1	1	3	3	0	1	1
GT3	1	1	1	1	1	1	1	1	1	1	1	1	3	3	1	1	1	4	1	1	1	1	1
GT21	1	1	1	1	1	1	1	1	1	1	1	1	1	1	2	3	4	1	1	1	3	1	1
GT24	1	1	1	1	1	1	1	1	1	1	1	1	1	2	1	1	1	1	1	1	1	1	1
GT26	1	1	0	0	1	1	1	1	0	0	0	1	2	2	0	0	0	0	0	1	0	0	0
GT28	1	1	1	1	1	1	1	1	1	1	1	1	2	2	1	1	1	2	1	1	1	0	1
GT33	1	1	1	1	1	1	1	1	1	1	1	1	1	1	1	1	1	1	1	1	1	1	1
GT35	1	1	1	1	1	1	1	1	1	1	1	1	2	2	1	1	1	1	1	0	1	1	1
GT41	1	0	0	1	1	1	1	2	1	1	1	1	2	1	1	1	1	1	0	0	1	0	1
GT45	1	0	0	0	0	0	0	0	0	0	0	0	0	2	0	0	0	0	0	0	0	0	0
GT48	1	1	1	1	1	1	1	1	1	1	1	1	1	1	1	1	1	1	1	1	1	1	1
GT50	1	1	1	1	1	1	1	1	1	1	1	1	1	1	1	1	1	1	2	1	1	1	1
GT58	1	1	1	1	1	1	1	1	1	1	1	1	1	1	1	1	1	1	0	0	1	1	1
GT59	1	1	1	1	1	1	1	1	1	1	1	1	2	1	1	1	1	1	1	1	1	1	1
GT66	1	1	1	1	1	1	1	1	1	1	1	1	1	1	1	1	1	1	1	1	1	1	1
GT76	1	1	1	1	1	1	1	1	1	1	1	1	1	1	1	1	1	1	1	1	1	1	1
PL11	1	1	1	0	1	1	1	1	0	0	1	0	1	0	0	0	0	0	0	0	0	1	1
PL24	1	1	1	1	2	2	2	2	1	0	1	0	1	0	0	0	0	0	0	1	0	0	0
CBM2	0	0	0	0	0	0	0	0	0	0	1	0	0	0	0	0	0	0	0	0	0	0	0
CBM6	0	2	0	1	3	1	1	3	1	1	0	1	2	2	2	2	2	0	0	0	0	0	0
CBM12	0	0	0	0	0	0	0	0	0	0	0	0	2	0	0	0	0	0	0	0	0	0	0
CBM17	0	0	0	0	0	0	0	0	0	0	0	0	0	0	0	0	0	0	1	0	0	0	0
CBM19	0	0	1	0	0	0	0	0	0	0	0	0	2	2	2	2	2	0	0	0	0	0	0
CBM23	0	0	0	0	0	0	0	0	0	0	0	0	0	0	1	1	1	0	0	0	0	0	0
CBM30	0	0	0	0	1	1	1	1	0	0	0	0	0	0	0	0	0	0	0	0	0	0	0
CBM32	0	1	0	0	1	1	2	1	1	1	0	2	2	2	1	1	1	1	0	2	1	0	0
CBM37	0	0	0	0	0	0	0	0	0	0	0	0	0	0	0	0	0	0	1	1	0	0	0
CBM38	0	0	0	0	0	0	0	0	0	0	0	0	3	1	0	0	0	1	0	0	0	1	1
CBM42	0	1	1	1	1	1	1	1	1	1	0	1	1	1	2	2	2	1	1	1	2	2	2
CBM44	0	0	0	0	0	0	0	0	0	0	0	0	1	0	0	0	0	0	0	0	0	0	0
CBM51	0	0	0	0	0	0	0	0	0	0	0	0	0	0	0	0	0	0	0	1	0	0	0
CBM52	0	0	0	0	0	0	0	0	0	0	0	0	0	0	1	1	1	1	0	0	0	0	0
CBM69	0	0	0	0	0	0	0	0	0	0	0	1	0	0	0	0	0	0	0	0	0	0	0
CBM72	0	0	0	0	0	0	0	0	0	0	0	0	0	0	0	0	0	0	0	1	0	0	0
CBM76	0	0	0	0	0	0	0	0	0	0	0	0	0	0	0	0	0	0	0	0	0	1	0
CBM77	0	0	0	0	0	0	0	0	1	0	0	0	0	0	0	0	0	0	0	0	0	0	0
CBM78	0	0	0	0	0	0	0	0	0	0	0	0	1	0	0	0	0	0	0	0	0	0	0
CE7	0	0	0	1	1	1	0	1	0	0	0	0	1	1	0	0	0	0	1	0	1	0	1
GH4	0	0	1	0	0	0	0	0	0	1	0	0	0	0	0	0	0	0	0	0	0	0	0
GH9	0	0	0	0	0	0	0	0	0	0	0	0	0	0	0	0	0	1	0	0	0	0	0
GH23	0	0	0	0	0	0	0	0	0	0	0	0	0	0	0	0	0	0	1	1	1	0	0
GH24	0	0	0	0	0	0	0	0	0	0	0	0	1	1	0	1	1	0	0	0	1	1	1
GH25	0	0	0	0	0	0	0	0	0	0	0	0	0	0	0	0	0	1	1	1	1	0	0
GH39	0	1	0	0	1	1	2	2	0	0	0	0	1	2	1	1	1	0	0	0	1	1	0
GH49	0	0	0	0	0	0	0	0	0	0	0	0	1	1	0	0	0	0	0	0	0	1	1
GH54	0	1	1	1	1	1	1	1	1	1	0	1	1	1	1	1	1	1	1	1	2	1	1
GH73	0	0	0	0	0	0	0	0	0	0	0	1	0	0	0	0	0	0	0	0	0	0	0
GH89	0	0	0	0	0	0	0	0	0	0	0	0	0	0	0	0	0	0	1	1	2	0	0
GH94	0	0	0	0	0	0	0	0	0	0	0	0	0	0	1	1	1	1	0	0	0	0	0
GH99	0	0	0	0	0	0	0	0	0	0	0	0	0	0	0	0	0	0	0	0	2	0	0
GH108	0	0	0	0	0	0	0	0	0	0	0	0	0	0	0	0	0	1	0	0	0	0	0
GH117	0	0	0	0	0	0	0	0	0	0	0	0	0	0	0	0	0	0	0	1	0	0	0
GH120	0	0	0	0	0	0	0	0	0	0	0	0	0	0	0	0	0	0	0	0	0	0	1
GH121	0	0	0	0	0	1	0	0	0	0	0	1	1	0	0	0	0	1	0	0	0	0	0
GH134	0	0	0	1	0	0	0	0	0	0	0	0	2	1	0	0	0	0	0	0	0	1	0
GT23	0	0	0	0	0	0	0	0	0	0	1	0	0	0	0	0	0	0	0	0	0	0	0
GT55	0	1	1	0	1	1	1	1	0	0	0	0	0	0	0	1	1	1	0	0	0	0	0
GT64	0	0	0	0	0	0	0	0	0	0	0	2	2	1	0	0	0	0	0	0	2	1	2
GT65	0	0	0	0	0	0	0	0	0	0	1	0	0	0	0	0	0	1	0	0	0	0	0
GT68	0	0	0	0	0	0	0	0	1	0	0	0	0	0	0	0	0	0	2	3	0	0	0
GT77	0	0	0	0	0	0	0	0	0	0	0	1	0	0	0	0	0	1	0	0	0	0	0
GT83	0	1	0	0	0	0	0	0	0	0	0	0	0	0	0	0	0	0	0	0	0	0	0
GT92	0	0	0	0	0	0	0	0	0	0	0	0	0	0	0	0	0	0	1	1	0	0	0
PL7	0	0	0	0	0	0	0	0	0	0	0	0	0	0	0	0	0	0	1	1	2	0	0
PL8	0	0	0	0	0	0	0	0	0	0	0	0	0	0	0	0	0	0	0	0	1	0	0
PL20	0	1	0	1	1	1	1	1	0	1	0	1	0	0	1	1	1	1	0	0	2	0	0
PL22	0	0	1	0	0	0	0	0	0	0	0	1	1	0	0	0	0	0	0	1	0	0	0
