# Supplementary material for: Genome sequencing and comparative genomics reveal a repertoire of putative pathogenicity genes in chilli anthracnose fungus Colletotrichum truncatum
Source: PLoS One. 2017 Aug 28;12(8):e0183567. doi: 10.1371/journal.pone.0183567 (PMC5573122; doi:10.1371/journal.pone.0183567)
Supplement: S9 Table — (XLSX) [file pone.0183567.s016.xlsx]

## Sheet: Sheet4
S9 Table. The secretory LysM proteins with corresponding numbers of CBM 50, CBM18 and GH 18 domains
Genes	CBM 50	CBM 18	GH 18
CTRU_001009	3	-	-
CTRU_002865	1	-	-
CTRU_002908	1	-	-
CTRU_004934	3	1	1
CTRU_007338	1	-	-
CTRU_010138	1	-	-
CTRU_010273	2	-	-
CTRU_010749	2	-	-
CTRU_010874	3	1	1
CTRU_010876	4	-	-
CTRU_011682	1	-	-
CTRU_011692	1	1	1
CTRU_013686	4	-	-
CTRU_013693	1	1	1
