# Supplementary material for: Genome sequencing and comparative genomics reveal a repertoire of putative pathogenicity genes in chilli anthracnose fungus Colletotrichum truncatum
Source: PLoS One. 2017 Aug 28;12(8):e0183567. doi: 10.1371/journal.pone.0183567 (PMC5573122; doi:10.1371/journal.pone.0183567)
Supplement: S10 Table — (XLSX) [file pone.0183567.s017.xlsx]

## Sheet: Sheet7
S10 Table. The most abundant and important proteases and protease inhibitors in the proteome and secretome of C. truncatum
Protease family	Total genes	Secreted
Metalloproteases	101	29
M28	17	11
M20	9	2
M77	9	0
M14A	6	6
M35	5	5
M36	2	2
Serine proteases	85	35
S33	21	7
S08A	20	13
S12	13	4
S10	11	4
S28	3	2
Cysteine proteases	41	1
C26	9	0
C14B	6	0
C13	1	1
Threonine protease	15	0
T01A	7	0
T02	3	0
T03	3	0
Aspartyl proteases	16	5
A01A	14	5
Glutamic proteases	1	1
G01	1	1
Mixed protease	1	0
P01	1	0
Total proteases	259	71
Protease inhibitors	11	3
I51	4	2
I09	2	1
