# Supplementary material for: Genome sequencing and comparative genomics reveal a repertoire of putative pathogenicity genes in chilli anthracnose fungus Colletotrichum truncatum
Source: PLoS One. 2017 Aug 28;12(8):e0183567. doi: 10.1371/journal.pone.0183567 (PMC5573122; doi:10.1371/journal.pone.0183567)
Supplement: S11 Table — (XLSX) [file pone.0183567.s018.xlsx]

## Sheet: Sheet12
S11 Table. The comparison of protease families and protease inhibitors in C. truncatum proteome with Colletotrichum species and other fungi
	C. truncatum	C. fructicola	C. orbiculare	C. fiorineae	C. incanum	C. nymphaeae	C.salicis	C. simmondsii	C. sublineola	C. graminicola	C. higginsianum	V. alfalfae	V. dahliae	F. graminearum	F. oxysporum	F. verticillioides	T. reesei	M. oryzae 70-15	M. oryzae P131	M. oryzae Y34	N. crassa	S. sclerotiorum	B. cinerea
A01A	14	11	12	15	13	16	15	16	14	14	13	5	11	12	16	18	13	15	13	15	14	7	9
A02D	0	1	0	0	0	0	0	0	0	0	0	0	0	0	0	0	0	0	0	0	0	0	0
A11A	0	0	0	0	0	0	0	0	0	0	0	0	0	0	3	0	0	0	0	0	0	6	0
A22B	1	1	1	1	1	1	1	1	0	0	1	1	1	1	1	1	1	1	1	1	1	1	1
A28A	1	0	1	1	1	1	1	1	1	1	1	0	1	1	2	3	0	0	1	1	1	1	1
C01B	1	0	1	1	1	1	1	1	1	1	1	1	1	1	1	1	1	1	1	1	0	1	1
C02A	1	1	1	1	1	1	1	1	1	1	1	1	1	1	13	6	1	2	2	2	2	1	0
C110	1	0	1	1	1	1	1	1	1	1	1	1	0	1	0	1	1	1	1	1	1	1	1
C12	3	2	4	3	3	3	3	3	3	4	3	3	3	2	4	3	2	3	2	2	5	2	2
C13	1	1	1	1	1	0	1	1	1	1	1	1	1	1	2	1	1	1	1	1	1	1	1
C14B	6	3	2	3	3	4	2	4	3	3	2	1	1	4	9	8	2	2	2	2	2	1	2
C15	1	1	1	1	1	1	1	1	0	1	1	1	1	1	0	2	1	1	1	1	0	1	1
C19	4	1	3	3	5	3	3	3	5	5	4	2	4	4	10	5	4	5	5	5	3	4	2
C26	8	6	8	9	6	9	9	9	8	8	8	6	7	9	20	13	9	6	5	5	12	6	7
C44	4	4	4	4	3	3	4	4	4	4	4	3	4	3	8	9	4	4	4	4	4	4	4
C45	0	1	1	1	0	1	1	1	0	0	0	0	0	1	1	1	0	0	0	0	0	0	0
C48	4	3	3	2	3	1	3	2	4	5	4	2	2	2	12	5	2	3	3	4	2	2	2
C50	1	0	1	1	1	1	1	1	1	1	1	0	1	1	1	1	1	1	1	1	1	1	1
C54	1	0	0	1	1	1	1	1	0	1	0	0	1	0	1	1	1	1	1	1	1	1	1
C65	0	0	1	0	0	0	0	1	0	1	0	1	1	0	0	1	0	0	0	0	0	1	0
C85A	1	1	1	1	1	1	1	1	1	1	1	0	0	1	1	1	1	1	0	0	1	1	1
C85B	1	0	1	1	1	1	1	1	1	0	1	0	0	0	1	1	0	1	0	0	3	1	1
C97	2	2	2	2	1	2	2	2	2	2	2	1	1	2	2	3	2	2	1	1	2	1	2
G01	1	0	1	1	2	1	1	1	1	1	2	0	0	0	3	1	4	1	1	1	1	2	3
I07	0	0	1	0	1	0	0	0	0	0	1	0	0	0	0	0	0	0	0	0	0	0	0
I08	0	1	1	0	0	0	1	0	0	0	0	0	0	0	1	2	0	0	0	0	1	0	0
I09	2	0	1	2	1	2	0	2	2	2	1	2	2	6	4	3	2	2	2	2	3	1	1
I13	0	0	0	0	0	0	0	0	0	0	0	0	0	0	0	0	1	0	0	0	0	1	1
I15	0	0	0	0	1	0	0	0	0	0	0	0	0	0	2	8	1	0	0	0	0	0	0
I17	0	0	0	0	0	0	0	0	0	0	1	0	0	0	0	0	0	0	0	0	0	0	0
I20	0	0	0	0	0	0	0	0	0	0	0	0	0	0	0	0	0	1	1	1	0	0	0
I32	2	1	2	2	2	2	2	2	2	2	2	1	1	1	3	1	1	1	1	1	1	1	1
I51	4	3	7	4	3	4	4	4	3	3	4	3	3	2	2	2	1	3	3	3	3	3	3
I66	0	0	0	0	0	0	0	0	0	0	0	0	1	0	0	0	0	0	0	0	0	0	0
I78	0	0	0	0	0	0	0	0	1	1	1	0	0	0	0	0	1	1	1	1	0	1	1
I84	0	0	0	0	1	1	0	0	1	0	1	0	0	0	0	0	0	0	0	0	0	0	0
I87	2	1	2	2	2	2	2	2	2	2	2	2	2	2	9	4	2	2	2	2	2	2	1
M01	4	4	4	4	3	4	3	4	3	3	3	3	3	3	5	3	3	3	3	2	3	3	3
M03A	5	3	2	4	4	4	4	4	4	4	4	1	2	4	5	6	2	2	2	2	2	2	2
M04	1	1	1	1	1	1	1	1	1	0	1	0	0	1	1	1	2	0	0	0	0	0	0
M10A	0	1	0	0	0	0	0	0	0	1	0	0	0	1	1	0	0	1	1	1	0	0	0
M10B	0	0	0	1	1	0	0	0	0	0	0	2	1	3	0	4	1	1	1	1	0	0	1
M12A	0	1	0	1	1	1	1	1	1	0	0	0	0	2	0	2	1	0	0	0	0	0	1
M12B	1	1	1	1	1	1	1	1	1	1	1	2	2	1	1	2	0	2	2	2	1	0	1
M12X	0	0	0	0	0	0	0	0	0	0	1	0	0	0	1	0	1	0	0	0	0	0	0
M13	3	2	2	2	2	2	2	2	3	2	3	2	1	1	2	2	0	1	1	1	0	1	1
M14A	6	5	4	4	5	5	4	5	5	4	4	4	6	3	3	3	2	4	4	4	1	1	1
M16A	1	2	1	1	2	2	1	1	2	1	1	1	1	1	18	3	1	1	1	1	1	1	1
M16B	1	1	2	1	1	1	1	1	1	1	1	1	1	1	1	1	1	1	1	1	1	1	1
M16C	2	1	2	2	2	2	2	2	2	2	2	2	2	2	6	5	2	2	2	2	3	1	1
M18	2	0	2	1	2	2	1	1	1	2	2	0	1	2	2	2	1	1	1	1	2	1	1
M19	3	2	3	2	2	2	2	2	2	2	1	1	1	2	3	4	2	2	2	1	1	1	1
M20A	3	0	3	2	2	2	2	2	1	2	1	1	2	3	3	5	3	1	1	1	1	0	0
M20D	3	2	3	3	3	3	3	3	2	1	3	1	2	4	4	3	1	3	3	3	1	2	1
M20F	2	2	1	2	2	2	2	2	2	2	2	1	0	1	1	1	1	1	1	1	1	2	2
M20X	1	1	1	3	1	3	1	2	2	2	1	1	1	0	1	1	1	0	0	0	0	0	0
M24A	3	0	3	3	3	3	3	3	4	3	3	2	3	3	5	3	3	3	2	2	2	2	2
M24B	3	3	3	3	3	4	3	2	3	3	3	2	2	3	8	10	5	3	3	3	4	5	5
M28A	7	3	7	7	6	7	7	7	6	6	7	6	8	6	6	6	2	7	7	7	2	1	1
M28B	3	3	3	4	2	4	4	4	2	3	2	2	2	3	4	4	2	3	2	2	2	1	2
M28E	5	3	4	5	4	5	3	5	4	4	4	5	5	3	3	4	3	4	3	3	2	1	0
M28X	2	1	2	2	2	2	2	2	2	1	2	2	1	2	1	2	2	2	2	2	1	2	1
M35	5	4	4	6	3	6	6	6	3	3	5	4	4	1	2	2	1	9	11	11	1	2	2
M36	2	2	1	1	1	1	1	1	1	1	1	2	2	1	1	1	1	1	1	1	0	0	0
M38	5	3	4	4	3	4	3	4	4	3	3	2	3	3	8	6	3	3	3	3	5	4	4
M41	2	2	2	2	2	2	2	2	2	2	2	2	2	2	2	2	2	2	2	2	2	2	1
M43B	5	2	5	8	6	8	9	8	6	6	11	5	4	2	2	3	1	2	2	2	2	0	0
M48A	1	1	1	1	1	1	1	1	1	1	1	0	1	1	1	1	1	1	1	1	1	1	1
M48C	1	0	1	1	1	1	1	1	1	1	1	0	1	1	2	1	1	1	1	1	1	1	1
M49	1	0	1	2	1	2	1	2	1	1	1	1	1	1	2	2	1	2	2	2	1	1	1
M54	1	0	0	1	1	0	1	0	1	1	1	1	0	1	0	0	0	0	0	0	0	0	1
M67A	2	1	2	2	2	2	2	2	2	2	3	2	2	2	3	2	2	2	2	2	2	2	1
M67C	1	1	1	1	1	1	1	1	1	1	1	1	1	1	3	1	1	1	1	1	1	1	1
M76	1	1	1	1	1	1	1	1	1	1	1	1	1	1	1	1	1	1	1	1	1	1	1
M77	9	4	6	6	11	7	7	6	6	6	11	0	0	0	3	3	0	3	3	4	1	1	2
M79	1	0	1	1	1	1	1	1	1	1	1	1	1	1	2	2	1	1	1	1	2	1	1
M80	3	1	3	3	3	3	3	2	3	3	3	1	3	3	3	3	3	3	3	3	3	3	1
M81	0	0	0	0	0	0	0	0	0	0	0	0	0	0	0	0	1	0	0	0	0	0	0
P01	1	1	1	1	1	1	1	1	1	1	1	1	1	2	1	1	2	1	1	1	0	0	0
S01A	0	0	0	0	0	0	0	0	0	0	0	1	1	1	1	1	1	0	0	0	0	1	1
S01B	0	0	0	0	0	0	0	0	0	0	0	0	0	0	0	0	0	0	0	0	1	0	0
S01D	2	3	3	3	2	3	3	3	3	1	2	0	1	3	7	3	1	3	3	3	1	1	0
S01E	1	0	1	1	1	1	1	1	1	1	1	0	0	0	0	0	0	1	0	1	0	0	0
S08A	20	12	15	13	10	10	12	14	8	8	21	4	6	16	18	19	7	8	9	9	4	2	1
S08B	3	1	1	1	1	1	1	1	1	1	1	1	1	1	1	4	1	1	1	1	3	1	1
S10	11	9	12	13	11	12	12	13	10	9	12	3	4	8	10	9	5	4	5	5	3	8	7
S12	13	13	11	13	9	11	6	11	6	5	12	3	5	11	15	11	5	3	5	5	2	4	3
S14	1	0	1	1	0	1	1	1	0	1	1	1	1	1	3	1	1	1	1	1	1	1	1
S16	2	1	2	2	2	2	2	2	2	2	2	1	2	1	3	2	1	2	2	2	2	1	1
S26A	2	2	2	1	1	2	2	2	1	2	2	2	2	1	3	2	1	3	2	2	2	1	0
S26B	1	1	1	1	1	1	1	1	1	1	1	1	1	1	1	1	1	1	1	1	1	1	1
S28	3	1	3	4	4	4	3	4	3	3	4	0	1	2	2	2	2	6	4	3	3	2	3
S33	21	15	13	16	20	16	13	16	13	13	18	5	6	18	25	23	9	10	9	9	4	8	10
S51	0	0	0	0	0	0	0	0	0	0	0	0	0	0	0	0	1	0	0	0	0	0	0
S53	2	2	1	1	1	1	1	1	1	1	1	0	0	0	1	1	2	2	2	2	1	4	6
S54	3	1	3	3	3	3	3	3	4	4	3	2	2	2	8	4	3	4	4	4	3	3	3
T01A	7	6	7	7	6	7	7	7	7	7	6	4	7	7	10	7	7	7	6	6	7	6	7
T01X	1	1	1	2	1	2	2	2	1	2	1	1	1	2	3	2	2	2	2	2	2	1	2
T02	3	3	4	4	1	3	4	3	3	3	3	0	1	2	2	2	3	2	2	2	3	2	2
T03	3	4	3	3	1	3	3	3	3	3	3	3	2	3	5	4	4	3	3	3	2	3	3
T05	1	2	2	1	1	1	1	1	1	1	1	1	1	1	1	1	1	1	1	1	1	2	2
Total	269	187	239	254	231	251	235	252	221	218	259	137	170	218	372	313	182	207	198	200	167	156	152
