# Supplementary material for: Genome sequencing and comparative genomics reveal a repertoire of putative pathogenicity genes in chilli anthracnose fungus Colletotrichum truncatum
Source: PLoS One. 2017 Aug 28;12(8):e0183567. doi: 10.1371/journal.pone.0183567 (PMC5573122; doi:10.1371/journal.pone.0183567)
Supplement: S12 Table — (XLSX) [file pone.0183567.s019.xlsx]

## Sheet: Sheet13
S12 Table. The comparison of secreted protease families and protease inhibitors in C. truncatum with Colletotrichum species and other fungi
	C. truncatum	C. fructicola	C. orbiculare	C. fiorineae	C. incanum	C. nymphaeae	C.salicis	C. simmondsii	C. sublineola	C. graminicola	C. higginsianum	F. graminearum	F. oxysporum	F. verticillioides	M. oryzae 70-15	M. oryzae P131	M. oryzae Y34	N. crassa	S. sclerotiorum	B. cinerea	T. reesei	V. alfalfae	V. dahliae
A01A	5	5	5	5	3	5	4	4	6	7	6	5	9	8	6	5	6	5	4	6	5	2	6
C12	0	0	0	0	0	0	0	0	0	0	1	0	0	0	0	0	0	0	0	0	0	0	0
C13	1	1	0	1	0	0	1	1	1	1	1	0	0	1	0	0	0	1	0	0	0	1	1
C14B	0	0	0	0	0	0	0	0	0	0	0	0	0	0	0	0	0	0	0	1	0	0	0
G01	1	0	1	1	2	1	1	1	1	1	1	0	2	1	1	1	1	1	2	3	1	0	0
I07	0	0	1	0	1	0	0	0	0	0	1	0	0	0	0	0	0	0	0	0	0	0	0
I08	0	1	1	0	0	0	1	0	0	0	0	0	0	2	0	0	0	1	0	0	0	0	0
I09	1	0	0	1	0	1	0	1	1	1	1	4	2	2	1	1	1	2	0	1	1	1	1
I51	2	1	3	2	0	1	2	1	1	1	1	1	1	1	2	2	2	1	0	1	0	1	1
I84	0	0	0	0	0	0	0	0	1	0	1	0	0	0	0	0	0	0	0	0	0	0	0
M10A	0	0	0	0	0	0	0	0	0	1	0	0	0	0	1	1	1	0	0	0	0	0	0
M10B	0	0	0	0	1	0	0	0	0	0	0	0	0	0	0	0	0	0	0	0	0	0	0
M12A	0	1	0	1	1	1	1	1	1	0	0	0	0	0	0	0	0	0	0	0	0	0	0
M13	0	0	0	0	0	0	0	0	0	0	1	0	0	0	0	0	0	0	0	0	0	0	0
M14A	6	5	4	4	4	4	4	5	4	4	4	3	3	3	4	4	3	1	1	1	2	3	6
M20A	1	0	1	0	0	0	0	0	0	1	0	0	0	2	0	0	0	0	0	0	2	0	0
M20D	1	1	1	0	1	1	0	1	0	0	1	1	1	1	1	1	1	0	0	0	0	1	1
M24B	0	1	0	0	0	0	0	0	0	0	0	0	0	0	0	0	0	0	0	0	0	0	0
M28A	5	3	4	4	4	5	5	5	5	5	6	2	1	2	4	4	4	1	1	1	2	3	6
M28B	1	1	1	1	1	2	1	2	1	1	0	1	2	1	1	0	0	0	0	0	0	0	0
M28E	4	1	2	3	3	2	0	3	3	3	2	2	3	3	3	3	3	1	1	0	1	5	3
M28X	1	0	1	0	0	0	0	0	0	0	0	0	0	0	1	0	0	0	0	0	1	0	0
M35	5	4	3	6	3	6	6	6	2	3	2	1	1	1	3	4	5	1	1	1	1	4	3
M36	2	1	1	1	1	1	1	0	1	1	1	1	1	1	1	1	1	0	0	0	1	2	1
M43B	3	1	5	7	4	7	6	7	5	4	8	2	1	2	2	2	2	2	0	0	0	3	3
S01A	0	0	0	0	0	0	0	0	0	0	0	1	1	1	0	0	0	0	1	1	1	1	1
S01D	1	1	1	2	1	2	2	2	1	0	1	1	0	0	2	1	1	0	0	0	0	0	0
S01E	1	0	1	1	1	1	1	1	1	1	1	0	0	0	1	0	1	0	0	0	0	0	0
S08A	13	6	10	10	4	6	8	7	4	4	12	9	9	10	6	7	7	3	0	0	1	4	4
S08B	2	0	0	0	0	0	0	0	0	0	0	0	0	0	0	0	0	0	0	0	0	1	0
S10	4	3	5	8	6	7	9	8	5	5	6	5	7	7	2	2	2	2	4	4	1	2	3
S12	4	2	2	2	2	2	2	2	2	0	2	1	2	0	0	1	1	0	0	0	1	0	0
S28	2	0	3	3	1	3	2	3	2	2	4	1	0	2	4	3	2	3	1	1	2	0	1
S33	7	1	2	2	3	1	2	2	3	1	5	1	1	1	1	0	0	0	0	0	0	2	0
S51	0	0	0	0	0	0	0	0	0	0	0	0	0	0	0	0	0	0	0	0	1	0	0
S53	1	0	1	0	0	0	0	0	0	1	0	0	0	1	0	0	0	0	2	3	1	0	0
T02	0	0	1	0	0	0	0	0	1	1	0	1	2	2	0	0	0	0	0	0	0	0	0
T03	0	0	1	1	1	1	1	1	1	2	1	1	1	1	1	1	0	2	2	1	0	1	1
Total	74	40	61	66	48	60	60	64	53	51	70	44	51	56	48	44	44	27	20	25	25	37	42
