# Supplementary material for: Genome sequencing and comparative genomics reveal a repertoire of putative pathogenicity genes in chilli anthracnose fungus Colletotrichum truncatum
Source: PLoS One. 2017 Aug 28;12(8):e0183567. doi: 10.1371/journal.pone.0183567 (PMC5573122; doi:10.1371/journal.pone.0183567)
Supplement: S13 Table — (XLSX) [file pone.0183567.s020.xlsx]

## Sheet: Sheet18
S13 Table. The secondary metabolite gene clusters in C. truncatum predicted by SMURF
Cluster 1: NRPS
Backbone gene id	Gene id	Gene positions	Scaffold	Gene order	5' end	3' end	Gene distance	Domain score	Annotated gene function
CTRU_000792	CTRU_000798	-16	scaffold37_20.9	13447	3018022	3023297	352	1	Similar to pmd1: Leptomycin B resistance protein pmd1 (Schizosaccharomyces pombe (strain 972 / ATCC 24843));
CTRU_000792	CTRU_000797	-15	scaffold37_20.9	13446	3017251	3017670	306	0	Protein of unknown function;
CTRU_000792	CTRU_002612	-14	scaffold30_20.7	13445	3016945	3018699	440	0	Protein of unknown function;
CTRU_000792	CTRU_001792	-13	scaffold25_20.9	13444	3016432	3018259	56	1	Protein of unknown function;
CTRU_000792	CTRU_000796	-12	scaffold37_20.9	13443	3015229	3016376	153	0	Protein of unknown function;
CTRU_000792	CTRU_002611	-11	scaffold30_20.7	13442	3014818	3016223	258	0	Similar to hmgA: Homogentisate 1%2C2-dioxygenase (Emericella nidulans (strain FGSC A4 / ATCC 38163 / CBS 112.46 / NRRL 194 / M139));
CTRU_000792	CTRU_000795	-10	scaffold37_20.9	13441	3013567	3015076	589	0	Protein of unknown function;
CTRU_000792	CTRU_002610	-9	scaffold30_20.7	13440	3012182	3014487	486	1	Similar to HNM1: Choline transport protein (Saccharomyces cerevisiae (strain ATCC 204508 / S288c));
CTRU_000792	CTRU_001791	-8	scaffold25_20.9	13439	3011696	3015410	159	0	Protein of unknown function;
CTRU_000792	CTRU_000794	-7	scaffold37_20.9	13438	3009912	3011855	410	0	Similar to ausC: FAD-binding monooxygenase ausC (Emericella nidulans (strain FGSC A4 / ATCC 38163 / CBS 112.46 / NRRL 194 / M139));
CTRU_000792	CTRU_002609	-6	scaffold30_20.7	13437	3009263	3011445	564	1	Similar to phacB: 3-hydroxyphenylacetate 6-hydroxylase (Emericella nidulans);
CTRU_000792	CTRU_000793	-5	scaffold37_20.9	13436	3008699	3012147	915	0	Protein of unknown function;
CTRU_000792	CTRU_001790	-4	scaffold25_20.9	13435	3007784	3010825	743	1	Protein of unknown function;
CTRU_000792	CTRU_001789	-3	scaffold25_20.9	13434	3005263	3007041	29	0	Similar to ARB_06966: Altered inheritance of mitochondria protein 6 homolog ARB_06966 (Arthroderma benhamiae (strain ATCC MYA-4681 / CBS 112371));
CTRU_000792	CTRU_002608	-2	scaffold30_20.7	13433	3005234	3009000	171	1	Protein of unknown function;
CTRU_000792	CTRU_001788	-1	scaffold25_20.9	13432	3003933	3005063	1838	1	Similar to aco: 1-aminocyclopropane-1-carboxylate oxidase (Dictyostelium mucoroides);
CTRU_000792	CTRU_000792	0	scaffold37_20.9	13431	3002095	3006967	0	0	Similar to NRPS13: Nonribosomal peptide synthetase 13 (Neosartorya fumigata (strain ATCC MYA-4609 / Af293 / CBS 101355 / FGSC A1100));
CTRU_000792	CTRU_001787	1	scaffold25_20.9	13430	3001311	3002408	313	0	Similar to xyd1: D-xylose 1-dehydrogenase (NADP(+)) (Hypocrea jecorina (strain ATCC 56765 / BCRC 32924 / NRRL 11460 / Rut C-30));
CTRU_000792	CTRU_002607	2	scaffold30_20.7	13429	3000347	3002230	178	0	Protein of unknown function;
CTRU_000792	CTRU_002606	3	scaffold30_20.7	13428	2997401	2998483	1864	0	Similar to Znf622: Zinc finger protein 622 (Mus musculus);
CTRU_000792	CTRU_001786	4	scaffold25_20.9	13427	2996277	2997923	522	1	Similar to MCH5: Riboflavin transporter MCH5 (Saccharomyces cerevisiae (strain ATCC 204508 / S288c));
CTRU_000792	CTRU_002605	5	scaffold30_20.7	13426	2994407	2996658	381	0	Similar to prs1: Putative proline--tRNA ligase C19C7.06 (Schizosaccharomyces pombe (strain 972 / ATCC 24843));
CTRU_000792	CTRU_001785	6	scaffold25_20.9	13425	2994192	2996073	215	1	Similar to LAC12: Lactose permease (Kluyveromyces lactis (strain ATCC 8585 / CBS 2359 / DSM 70799 / NBRC 1267 / NRRL Y-1140 / WM37));
CTRU_000792	CTRU_000791	7	scaffold37_20.9	13424	2992782	3001096	1410	1	Similar to mlcB: Compactin diketide synthase mokB (Penicillium citrinum);
CTRU_000792	CTRU_001784	8	scaffold25_20.9	13423	2992139	2993768	643	0	Similar to iolG: Inositol 2-dehydrogenase (Salmonella typhimurium (strain LT2 / SGSC1412 / ATCC 700720));
CTRU_000792	CTRU_001783	9	scaffold25_20.9	13422	2991185	2992109	30	0	Protein of unknown function;
CTRU_000792	CTRU_002604	10	scaffold30_20.7	13421	2990594	2991742	367	0	Similar to LYC1: Lysine acetyltransferase (Yarrowia lipolytica (strain CLIB 122 / E 150));
CTRU_000792	CTRU_002603	11	scaffold30_20.7	13420	2989924	2993996	670	0	Similar to cct1: T-complex protein 1 subunit alpha (Schizosaccharomyces pombe (strain 972 / ATCC 24843));
CTRU_000792	CTRU_001782	12	scaffold25_20.9	13419	2989126	2990235	311	1	Similar to nit-4: Nitrogen assimilation transcription factor nit-4 (Neurospora crassa (strain ATCC 24698 / 74-OR23-1A / CBS 708.71 / DSM 1257 / FGSC 987));
CTRU_000792	CTRU_002602	13	scaffold30_20.7	13418	2987342	2988593	533	0	Protein of unknown function;
CTRU_000792	CTRU_000790	14	scaffold37_20.9	13417	2986459	2991880	883	1	Similar to ABCC1: Multidrug resistance-associated protein 1 (Gallus gallus);
Cluster 2: PKS
Backbone_gene_id	Gene_id	Gene_positions	Chromosome-Contig	Gene_order	5'end	3'end	Gene_distance	Domain_score	Annotated_gene_function
CTRU_000891	CTRU_000896	-5	scaffold37_20.9	13602	3403255	3408963	701	1	Similar to SPBC409.08: Uncharacterized MFS-type transporter C409.08 (Schizosaccharomyces pombe (strain 972 / ATCC 24843));
CTRU_000891	CTRU_000895	-4	scaffold37_20.9	13601	3394657	3402554	1576	0	Protein of unknown function;
CTRU_000891	CTRU_000894	-3	scaffold37_20.9	13600	3391229	3393081	342	1	Similar to easM: Cytochrome P450 monooxygenase easM (Neosartorya fumigata (strain ATCC MYA-4609 / Af293 / CBS 101355 / FGSC A1100));
CTRU_000891	CTRU_000893	-2	scaffold37_20.9	13599	3389198	3390887	1517	1	Similar to paxP: Cytochrome P450 monooxygenase paxP (Penicillium paxilli);
CTRU_000891	CTRU_000892	-1	scaffold37_20.9	13598	3386899	3387681	287	0	Similar to afoC: Probable esterase afoC (Emericella nidulans (strain FGSC A4 / ATCC 38163 / CBS 112.46 / NRRL 194 / M139));
CTRU_000891	CTRU_000891	0	scaffold37_20.9	13597	3378824	3386612	0	1	Similar to mlcB: Compactin diketide synthase mokB (Penicillium citrinum);
CTRU_000891	CTRU_000890	1	scaffold37_20.9	13596	3374974	3376338	2486	1	Similar to bik3: O-methyltransferase bik3 (Gibberella fujikuroi (strain CBS 195.34 / IMI 58289 / NRRL A-6831));
CTRU_000891	CTRU_000889	2	scaffold37_20.9	13595	3372464	3373975	999	0	Similar to cpaO: Beta-cyclopiazonate dehydrogenase (Aspergillus flavus (strain ATCC 200026 / FGSC A1120 / NRRL 3357 / JCM 12722 / SRRC 167));
CTRU_000891	CTRU_000888	3	scaffold37_20.9	13594	3369954	3371846	618	1	Similar to CYP503A1: Ent-kaurene oxidase (Gibberella intermedia);
CTRU_000891	CTRU_000887	4	scaffold37_20.9	13593	3364430	3368309	1645	1	Similar to ABCB1: Multidrug resistance protein 1 (Cricetulus griseus);
CTRU_000891	CTRU_000886	5	scaffold37_20.9	13592	3356474	3363288	1142	0	Similar to pksL1: Noranthrone synthase (Aspergillus parasiticus);
CTRU_000891	CTRU_000885	6	scaffold37_20.9	13591	3352633	3356060	414	0	Similar to CSC1: Calcium permeable stress-gated cation channel 1 (Saccharomyces cerevisiae (strain ATCC 204508 / S288c));
CTRU_000891	CTRU_000884	7	scaffold37_20.9	13590	3348477	3350734	1899	0	Protein of unknown function;
CTRU_000891	CTRU_000883	8	scaffold37_20.9	13589	3345544	3348158	319	1	Similar to rco-3: Probable glucose transporter rco-3 (Neurospora crassa (strain ATCC 24698 / 74-OR23-1A / CBS 708.71 / DSM 1257 / FGSC 987));
Cluster 3: PKS-like
Backbone_gene_id	Gene_id	Gene_positions	Chromosome-Contig	Gene_order	5'end	3'end	Gene_distance	Domain_score	Annotated_gene_function
CTRU_001199	CTRU_006016	-7	scaffold15_21.0	7031	722560	723459	109	1	Similar to SPAC11D3.11c: Uncharacterized transcriptional regulatory protein C11D3.11c (Schizosaccharomyces pombe (strain 972 / ATCC 24843));
CTRU_001199	CTRU_004791	-6	scaffold40_20.8	7030	722451	724389	21	1	Similar to SPAC1399.02: Uncharacterized MFS-type transporter C1399.02 (Schizosaccharomyces pombe (strain 972 / ATCC 24843));
CTRU_001199	CTRU_003487	-5	scaffold4_20.9	7029	722430	727492	487	0	Similar to fucU: L-fucose mutarotase (Histophilus somni (strain 2336));
CTRU_001199	CTRU_011247	-4	scaffold57_20.7	7028	721943	726042	62	0	Similar to CLU1: Clustered mitochondria protein homolog (Magnaporthe oryzae (strain 70-15 / ATCC MYA-4617 / FGSC 8958));
CTRU_001199	CTRU_010589	-3	scaffold49_21.1	7027	721881	722591	126	0	Protein of unknown function;
CTRU_001199	CTRU_002779	-2	scaffold61_20.9	7026	721755	725193	42	0	Protein of unknown function;
CTRU_001199	CTRU_011045	-1	scaffold64_20.7	7025	721713	722563	59	1	Similar to kduD: 2-dehydro-3-deoxy-D-gluconate 5-dehydrogenase (Bacillus subtilis (strain 168));
CTRU_001199	CTRU_001199	0	scaffold25_20.9	7024	721654	723450	0	0	Similar to OXSM: 3-oxoacyl-[acyl-carrier-protein] synthase%2C mitochondrial (Homo sapiens);
CTRU_001199	CTRU_006015	1	scaffold15_21.0	7023	721613	722534	41	1	Similar to SPCC757.04: Uncharacterized transcriptional regulatory protein C757.04 (Schizosaccharomyces pombe (strain 972 / ATCC 24843));
CTRU_001199	CTRU_008881	2	scaffold62_20.9	7022	721595	726323	18	0	Similar to GCS1: ADP-ribosylation factor GTPase-activating protein GCS1 (Saccharomyces cerevisiae (strain ATCC 204508 / S288c));
CTRU_001199	CTRU_009545	3	scaffold23_20.9	7021	721481	723988	114	0	Protein of unknown function;
CTRU_001199	CTRU_010072	4	scaffold47_21.0	7020	721444	723381	37	0	Similar to AMC8: Metacaspase-8 (Arabidopsis thaliana);
CTRU_001199	CTRU_001198	5	scaffold25_20.9	7019	721326	721597	118	0	Protein of unknown function;
CTRU_001199	CTRU_006992	6	scaffold74_20.9	7018	721301	725029	25	0	Similar to ssn6: General transcriptional corepressor ssn6 (Schizosaccharomyces pombe (strain 972 / ATCC 24843));
CTRU_001199	CTRU_006522	7	scaffold35_20.7	7017	721162	723271	139	1	Similar to MUP1: High-affinity methionine permease (Saccharomyces cerevisiae (strain ATCC 204508 / S288c));
Cluster 4: PKS
Backbone_gene_id	Gene_id	Gene_positions	Chromosome-Contig	Gene_order	5'end	3'end	Gene_distance	Domain_score	Annotated_gene_function
CTRU_002259	CTRU_006306	-2	scaffold15_21.0	11410	1742381	1743980	103	1	Similar to afoG: Asperfuranone polyketide synthase afoG (Emericella nidulans (strain FGSC A4 / ATCC 38163 / CBS 112.46 / NRRL 194 / M139));
CTRU_002259	CTRU_000468	-1	scaffold37_20.9	11409	1742278	1743479	75	0	Similar to iec1: INO80 complex subunit 1 (Schizosaccharomyces pombe (strain 972 / ATCC 24843));
CTRU_002259	CTRU_002259	0	scaffold30_20.7	11408	1742203	1750870	0	1	Similar to mlcB: Compactin diketide synthase mokB (Penicillium citrinum);
CTRU_002259	CTRU_005069	1	scaffold40_20.8	11407	1742083	1743390	120	0	Protein of unknown function;
CTRU_002259	CTRU_006305	2	scaffold15_21.0	11406	1741877	1742572	206	0	Protein of unknown function;
CTRU_002259	CTRU_001436	3	scaffold25_20.9	11405	1741645	1742936	232	0	Protein of unknown function;
CTRU_002259	CTRU_003753	4	scaffold4_20.9	11404	1741477	1742283	168	1	Similar to TM_0325: Uncharacterized oxidoreductase TM_0325 (Thermotoga maritima (strain ATCC 43589 / MSB8 / DSM 3109 / JCM 10099));
CTRU_002259	CTRU_004387	5	scaffold12_20.8	11403	1740726	1741971	312	1	Similar to MCH2: Probable transporter MCH2 (Saccharomyces cerevisiae (strain ATCC 204508 / S288c));
CTRU_002259	CTRU_000467	6	scaffold37_20.9	11402	1740722	1743776	4	0	Protein of unknown function;
CTRU_002259	CTRU_002258	7	scaffold30_20.7	11401	1740112	1740653	69	0	Protein of unknown function;
CTRU_002259	CTRU_005749	8	scaffold34_20.7	11400	1740101	1742757	11	0	Similar to aur1: Inositol phosphorylceramide synthase catalytic subunit aur1 (Schizosaccharomyces pombe (strain 972 / ATCC 24843));
CTRU_002259	CTRU_006304	9	scaffold15_21.0	11399	1739498	1740300	199	1	Similar to Glutathione S-transferase PM239X14 (Arabidopsis thaliana);
CTRU_002259	CTRU_004386	10	scaffold12_20.8	11398	1739081	1739959	341	0	Similar to arsH: NADPH-dependent FMN reductase ArsH (Rhizobium meliloti (strain 1021));
CTRU_002259	CTRU_005068	11	scaffold40_20.8	11397	1738653	1741031	428	0	Similar to Txlna: Alpha-taxilin (Mus musculus);
CTRU_002259	CTRU_000466	12	scaffold37_20.9	11396	1738149	1739903	504	0	Similar to nar-1: Cytosolic Fe-S cluster assembly factor nar-1 (Neurospora crassa (strain ATCC 24698 / 74-OR23-1A / CBS 708.71 / DSM 1257 / FGSC 987));
CTRU_002259	CTRU_006303	13	scaffold15_21.0	11395	1737863	1740491	286	1	Similar to SPBC15D4.02: Uncharacterized transcriptional regulatory protein C15D4.02 (Schizosaccharomyces pombe (strain 972 / ATCC 24843));
Cluster 5: PKS
Backbone_gene_id	Gene_id	Gene_positions	Chromosome-Contig	Gene_order	5'end	3'end	Gene_distance	Domain_score	Annotated_gene_function
CTRU_002341	CTRU_000554	-4	scaffold37_20.9	12076	2044479	2048600	413	1	Similar to EGR1: Early growth response protein 1 (Fragment) (Taeniopygia guttata);
CTRU_002341	CTRU_001506	-3	scaffold25_20.9	12075	2044066	2045117	226	0	Similar to crp-15: 40S ribosomal protein S7 (Neurospora crassa (strain ATCC 24698 / 74-OR23-1A / CBS 708.71 / DSM 1257 / FGSC 987));
CTRU_002341	CTRU_000553	-2	scaffold37_20.9	12074	2043840	2044599	129	0	Protein of unknown function;
CTRU_002341	CTRU_005158	-1	scaffold40_20.8	12073	2043665	2044470	46	0	Similar to At5g39720: AIG2-like protein (Arabidopsis thaliana);
CTRU_002341	CTRU_002341	0	scaffold30_20.7	12072	2043619	2051813	0	1	Similar to mlcB: Compactin diketide synthase mokB (Penicillium citrinum);
CTRU_002341	CTRU_003824	1	scaffold4_20.9	12071	2043094	2051075	525	0	Similar to FUMR: Fumarate hydratase%2C mitochondrial (Rhizopus oryzae);
CTRU_002341	CTRU_005839	2	scaffold34_20.7	12070	2042161	2048508	933	0	Similar to YIL108W: Putative zinc metalloproteinase YIL108W (Saccharomyces cerevisiae (strain ATCC 204508 / S288c));
CTRU_002341	CTRU_001505	3	scaffold25_20.9	12069	2041978	2043726	183	0	Similar to Dctn4: Dynactin subunit 4 (Mus musculus);
CTRU_002341	CTRU_002340	4	scaffold30_20.7	12068	2041704	2043145	274	0	Protein of unknown function;
CTRU_002341	CTRU_004473	5	scaffold12_20.8	12067	2041477	2041740	36	0	Protein of unknown function;
CTRU_002341	CTRU_005838	6	scaffold34_20.7	12066	2040824	2041855	115	0	Similar to pps1: CDP-diacylglycerol--serine O-phosphatidyltransferase (Schizosaccharomyces pombe (strain 972 / ATCC 24843));
CTRU_002341	CTRU_003122	7	scaffold61_20.9	12065	2039942	2041711	144	0	Similar to FNTB: Protein farnesyltransferase subunit beta (Homo sapiens);
CTRU_002341	CTRU_001504	8	scaffold25_20.9	12064	2039363	2039608	334	0	Protein of unknown function;
CTRU_002341	CTRU_003823	9	scaffold4_20.9	12063	2038540	2042928	823	0	Similar to ANXA7: Annexin A7 (Macaca fascicularis);
CTRU_002341	CTRU_000552	10	scaffold37_20.9	12062	2037975	2039740	565	1	Similar to SPBC1271.10c: Uncharacterized MFS-type transporter C1271.10c (Schizosaccharomyces pombe (strain 972 / ATCC 24843));
Cluster 6: PKS
Backbone_gene_id	Gene_id	Gene_positions	Chromosome-Contig	Gene_order	5'end	3'end	Gene_distance	Domain_score	Annotated_gene_function
CTRU_002344	CTRU_005161	-7	scaffold40_20.8	12105	2059276	2062431	235	1	Similar to pnpA: Para-nitrophenol 4-monooxygenase (Pseudomonas sp. (strain WBC-3));
CTRU_002344	CTRU_001513	-6	scaffold25_20.9	12104	2059041	2059904	170	0	Similar to purU: Formyltetrahydrofolate deformylase (Corynebacterium sp. (strain P-1));
CTRU_002344	CTRU_005846	-5	scaffold34_20.7	12103	2058871	2060559	949	0	Similar to TAN1: tRNA acetyltransferase TAN1 (Saccharomyces cerevisiae (strain ATCC 204508 / S288c));
CTRU_002344	CTRU_003124	-4	scaffold61_20.9	12102	2057922	2061867	359	0	Similar to MPG1: Mannose-1-phosphate guanyltransferase (Gibberella zeae (strain PH-1 / ATCC MYA-4620 / FGSC 9075 / NRRL 31084));
CTRU_002344	CTRU_004476	-3	scaffold12_20.8	12101	2057563	2058567	417	0	Similar to laaA: L-amino acid amidase (Pseudomonas fluorescens (strain SBW25));
CTRU_002344	CTRU_003826	-2	scaffold4_20.9	12100	2056567	2058150	121	0	Similar to gpi2: Phosphatidylinositol N-acetylglucosaminyltransferase GPI2 subunit (Schizosaccharomyces pombe (strain 972 / ATCC 24843));
CTRU_002344	CTRU_001512	-1	scaffold25_20.9	12099	2056446	2057642	295	0	Similar to ATXR2: Histone-lysine N-methyltransferase ATXR2 (Arabidopsis thaliana);
CTRU_002344	CTRU_002344	0	scaffold30_20.7	12098	2056151	2063744	0	1	Similar to mlcB: Compactin diketide synthase mokB (Penicillium citrinum);
CTRU_002344	CTRU_005845	1	scaffold34_20.7	12097	2055589	2058210	562	0	Similar to pdcA: Pyruvate decarboxylase (Neosartorya fumigata (strain ATCC MYA-4609 / Af293 / CBS 101355 / FGSC A1100));
CTRU_002344	CTRU_002343	2	scaffold30_20.7	12096	2054877	2055877	288	0	Similar to afoC: Probable esterase afoC (Emericella nidulans (strain FGSC A4 / ATCC 38163 / CBS 112.46 / NRRL 194 / M139));
CTRU_002344	CTRU_005160	3	scaffold40_20.8	12095	2054536	2058882	341	0	Protein of unknown function;
CTRU_002344	CTRU_001511	4	scaffold25_20.9	12094	2054430	2056097	106	0	Similar to ACHE: Acetylcholinesterase (Bos taurus);
CTRU_002344	CTRU_005844	5	scaffold34_20.7	12093	2053763	2055580	517	0	Similar to Gfer: FAD-linked sulfhydryl oxidase ALR (Mus musculus);
CTRU_002344	CTRU_000556	6	scaffold37_20.9	12092	2052660	2058232	1103	1	Similar to pmd1: Leptomycin B resistance protein pmd1 (Schizosaccharomyces pombe (strain 972 / ATCC 24843));
CTRU_002344	CTRU_002342	7	scaffold30_20.7	12091	2052389	2054430	271	1	Similar to roqT: Efflux pump roqT (Penicillium rubens (strain ATCC 28089 / DSM 1075 / NRRL 1951 / Wisconsin 54-1255));
Cluster 7: PKS
Backbone_gene_id	Gene_id	Gene_positions	Chromosome-Contig	Gene_order	5'end	3'end	Gene_distance	Domain_score	Annotated_gene_function
CTRU_002470	CTRU_001640	-3	scaffold25_20.9	12894	2503724	2504968	374	1	Similar to ndh: NADH dehydrogenase (Escherichia coli (strain K12));
CTRU_002470	CTRU_003918	-2	scaffold4_20.9	12893	2503350	2507934	282	0	Similar to vma-4: V-type proton ATPase subunit E (Neurospora crassa (strain ATCC 24698 / 74-OR23-1A / CBS 708.71 / DSM 1257 / FGSC 987));
CTRU_002470	CTRU_005272	-1	scaffold40_20.8	12892	2503068	2505818	1450	0	Similar to TUBGCP5: Gamma-tubulin complex component 5 (Homo sapiens);
CTRU_002470	CTRU_002470	0	scaffold30_20.7	12891	2501618	2509374	0	1	Similar to mlcB: Compactin diketide synthase mokB (Penicillium citrinum);
Cluster 8: NRPS
Backbone_gene_id	Gene_id	Gene_positions	Chromosome-Contig	Gene_order	5'end	3'end	Gene_distance	Domain_score	Annotated_gene_function
CTRU_002745	CTRU_002745	0	scaffold61_20.9	6155	599189	605078	0	0	Similar to NRPS4: Nonribosomal peptide synthetase 4 (Neosartorya fumigata (strain ATCC MYA-4609 / Af293 / CBS 101355 / FGSC A1100));
CTRU_002745	CTRU_011632	1	scaffold38_20.6	6154	599179	601950	10	0	Similar to hsp98: Heat shock protein hsp98 (Neurospora crassa (strain ATCC 24698 / 74-OR23-1A / CBS 708.71 / DSM 1257 / FGSC 987));
CTRU_002745	CTRU_009511	2	scaffold23_20.9	6153	599007	599636	172	0	Protein of unknown function;
CTRU_002745	CTRU_007409	3	scaffold55_20.9	6152	598843	599910	164	0	Similar to AAH1: Adenine deaminase (Gibberella zeae (strain PH-1 / ATCC MYA-4620 / FGSC 9075 / NRRL 31084));
CTRU_002745	CTRU_007802	4	scaffold17_21.0	6151	598656	604787	187	1	Similar to MAL11: General alpha-glucoside permease (Saccharomyces cerevisiae (strain ATCC 204508 / S288c));
Cluster 9: DMAT
Backbone_gene_id	Gene_id	Gene_positions	Chromosome-Contig	Gene_order	5'end	3'end	Gene_distance	Domain_score	Annotated_gene_function
CTRU_002916	CTRU_007983	-12	scaffold17_21.0	9603	1205617	1209455	923	1	Similar to SPAC821.13c: Putative phospholipid-transporting ATPase C821.13c (Schizosaccharomyces pombe (strain 972 / ATCC 24843));
CTRU_002916	CTRU_007549	-11	scaffold55_20.9	9602	1204694	1206685	332	0	Similar to SPB4: ATP-dependent rRNA helicase SPB4 (Gibberella zeae (strain PH-1 / ATCC MYA-4620 / FGSC 9075 / NRRL 31084));
CTRU_002916	CTRU_002917	-10	scaffold61_20.9	9601	1204362	1206230	303	1	Similar to Cyp3a13: Cytochrome P450 3A13 (Mus musculus);
CTRU_002916	CTRU_002123	-9	scaffold30_20.7	9600	1204059	1205298	44	1	Similar to ttr: Acetyltransferase (Pseudomonas amygdali pv. tabaci);
CTRU_002916	CTRU_007132	-8	scaffold74_20.9	9599	1203174	1205342	88	0	Similar to DPL1: Sphingosine-1-phosphate lyase (Saccharomyces cerevisiae (strain ATCC 204508 / S288c));
CTRU_002916	CTRU_004929	-7	scaffold40_20.8	9598	1203086	1206461	205	0	Similar to bglB: Beta-glucosidase B (Emericella nidulans (strain FGSC A4 / ATCC 38163 / CBS 112.46 / NRRL 194 / M139));
CTRU_002916	CTRU_007982	-6	scaffold17_21.0	9597	1202881	1203994	252	0	Similar to CDC50: Cell division control protein 50 (Saccharomyces cerevisiae (strain ATCC 204508 / S288c));
CTRU_002916	CTRU_009318	-5	scaffold59_20.8	9596	1202629	1206684	41	0	Similar to Slmap: Sarcolemmal membrane-associated protein (Rattus norvegicus);
CTRU_002916	CTRU_006152	-4	scaffold15_21.0	9595	1202588	1204750	151	0	Similar to plyE: Probable pectate lyase E (Aspergillus oryzae (strain ATCC 42149 / RIB 40));
CTRU_002916	CTRU_000324	-3	scaffold37_20.9	9594	1202437	1206042	36	0	Protein of unknown function;
CTRU_002916	CTRU_003605	-2	scaffold4_20.9	9593	1202401	1203690	42	0	Similar to apaH: Bis(5'-nucleosyl)-tetraphosphatase%2C symmetrical (Vibrio campbellii (strain ATCC BAA-1116 / BB120));
CTRU_002916	CTRU_006671	-1	scaffold35_20.7	9592	1202359	1204245	262	0	Protein of unknown function;
CTRU_002916	CTRU_002916	0	scaffold61_20.9	9591	1202097	1203490	0	0	Similar to etpPT: 7-dimethylallyltryptophan synthase (Neosartorya fumigata (strain ATCC MYA-4609 / Af293 / CBS 101355 / FGSC A1100));
CTRU_002916	CTRU_008997	1	scaffold62_20.9	9590	1202017	1204786	80	0	Similar to NIA: Nitrate reductase [NADPH] (Fusarium oxysporum);
CTRU_002916	CTRU_008996	2	scaffold62_20.9	9589	1201735	1207582	282	0	Similar to VCX1: Vacuolar calcium ion transporter (Saccharomyces cerevisiae (strain ATCC 204508 / S288c));
CTRU_002916	CTRU_001307	3	scaffold25_20.9	9588	1201113	1205603	622	0	Similar to steA: Transcription factor steA (Emericella nidulans (strain FGSC A4 / ATCC 38163 / CBS 112.46 / NRRL 194 / M139));
CTRU_002916	CTRU_000323	4	scaffold37_20.9	9587	1200803	1201527	310	0	Similar to SLD5: DNA replication complex GINS protein SLD5 (Gibberella zeae (strain PH-1 / ATCC MYA-4620 / FGSC 9075 / NRRL 31084));
CTRU_002916	CTRU_007981	5	scaffold17_21.0	9586	1200734	1202474	69	1	Similar to SPCC1529.01: Uncharacterized transporter C1529.01 (Schizosaccharomyces pombe (strain 972 / ATCC 24843));
Cluster 10: DMAT
Backbone_gene_id	Gene_id	Gene_positions	Chromosome-Contig	Gene_order	5'end	3'end	Gene_distance	Domain_score	Annotated_gene_function
CTRU_002939	CTRU_008335	-7	scaffold28_20.7	9979	1292906	1294695	85	1	Similar to mirB: Siderophore iron transporter mirB (Emericella nidulans (strain FGSC A4 / ATCC 38163 / CBS 112.46 / NRRL 194 / M139));
CTRU_002939	CTRU_008669	-6	scaffold33_20.6	9978	1292769	1294780	147	0	Similar to SPBP8B7.15c: Uncharacterized RING finger protein P8B7.15c (Schizosaccharomyces pombe (strain 972 / ATCC 24843));
CTRU_002939	CTRU_006174	-5	scaffold15_21.0	9977	1292509	1292916	132	0	Protein of unknown function;
CTRU_002939	CTRU_002142	-4	scaffold30_20.7	9976	1292377	1293239	422	0	Similar to TIM21: Mitochondrial import inner membrane translocase subunit TIM21 (Gibberella zeae (strain PH-1 / ATCC MYA-4620 / FGSC 9075 / NRRL 31084));
CTRU_002939	CTRU_009023	-3	scaffold62_20.9	9975	1291955	1294151	264	0	Similar to CAT2: Carnitine O-acetyltransferase%2C mitochondrial (Candida tropicalis);
CTRU_002939	CTRU_000348	-2	scaffold37_20.9	9974	1291691	1293265	150	0	Similar to ipp-1: Inorganic pyrophosphatase (Neurospora crassa (strain ATCC 24698 / 74-OR23-1A / CBS 708.71 / DSM 1257 / FGSC 987));
CTRU_002939	CTRU_008007	-1	scaffold17_21.0	9973	1291541	1292497	303	0	Similar to CIMG_00151: Putative 4-hydroxy-2-oxoglutarate aldolase%2C mitochondrial (Coccidioides immitis (strain RS));
CTRU_002939	CTRU_002939	0	scaffold61_20.9	9972	1291017	1292800	0	0	Similar to tdiB: Indole prenyltransferase tdiB (Emericella nidulans (strain FGSC A4 / ATCC 38163 / CBS 112.46 / NRRL 194 / M139));
Cluster 11: NRPS
Backbone_gene_id	Gene_id	Gene_positions	Chromosome-Contig	Gene_order	5'end	3'end	Gene_distance	Domain_score	Annotated_gene_function
CTRU_002955	CTRU_007594	-8	scaffold55_20.9	10301	1370874	1371928	124	1	Similar to SSP0419: Uncharacterized oxidoreductase SSP0419 (Staphylococcus saprophyticus subsp. saprophyticus (strain ATCC 15305 / DSM 20229));
CTRU_002955	CTRU_008027	-7	scaffold17_21.0	10300	1370750	1371555	67	0	Protein of unknown function;
CTRU_002955	CTRU_008350	-6	scaffold28_20.7	10299	1370683	1372467	100	0	Similar to YOR389W: Uncharacterized protein YOR389W (Saccharomyces cerevisiae (strain ATCC 204508 / S288c));
CTRU_002955	CTRU_006200	-5	scaffold15_21.0	10298	1370583	1373641	97	0	Protein of unknown function;
CTRU_002955	CTRU_000364	-4	scaffold37_20.9	10297	1370486	1371201	832	0	Similar to SHR3: Secretory component protein SHR3 (Saccharomyces cerevisiae (strain ATCC 204508 / S288c));
CTRU_002955	CTRU_006713	-3	scaffold35_20.7	10296	1369654	1375759	34	0	Protein of unknown function;
CTRU_002955	CTRU_008684	-2	scaffold33_20.6	10295	1369620	1373658	186	0	Similar to mrc1: Mediator of replication checkpoint protein 1 (Schizosaccharomyces pombe (strain 972 / ATCC 24843));
CTRU_002955	CTRU_004983	-1	scaffold40_20.8	10294	1369434	1373281	96	0	Similar to YJR142W: Uncharacterized protein YJR142W (Saccharomyces cerevisiae (strain ATCC 204508 / S288c));
CTRU_002955	CTRU_002955	0	scaffold61_20.9	10293	1369338	1376947	0	0	Similar to NRPS1: Nonribosomal peptide synthetase 1 (Neosartorya fumigata (strain ATCC MYA-4609 / Af293 / CBS 101355 / FGSC A1100));
CTRU_002955	CTRU_003649	1	scaffold4_20.9	10292	1369283	1372136	55	0	Similar to Zan: Zonadhesin (Mus musculus);
CTRU_002955	CTRU_004288	2	scaffold12_20.8	10291	1369057	1369368	85	0	Similar to RSA3: Ribosome assembly protein 3 (Yarrowia lipolytica (strain CLIB 122 / E 150));
CTRU_002955	CTRU_005674	3	scaffold34_20.7	10290	1368814	1370629	243	1	Similar to DIP5: Dicarboxylic amino acid permease (Saccharomyces cerevisiae (strain ATCC 204508 / S288c));
CTRU_002955	CTRU_002159	4	scaffold30_20.7	10289	1368786	1370422	28	0	Protein of unknown function;
CTRU_002955	CTRU_007173	5	scaffold74_20.9	10288	1368410	1370905	376	0	Similar to ARB_05732-1: Probable GPI-anchored cupredoxin ARB_05732-1 (Arthroderma benhamiae (strain ATCC MYA-4681 / CBS 112371));
CTRU_002955	CTRU_006199	6	scaffold15_21.0	10287	1367879	1369747	531	1	Similar to SPCC736.13: Uncharacterized oxidoreductase C736.13 (Schizosaccharomyces pombe (strain 972 / ATCC 24843));
Cluster 12: NRPS
Backbone_gene_id	Gene_id	Gene_positions	Chromosome-Contig	Gene_order	5'end	3'end	Gene_distance	Domain_score	Annotated_gene_function
CTRU_003336	CTRU_007271	-6	scaffold55_20.9	1203	96112	98951	428	1	Similar to FEN2: Pantothenate transporter FEN2 (Saccharomyces cerevisiae (strain ATCC 204508 / S288c));
CTRU_003336	CTRU_012095	-5	scaffold32_21.0	1202	95684	100454	0	0	Similar to SPBC365.16: Uncharacterized membrane protein C365.16 (Schizosaccharomyces pombe (strain 972 / ATCC 24843));
CTRU_003336	CTRU_012094	-4	scaffold32_21.0	1201	95684	99811	133	0	Similar to vps36: Vacuolar protein-sorting-associated protein 36 (Schizosaccharomyces pombe (strain 972 / ATCC 24843));
CTRU_003336	CTRU_005882	-3	scaffold15_21.0	1200	95551	96167	10	0	Protein of unknown function;
CTRU_003336	CTRU_013112	-2	scaffold29_21.0	1199	95541	95848	121	0	Protein of unknown function;
CTRU_003336	CTRU_002642	-1	scaffold61_20.9	1198	95420	96873	43	0	Similar to At4g32390: Probable sugar phosphate/phosphate translocator At4g32390 (Arabidopsis thaliana);
CTRU_003336	CTRU_003336	0	scaffold4_20.9	1197	95377	104647	0	0	Similar to NRPS3: Nonribosomal peptide synthetase 3 (Neosartorya fumigata (strain ATCC MYA-4609 / Af293 / CBS 101355 / FGSC A1100));
CTRU_003336	CTRU_011672	1	scaffold8_21.1	1196	95359	96309	18	0	Similar to cysK: Cysteine synthase (Staphylococcus epidermidis (strain ATCC 35984 / RP62A));
CTRU_003336	CTRU_013600	2	scaffold13_21.8	1195	95293	96600	66	0	Similar to gsfE: Short chain dehydrogenase gsfE (Penicillium aethiopicum);
CTRU_003336	CTRU_003981	3	scaffold12_20.8	1194	95173	97949	120	1	Similar to qa-y: Quinate permease (Neurospora crassa (strain ATCC 24698 / 74-OR23-1A / CBS 708.71 / DSM 1257 / FGSC 987));
CTRU_003336	CTRU_013405	4	scaffold1_21.4	1193	95149	95952	24	0	Similar to CNBF2260: Acyl-protein thioesterase 1 (Cryptococcus neoformans var. neoformans serotype D (strain B-3501A));
CTRU_003336	CTRU_004604	5	scaffold40_20.8	1192	95098	96480	51	0	Similar to nob1: 20S-pre-rRNA D-site endonuclease nob1 (Schizosaccharomyces pombe (strain 972 / ATCC 24843));
CTRU_003336	CTRU_001868	6	scaffold30_20.7	1191	95063	99180	35	0	Similar to klpA: Kinesin-like protein klpA (Emericella nidulans (strain FGSC A4 / ATCC 38163 / CBS 112.46 / NRRL 194 / M139));
CTRU_003336	CTRU_006342	7	scaffold35_20.7	1190	95031	96921	32	0	Protein of unknown function;
CTRU_003336	CTRU_007676	8	scaffold17_21.0	1189	94975	95964	56	0	Similar to melC2: Tyrosinase (Streptomyces lincolnensis);
CTRU_003336	CTRU_012265	9	scaffold45_20.7	1188	94949	95881	26	0	Protein of unknown function;
CTRU_003336	CTRU_011938	10	scaffold54_21.0	1187	94876	97277	73	1	Similar to STL1: Sugar transporter STL1 (Saccharomyces cerevisiae (strain ATCC 204508 / S288c));
CTRU_003336	CTRU_009898	11	scaffold47_21.0	1186	94861	98321	15	1	Similar to THI73: Thiamine pathway transporter THI73 (Saccharomyces cerevisiae (strain ATCC 204508 / S288c));
CTRU_003336	CTRU_013065	12	scaffold21_21.2	1185	94724	96552	137	0	Protein of unknown function;
CTRU_003336	CTRU_013660	13	scaffold77_21.6	1184	94700	100094	24	1	Similar to moc3: Transcriptional regulatory protein moc3 (Schizosaccharomyces pombe (strain 972 / ATCC 24843));
Cluster 13: PKS
Backbone_gene_id	Gene_id	Gene_positions	Chromosome-Contig	Gene_order	5'end	3'end	Gene_distance	Domain_score	Annotated_gene_function
CTRU_003422	CTRU_010762	-4	scaffold3_20.8	5409	508739	511160	164	1	Similar to VAOA: Vanillyl-alcohol oxidase (Penicillium simplicissimum);
CTRU_003422	CTRU_010538	-3	scaffold49_21.1	5408	508567	511324	59	0	Protein of unknown function;
CTRU_003422	CTRU_004728	-2	scaffold40_20.8	5407	508508	512159	264	0	Similar to cysM: Cysteine synthase B (Salmonella typhimurium (strain LT2 / SGSC1412 / ATCC 700720));
CTRU_003422	CTRU_012213	-1	scaffold32_21.0	5406	508244	509632	90	0	Similar to rebG: 4'-demethylrebeccamycin synthase (Lechevalieria aerocolonigenes);
CTRU_003422	CTRU_003422	0	scaffold4_20.9	5405	508154	517014	0	1	Similar to mlcB: Compactin diketide synthase mokB (Penicillium citrinum);
Cluster 14: PKS
Backbone_gene_id	Gene_id	Gene_positions	Chromosome-Contig	Gene_order	5'end	3'end	Gene_distance	Domain_score	Annotated_gene_function
CTRU_003630	CTRU_009020	-10	scaffold62_20.9	9941	1284099	1285794	378	1	Similar to arh1: Probable NADPH:adrenodoxin oxidoreductase%2C mitochondrial (Schizosaccharomyces pombe (strain 972 / ATCC 24843));
CTRU_003630	CTRU_007574	-9	scaffold55_20.9	9940	1283721	1288667	354	1	Similar to act: Actin (Neurospora crassa (strain ATCC 24698 / 74-OR23-1A / CBS 708.71 / DSM 1257 / FGSC 987));
CTRU_003630	CTRU_008333	-8	scaffold28_20.7	9939	1283367	1289503	6	0	Protein of unknown function;
CTRU_003630	CTRU_008005	-7	scaffold17_21.0	9938	1283361	1287215	19	0	Similar to SPAC11D3.15: Uncharacterized protein C11D3.15 (Schizosaccharomyces pombe (strain 972 / ATCC 24843));
CTRU_003630	CTRU_000343	-6	scaffold37_20.9	9937	1283342	1283896	508	0	Protein of unknown function;
CTRU_003630	CTRU_001317	-5	scaffold25_20.9	9936	1282834	1284783	406	0	Similar to Gsg2: Serine/threonine-protein kinase haspin (Mus musculus);
CTRU_003630	CTRU_008666	-4	scaffold33_20.6	9935	1282428	1283503	443	0	Protein of unknown function;
CTRU_003630	CTRU_004262	-3	scaffold12_20.8	9934	1281985	1284899	15	0	Similar to COG6: Conserved oligomeric Golgi complex subunit 6 (Magnaporthe oryzae (strain 70-15 / ATCC MYA-4617 / FGSC 8958));
CTRU_003630	CTRU_008332	-2	scaffold28_20.7	9933	1281970	1283052	3	0	Similar to MRP10: 37S ribosomal protein MRP10%2C mitochondrial (Saccharomyces cerevisiae (strain ATCC 204508 / S288c));
CTRU_003630	CTRU_009342	-1	scaffold59_20.8	9932	1281967	1284929	157	1	Similar to GLRG_10223: Methionine aminopeptidase 2-2 (Colletotrichum graminicola (strain M1.001 / M2 / FGSC 10212));
CTRU_003630	CTRU_003630	0	scaffold4_20.9	9931	1281810	1294363	0	1	Similar to ccsA: Polyketide synthase-nonribosomal peptide synthetase (Aspergillus clavatus (strain ATCC 1007 / CBS 513.65 / DSM 816 / NCTC 3887 / NRRL 1));
Cluster 15: DMAT
Backbone_gene_id	Gene_id	Gene_positions	Chromosome-Contig	Gene_order	5'end	3'end	Gene_distance	Domain_score	Annotated_gene_function
CTRU_003667	CTRU_007192	-11	scaffold74_20.9	10580	1444688	1448084	205	1	Similar to SPAC1F7.11c: Uncharacterized transcriptional regulatory protein C1F7.11c (Schizosaccharomyces pombe (strain 972 / ATCC 24843));
CTRU_003667	CTRU_003668	-10	scaffold4_20.9	10579	1444483	1448614	142	1	Similar to TRI11: Isotrichodermin C-15 hydroxylase (Fusarium sporotrichioides);
CTRU_003667	CTRU_001362	-9	scaffold25_20.9	10578	1444341	1445757	96	0	Similar to EMP47: Protein EMP47 (Saccharomyces cerevisiae (strain ATCC 204508 / S288c));
CTRU_003667	CTRU_002178	-8	scaffold30_20.7	10577	1444245	1446455	132	1	Similar to vrtL: Efflux pump vrtL (Penicillium aethiopicum);
CTRU_003667	CTRU_005004	-7	scaffold40_20.8	10576	1444113	1444625	319	0	Protein of unknown function;
CTRU_003667	CTRU_007619	-6	scaffold55_20.9	10575	1443794	1446065	39	1	Similar to SPBC1683.12: Uncharacterized transporter C1683.12 (Schizosaccharomyces pombe (strain 972 / ATCC 24843));
CTRU_003667	CTRU_006220	-5	scaffold15_21.0	10574	1443755	1445053	236	1	Similar to MCH2: Probable transporter MCH2 (Saccharomyces cerevisiae (strain ATCC 204508 / S288c));
CTRU_003667	CTRU_006740	-4	scaffold35_20.7	10573	1443519	1444517	140	0	Similar to CWC26: Pre-mRNA-splicing factor CWC26 (Magnaporthe oryzae (strain 70-15 / ATCC MYA-4617 / FGSC 8958));
CTRU_003667	CTRU_006739	-3	scaffold35_20.7	10572	1443379	1448034	62	0	Similar to tfg1: Transcription initiation factor IIF subunit alpha (Schizosaccharomyces pombe (strain 972 / ATCC 24843));
CTRU_003667	CTRU_000386	-2	scaffold37_20.9	10571	1443317	1446697	478	0	Similar to RFC2: Replication factor C subunit 2 (Phaeosphaeria nodorum (strain SN15 / ATCC MYA-4574 / FGSC 10173));
CTRU_003667	CTRU_008369	-1	scaffold28_20.7	10570	1442839	1444543	498	0	Protein of unknown function;
CTRU_003667	CTRU_003667	0	scaffold4_20.9	10569	1442341	1443664	0	0	Similar to sirD: 4-O-dimethylallyl-L-tyrosine synthase (Leptosphaeria maculans);
CTRU_003667	CTRU_005692	1	scaffold34_20.7	10568	1442270	1443630	34	0	Similar to B13D24.010: NADH-ubiquinone oxidoreductase 21.3 kDa subunit (Neurospora crassa (strain ATCC 24698 / 74-OR23-1A / CBS 708.71 / DSM 1257 / FGSC 987));
CTRU_003667	CTRU_004305	2	scaffold12_20.8	10567	1442108	1444580	162	0	Similar to rhp54: DNA repair protein rhp54 (Schizosaccharomyces pombe (strain 972 / ATCC 24843));
CTRU_003667	CTRU_007618	3	scaffold55_20.9	10566	1441535	1443567	573	0	Similar to SPBC8E4.05c: Uncharacterized protein C8E4.05c (Schizosaccharomyces pombe (strain 972 / ATCC 24843));
CTRU_003667	CTRU_006219	4	scaffold15_21.0	10565	1441238	1442968	297	0	Protein of unknown function;
CTRU_003667	CTRU_002971	5	scaffold61_20.9	10564	1441172	1443547	66	0	Similar to VPS27: Vacuolar protein sorting-associated protein 27 (Chaetomium globosum (strain ATCC 6205 / CBS 148.51 / DSM 1962 / NBRC 6347 / NRRL 1970));
CTRU_003667	CTRU_002177	6	scaffold30_20.7	10563	1441115	1442611	57	0	Similar to ALG7: UDP-N-acetylglucosamine--dolichyl-phosphate N-acetylglucosaminephosphotransferase (Saccharomyces cerevisiae (strain ATCC 204508 / S288c));
CTRU_003667	CTRU_003666	7	scaffold4_20.9	10562	1440695	1441990	420	0	Similar to rebG: 4'-demethylrebeccamycin synthase (Lechevalieria aerocolonigenes);
CTRU_003667	CTRU_006738	8	scaffold35_20.7	10561	1440586	1442889	109	0	Similar to trs85-2: Transport protein particle subunit trs85-2 (Schizosaccharomyces pombe (strain 972 / ATCC 24843));
CTRU_003667	CTRU_008368	9	scaffold28_20.7	10560	1440544	1442045	42	1	Similar to 6-hydroxy-D-nicotine oxidase (Arthrobacter oxydans);
Cluster 16: DMAT
Backbone_gene_id	Gene_id	Gene_positions	Chromosome-Contig	Gene_order	5'end	3'end	Gene_distance	Domain_score	Annotated_gene_function
CTRU_003870	CTRU_003870	0	scaffold4_20.9	12467	2251451	2253799	0	0	Similar to tdiB: Indole prenyltransferase tdiB (Emericella nidulans (strain FGSC A4 / ATCC 38163 / CBS 112.46 / NRRL 194 / M139));
CTRU_003870	CTRU_002406	1	scaffold30_20.7	12466	2251190	2251960	261	0	Protein of unknown function;
CTRU_003870	CTRU_005202	2	scaffold40_20.8	12465	2249079	2251742	218	0	Similar to ELO2: Elongation of fatty acids protein 2 (Saccharomyces cerevisiae (strain ATCC 204508 / S288c));
CTRU_003870	CTRU_003181	3	scaffold61_20.9	12464	2248909	2252131	170	0	Protein of unknown function;
CTRU_003870	CTRU_000606	4	scaffold37_20.9	12463	2248507	2251452	402	0	Similar to DIP2: U3 small nucleolar RNA-associated protein 12 (Saccharomyces cerevisiae (strain ATCC 204508 / S288c));
CTRU_003870	CTRU_002405	5	scaffold30_20.7	12462	2248381	2251503	51	0	Protein of unknown function;
CTRU_003870	CTRU_001574	6	scaffold25_20.9	12461	2248194	2251608	105	0	Protein of unknown function;
CTRU_003870	CTRU_003180	7	scaffold61_20.9	12460	2247461	2248537	343	1	Similar to TOXD: Protein TOXD (Cochliobolus carbonum);
CTRU_003870	CTRU_001573	8	scaffold25_20.9	12459	2246804	2247814	353	0	Similar to easG: Festuclavine dehydrogenase easG (Neosartorya fumigata (strain ATCC MYA-4609 / Af293 / CBS 101355 / FGSC A1100));
CTRU_003870	CTRU_000605	9	scaffold37_20.9	12458	2246329	2248195	381	0	Similar to alg6: Probable dolichyl pyrophosphate Man9GlcNAc2 alpha-1%2C3-glucosyltransferase (Schizosaccharomyces pombe (strain 972 / ATCC 24843));
CTRU_003870	CTRU_001572	10	scaffold25_20.9	12457	2245753	2246346	17	0	Similar to yyaP: Uncharacterized protein YyaP (Bacillus subtilis (strain 168));
CTRU_003870	CTRU_003179	11	scaffold61_20.9	12456	2245562	2247261	191	1	Similar to STL1: Sugar transporter STL1 (Saccharomyces cerevisiae (strain ATCC 204508 / S288c));
Cluster 17: PKS
Backbone_gene_id	Gene_id	Gene_positions	Chromosome-Contig	Gene_order	5'end	3'end	Gene_distance	Domain_score	Annotated_gene_function
CTRU_003949	CTRU_000714	-7	scaffold37_20.9	13155	2686411	2689370	125	1	Protein of unknown function;
CTRU_003949	CTRU_002518	-6	scaffold30_20.7	13154	2686286	2689782	60	0	Similar to nhm1: m7GpppX diphosphatase (Schizosaccharomyces pombe (strain 972 / ATCC 24843));
CTRU_003949	CTRU_001693	-5	scaffold25_20.9	13153	2686110	2689842	469	0	Similar to FRE7: Ferric/cupric reductase transmembrane component 7 (Saccharomyces cerevisiae (strain ATCC 204508 / S288c));
CTRU_003949	CTRU_000713	-4	scaffold37_20.9	13152	2685452	2686579	225	0	Similar to ADH2: Alcohol dehydrogenase 2 (Candida albicans (strain SC5314 / ATCC MYA-2876));
CTRU_003949	CTRU_001692	-3	scaffold25_20.9	13151	2684891	2685677	841	0	Similar to AFUA_6G02800: Uncharacterized protein AFUA_6G02800 (Neosartorya fumigata (strain ATCC MYA-4609 / Af293 / CBS 101355 / FGSC A1100));
CTRU_003949	CTRU_003299	-2	scaffold61_20.9	13150	2683613	2684050	964	0	Protein of unknown function;
CTRU_003949	CTRU_002517	-1	scaffold30_20.7	13149	2682649	2686167	726	1	Similar to CYP505: Bifunctional cytochrome P450/NADPH--P450 reductase (Fusarium oxysporum);
CTRU_003949	CTRU_003949	0	scaffold4_20.9	13148	2681923	2689401	0	1	Similar to mlcB: Compactin diketide synthase mokB (Penicillium citrinum);
CTRU_003949	CTRU_000712	1	scaffold37_20.9	13147	2679394	2683636	1713	1	Similar to TRI11: Isotrichodermin C-15 hydroxylase (Fusarium sporotrichioides);
CTRU_003949	CTRU_002516	2	scaffold30_20.7	13146	2678925	2682687	469	1	Protein of unknown function;
CTRU_003949	CTRU_001691	3	scaffold25_20.9	13145	2678892	2684223	33	0	Similar to doa10: ERAD-associated E3 ubiquitin-protein ligase doa10 (Schizosaccharomyces pombe (strain 972 / ATCC 24843));
CTRU_003949	CTRU_003298	4	scaffold61_20.9	13144	2677154	2679260	368	0	Similar to Dclre1c: Protein artemis (Mus musculus);
CTRU_003949	CTRU_003948	5	scaffold4_20.9	13143	2676024	2677848	694	1	Similar to bmr3: Multidrug resistance protein 3 (Bacillus subtilis (strain 168));
CTRU_003949	CTRU_000711	6	scaffold37_20.9	13142	2674388	2675971	53	0	Similar to faeB-2: Probable feruloyl esterase B-2 (Aspergillus oryzae (strain ATCC 42149 / RIB 40));
CTRU_003949	CTRU_003297	7	scaffold61_20.9	13141	2673890	2676994	498	1	Similar to SPBC1271.10c: Uncharacterized MFS-type transporter C1271.10c (Schizosaccharomyces pombe (strain 972 / ATCC 24843));
CTRU_003949	CTRU_000710	8	scaffold37_20.9	13140	2672405	2673861	29	0	Similar to dao1: D-amino-acid oxidase (Schizosaccharomyces pombe (strain 972 / ATCC 24843));
CTRU_003949	CTRU_002515	9	scaffold30_20.7	13139	2672314	2678434	91	1	Similar to PUT4: Proline-specific permease (Saccharomyces cerevisiae (strain ATCC 204508 / S288c));
CTRU_003949	CTRU_001690	10	scaffold25_20.9	13138	2671748	2676581	566	0	Protein of unknown function;
CTRU_003949	CTRU_003947	11	scaffold4_20.9	13137	2671106	2674820	642	0	Similar to lacA: Probable beta-galactosidase A (Neosartorya fumigata (strain ATCC MYA-4609 / Af293 / CBS 101355 / FGSC A1100));
CTRU_003949	CTRU_000709	12	scaffold37_20.9	13136	2670836	2671807	270	0	Similar to ilvE: Putative branched-chain-amino-acid aminotransferase (Archaeoglobus fulgidus (strain ATCC 49558 / VC-16 / DSM 4304 / JCM 9628 / NBRC 100126));
CTRU_003949	CTRU_002514	13	scaffold30_20.7	13135	2670531	2672157	305	0	Protein of unknown function;
CTRU_003949	CTRU_002513	14	scaffold30_20.7	13134	2667973	2669905	626	1	Similar to STL1: Sugar transporter STL1 (Saccharomyces cerevisiae (strain ATCC 204508 / S288c));
Cluster 18: HYBRID
Backbone_gene_id	Gene_id	Gene_positions	Chromosome-Contig	Gene_order	5'end	3'end	Gene_distance	Domain_score	Annotated_gene_function
CTRU_004407	CTRU_005094	-8	scaffold40_20.8	11558	1807605	1812227	22	1	Similar to CTF1-BETA: Cutinase transcription factor 1 beta (Fusarium solani subsp. pisi);
CTRU_004407	CTRU_005766	-7	scaffold34_20.7	11557	1807373	1807627	666	0	Protein of unknown function;
CTRU_004407	CTRU_005093	-6	scaffold40_20.8	11556	1805366	1806707	506	0	Similar to LAE1: Secondary metabolism regulator LAE1 (Cochliobolus heterostrophus (strain C5 / ATCC 48332 / race O));
CTRU_004407	CTRU_003058	-5	scaffold61_20.9	11555	1804860	1807676	281	0	Similar to SPAC4A8.06c: AB hydrolase superfamily protein C4A8.06c (Schizosaccharomyces pombe (strain 972 / ATCC 24843));
CTRU_004407	CTRU_003057	-4	scaffold61_20.9	11554	1804179	1804579	54	0	Similar to MRPL27: 54S ribosomal protein L27%2C mitochondrial (Saccharomyces cerevisiae (strain ATCC 204508 / S288c));
CTRU_004407	CTRU_003763	-3	scaffold4_20.9	11553	1804125	1807726	309	0	Similar to SUB2: ATP-dependent RNA helicase SUB2 (Magnaporthe oryzae (strain 70-15 / ATCC MYA-4617 / FGSC 8958));
CTRU_004407	CTRU_003762	-2	scaffold4_20.9	11552	1803301	1803816	107	0	Similar to rpr2: Ribonuclease P protein subunit rpr2 (Schizosaccharomyces pombe (strain 972 / ATCC 24843));
CTRU_004407	CTRU_000488	-1	scaffold37_20.9	11551	1803194	1807321	336	0	Similar to RIM8: pH-response regulator protein palF/RIM8 (Magnaporthe oryzae (strain 70-15 / ATCC MYA-4617 / FGSC 8958));
CTRU_004407	CTRU_004407	0	scaffold12_20.8	11550	1802858	1815653	0	1	Similar to NRPS14: Nonribosomal peptide synthetase 14 (Neosartorya fumigata (strain ATCC MYA-4609 / Af293 / CBS 101355 / FGSC A1100));
Cluster 19: PKS
Backbone_gene_id	Gene_id	Gene_positions	Chromosome-Contig	Gene_order	5'end	3'end	Gene_distance	Domain_score	Annotated_gene_function
CTRU_004489	CTRU_000567	-9	scaffold37_20.9	12195	2099081	2100841	183	1	Similar to CYP52A13: Cytochrome P450 52A13 (Debaryomyces hansenii);
CTRU_004489	CTRU_001526	-8	scaffold25_20.9	12194	2098072	2099264	173	0	Similar to ESTA: Feruloyl esterase B (Piromyces equi);
CTRU_004489	CTRU_003139	-7	scaffold61_20.9	12193	2097899	2100234	271	1	Similar to mfsd7: Major facilitator superfamily domain-containing protein 7 (Danio rerio);
CTRU_004489	CTRU_002359	-6	scaffold30_20.7	12192	2096874	2098170	206	0	Similar to tal: Transaldolase (Cupriavidus pinatubonensis (strain JMP 134 / LMG 1197));
CTRU_004489	CTRU_002358	-5	scaffold30_20.7	12191	2096668	2099518	153	0	Protein of unknown function;
CTRU_004489	CTRU_003834	-4	scaffold4_20.9	12190	2096515	2099117	48	0	Similar to GLRG_02475: Bifunctional lycopene cyclase/phytoene synthase (Colletotrichum graminicola (strain M1.001 / M2 / FGSC 10212));
CTRU_004489	CTRU_002357	-3	scaffold30_20.7	12189	2096467	2096783	42	0	Protein of unknown function;
CTRU_004489	CTRU_001525	-2	scaffold25_20.9	12188	2096283	2096741	218	0	Protein of unknown function;
CTRU_004489	CTRU_003138	-1	scaffold61_20.9	12187	2096065	2098046	39	0	Similar to ERG27: 3-keto-steroid reductase (Kluyveromyces lactis (strain ATCC 8585 / CBS 2359 / DSM 70799 / NBRC 1267 / NRRL Y-1140 / WM37));
CTRU_004489	CTRU_004489	0	scaffold12_20.8	12186	2096026	2107784	0	1	Similar to lovF: Lovastatin diketide synthase LovF (Aspergillus terreus);
CTRU_004489	CTRU_005169	1	scaffold40_20.8	12185	2095932	2098939	94	0	Similar to vma-1: V-type proton ATPase catalytic subunit A (Neurospora crassa (strain ATCC 24698 / 74-OR23-1A / CBS 708.71 / DSM 1257 / FGSC 987));
CTRU_004489	CTRU_002356	2	scaffold30_20.7	12184	2095262	2096161	229	1	Similar to YALI0B16192g: Probable NADP-dependent mannitol dehydrogenase (Yarrowia lipolytica (strain CLIB 122 / E 150));
CTRU_004489	CTRU_000566	3	scaffold37_20.9	12183	2095130	2098227	132	1	Similar to SPAC56E4.03: Aromatic amino acid aminotransferase C56E4.03 (Schizosaccharomyces pombe (strain 972 / ATCC 24843));
CTRU_004489	CTRU_005168	4	scaffold40_20.8	12182	2093897	2094724	406	0	Similar to YIH1: Protein IMPACT homolog (Saccharomyces cerevisiae (strain ATCC 204508 / S288c));
CTRU_004489	CTRU_003833	5	scaffold4_20.9	12181	2093536	2095287	361	0	Similar to PDH1: Phytoene desaturase (Cercospora nicotianae);
CTRU_004489	CTRU_003137	6	scaffold61_20.9	12180	2093042	2094773	494	0	Similar to HET-E1: Vegetative incompatibility protein HET-E-1 (Podospora anserina);
CTRU_004489	CTRU_004488	7	scaffold12_20.8	12179	2092744	2094810	37	0	Similar to 4cl2: Probable 4-coumarate--CoA ligase 2 (Dictyostelium discoideum);
CTRU_004489	CTRU_002355	8	scaffold30_20.7	12178	2092338	2094356	406	1	Similar to TRI11: Isotrichodermin C-15 hydroxylase (Fusarium sporotrichioides);
Cluster 20: NRPS
Backbone_gene_id	Gene_id	Gene_positions	Chromosome-Contig	Gene_order	5'end	3'end	Gene_distance	Domain_score	Annotated_gene_function
CTRU_004491	CTRU_001532	-4	scaffold25_20.9	12226	2115084	2117302	177	1	Similar to SPAC139.03: Uncharacterized transcriptional regulatory protein C139.03 (Schizosaccharomyces pombe (strain 972 / ATCC 24843));
CTRU_004491	CTRU_002366	-3	scaffold30_20.7	12225	2114907	2115490	733	0	Similar to ERG28: Ergosterol biosynthetic protein 28 (Saccharomyces cerevisiae (strain ATCC 204508 / S288c));
CTRU_004491	CTRU_000571	-2	scaffold37_20.9	12224	2114174	2117630	614	0	Similar to rgr1: Mediator of RNA polymerase II transcription subunit 14 (Neurospora crassa (strain ATCC 24698 / 74-OR23-1A / CBS 708.71 / DSM 1257 / FGSC 987));
CTRU_004491	CTRU_003143	-1	scaffold61_20.9	12223	2113274	2117016	140	0	Similar to rid1: GTPase-binding protein rid1 (Schizosaccharomyces pombe (strain 972 / ATCC 24843));
CTRU_004491	CTRU_004491	0	scaffold12_20.8	12222	2113134	2151221	0	1	Similar to tycC: Tyrocidine synthase 3 (Brevibacillus parabrevis);
CTRU_004491	CTRU_003837	1	scaffold4_20.9	12221	2113076	2115508	58	0	Similar to hos3: High osmolarity sensitivity protein 3 (Schizosaccharomyces pombe (strain 972 / ATCC 24843));
CTRU_004491	CTRU_002365	2	scaffold30_20.7	12220	2112915	2114564	161	1	Similar to NCU11297: Very-long-chain 3-oxoacyl-CoA reductase (Neurospora crassa (strain ATCC 24698 / 74-OR23-1A / CBS 708.71 / DSM 1257 / FGSC 987));
CTRU_004491	CTRU_005174	3	scaffold40_20.8	12219	2111760	2114986	422	0	Similar to SPAC139.01c: Uncharacterized protein C139.01c (Schizosaccharomyces pombe (strain 972 / ATCC 24843));
CTRU_004491	CTRU_001531	4	scaffold25_20.9	12218	2111610	2112253	150	0	Protein of unknown function;
CTRU_004491	CTRU_000570	5	scaffold37_20.9	12217	2111529	2113539	81	0	Similar to hem14: Protoporphyrinogen oxidase (Schizosaccharomyces pombe (strain 972 / ATCC 24843));
CTRU_004491	CTRU_003142	6	scaffold61_20.9	12216	2110760	2111507	22	0	Similar to YER010C: 4-hydroxy-4-methyl-2-oxoglutarate aldolase (Saccharomyces cerevisiae (strain ATCC 204508 / S288c));
CTRU_004491	CTRU_004490	7	scaffold12_20.8	12215	2109566	2111482	25	0	Protein of unknown function;
CTRU_004491	CTRU_001530	8	scaffold25_20.9	12214	2109513	2111419	53	0	Similar to PUS1: tRNA pseudouridine synthase 1 (Yarrowia lipolytica (strain CLIB 122 / E 150));
CTRU_004491	CTRU_000569	9	scaffold37_20.9	12213	2108835	2111378	41	0	Similar to NAB2: Nuclear polyadenylated RNA-binding protein NAB2 (Saccharomyces cerevisiae (strain ATCC 204508 / S288c));
CTRU_004491	CTRU_005173	10	scaffold40_20.8	12212	2108482	2109761	353	1	Similar to SPCC1494.01: UPF0676 protein C1494.01 (Schizosaccharomyces pombe (strain 972 / ATCC 24843));
Cluster 21: DMAT
Backbone_gene_id	Gene_id	Gene_positions	Chromosome-Contig	Gene_order	5'end	3'end	Gene_distance	Domain_score	Annotated_gene_function
CTRU_004499	CTRU_004499	0	scaffold12_20.8	12355	2185319	2186608	0	0	Similar to sirD: 4-O-dimethylallyl-L-tyrosine synthase (Leptosphaeria maculans);
CTRU_004499	CTRU_001553	1	scaffold25_20.9	12354	2184958	2185950	361	1	Similar to RDH11: Retinol dehydrogenase 11 (Homo sapiens);
CTRU_004499	CTRU_003860	2	scaffold4_20.9	12353	2183852	2184904	54	1	Similar to adhA: 5'-hydroxyaverantin dehydrogenase (Aspergillus parasiticus);
CTRU_004499	CTRU_004498	3	scaffold12_20.8	12352	2183324	2184461	443	0	Similar to pksR: Polyketide synthase PksR (Bacillus subtilis (strain 168));
CTRU_004499	CTRU_001552	4	scaffold25_20.9	12351	2182755	2183666	342	1	Similar to Hsd17b4: Peroxisomal multifunctional enzyme type 2 (Mus musculus);
CTRU_004499	CTRU_003164	5	scaffold61_20.9	12350	2182076	2182876	121	1	Similar to Tropinone reductase-like 3 (Erythroxylum coca);
CTRU_004499	CTRU_003163	6	scaffold61_20.9	12349	2181719	2181927	149	0	Protein of unknown function;
CTRU_004499	CTRU_005193	7	scaffold40_20.8	12348	2181694	2186090	25	0	Similar to exo2: 5'-3' exoribonuclease 1 (Schizosaccharomyces pombe (strain 972 / ATCC 24843));
CTRU_004499	CTRU_004497	8	scaffold12_20.8	12347	2181303	2183027	391	0	Similar to mug14: Meiotically up-regulated gene 14 protein (Schizosaccharomyces pombe (strain 972 / ATCC 24843));
CTRU_004499	CTRU_005192	9	scaffold40_20.8	12346	2180575	2181325	22	0	Similar to SPC3: Microsomal signal peptidase subunit 3 (Kluyveromyces lactis (strain ATCC 8585 / CBS 2359 / DSM 70799 / NBRC 1267 / NRRL Y-1140 / WM37));
CTRU_004499	CTRU_003859	10	scaffold4_20.9	12345	2180457	2180645	70	0	Protein of unknown function;
CTRU_004499	CTRU_001551	11	scaffold25_20.9	12344	2179747	2182236	710	0	Protein of unknown function;
CTRU_004499	CTRU_000589	12	scaffold37_20.9	12343	2179429	2181094	318	0	Similar to KAB1: Probable voltage-gated potassium channel subunit beta (Arabidopsis thaliana);
CTRU_004499	CTRU_002385	13	scaffold30_20.7	12342	2179340	2181250	89	1	Similar to SPBC1271.10c: Uncharacterized MFS-type transporter C1271.10c (Schizosaccharomyces pombe (strain 972 / ATCC 24843));
Cluster 22: NRPS-like
Backbone_gene_id	Gene_id	Gene_positions	Chromosome-Contig	Gene_order	5'end	3'end	Gene_distance	Domain_score	Annotated_gene_function
CTRU_004502	CTRU_004504	-11	scaffold12_20.8	12384	2204964	2207905	394	1	Similar to SPBC1683.12: Uncharacterized transporter C1683.12 (Schizosaccharomyces pombe (strain 972 / ATCC 24843));
CTRU_004502	CTRU_001557	-10	scaffold25_20.9	12383	2204570	2205999	17	0	Protein of unknown function;
CTRU_004502	CTRU_005198	-9	scaffold40_20.8	12382	2204553	2210126	1409	0	Similar to lsk1: CTD kinase subunit alpha (Schizosaccharomyces pombe (strain 972 / ATCC 24843));
CTRU_004502	CTRU_002390	-8	scaffold30_20.7	12381	2203144	2206647	127	1	Similar to SPBC1271.10c: Uncharacterized MFS-type transporter C1271.10c (Schizosaccharomyces pombe (strain 972 / ATCC 24843));
CTRU_004502	CTRU_003863	-7	scaffold4_20.9	12380	2203017	2206302	595	0	Similar to LAE1: Secondary metabolism regulator LAE1 (Cochliobolus heterostrophus (strain C5 / ATCC 48332 / race O));
CTRU_004502	CTRU_001556	-6	scaffold25_20.9	12379	2201369	2203612	132	0	Similar to fmn1: Riboflavin kinase (Schizosaccharomyces pombe (strain 972 / ATCC 24843));
CTRU_004502	CTRU_005197	-5	scaffold40_20.8	12378	2201237	2202802	25	0	Protein of unknown function;
CTRU_004502	CTRU_003167	-4	scaffold61_20.9	12377	2201025	2202827	127	0	Similar to MIMI_L696: Uncharacterized protein L696 (Acanthamoeba polyphaga mimivirus);
CTRU_004502	CTRU_004503	-3	scaffold12_20.8	12376	2200348	2200898	168	0	Protein of unknown function;
CTRU_004502	CTRU_002389	-2	scaffold30_20.7	12375	2198843	2200516	187	0	Protein of unknown function;
CTRU_004502	CTRU_005196	-1	scaffold40_20.8	12374	2198656	2199709	26	0	Similar to pmp3: Plasma membrane proteolipid 3 (Neosartorya fumigata (strain ATCC MYA-4609 / Af293 / CBS 101355 / FGSC A1100));
CTRU_004502	CTRU_004502	0	scaffold12_20.8	12373	2198630	2204892	0	0	Similar to afoE: Iterative polyketide synthase afoE (Emericella nidulans (strain FGSC A4 / ATCC 38163 / CBS 112.46 / NRRL 194 / M139));
Cluster 23: PKS
Backbone_gene_id	Gene_id	Gene_positions	Chromosome-Contig	Gene_order	5'end	3'end	Gene_distance	Domain_score	Annotated_gene_function
CTRU_004692	CTRU_012175	-10	scaffold32_21.0	4359	386722	388853	40	1	Protein of unknown function;
CTRU_004692	CTRU_010504	-9	scaffold49_21.1	4358	386682	388142	234	0	Similar to UGT73C5: UDP-glycosyltransferase 73C5 (Arabidopsis thaliana);
CTRU_004692	CTRU_010974	-8	scaffold64_20.7	4357	386448	387302	106	0	Similar to coq-4: Ubiquinone biosynthesis protein coq-4%2C mitochondrial (Neurospora crassa (strain ATCC 24698 / 74-OR23-1A / CBS 708.71 / DSM 1257 / FGSC 987));
CTRU_004692	CTRU_009978	-7	scaffold47_21.0	4356	386342	390267	254	0	Similar to Alpha-glucosidase 2 (Bacillus thermoamyloliquefaciens);
CTRU_004692	CTRU_008789	-6	scaffold62_20.9	4355	386088	391835	321	1	Similar to abc4: ATP-binding cassette transporter abc4 (Schizosaccharomyces pombe (strain 972 / ATCC 24843));
CTRU_004692	CTRU_011846	-5	scaffold26_20.5	4354	385767	386771	48	0	Protein of unknown function;
CTRU_004692	CTRU_012335	-4	scaffold45_20.7	4353	385719	387820	149	0	Similar to sidA: L-ornithine N(5)-monooxygenase (Emericella nidulans (strain FGSC A4 / ATCC 38163 / CBS 112.46 / NRRL 194 / M139));
CTRU_004692	CTRU_005397	-3	scaffold34_20.7	4352	385570	386235	7	1	Similar to maiA: Maleylacetoacetate isomerase (Emericella nidulans (strain FGSC A4 / ATCC 38163 / CBS 112.46 / NRRL 194 / M139));
CTRU_004692	CTRU_005944	-2	scaffold15_21.0	4351	385563	386771	101	0	Similar to rutB: Peroxyureidoacrylate/ureidoacrylate amidohydrolase RutB (Acinetobacter baylyi (strain ATCC 33305 / BD413 / ADP1));
CTRU_004692	CTRU_011159	-1	scaffold57_20.7	4350	385462	390899	99	1	Similar to ABCC3: Canalicular multispecific organic anion transporter 2 (Homo sapiens);
CTRU_004692	CTRU_004692	0	scaffold40_20.8	4349	385363	393661	0	1	Similar to ccsA: Polyketide synthase-nonribosomal peptide synthetase (Aspergillus clavatus (strain ATCC 1007 / CBS 513.65 / DSM 816 / NCTC 3887 / NRRL 1));
CTRU_004692	CTRU_012869	1	scaffold39_20.3	4348	385357	387376	6	0	Similar to vma-11: V-type proton ATPase 16 kDa proteolipid subunit 2 (Neurospora crassa (strain ATCC 24698 / 74-OR23-1A / CBS 708.71 / DSM 1257 / FGSC 987));
CTRU_004692	CTRU_002700	2	scaffold61_20.9	4347	385349	387231	8	1	Similar to UPC2: Sterol uptake control protein 2 (Candida albicans (strain SC5314 / ATCC MYA-2876));
CTRU_004692	CTRU_011376	3	scaffold31_21.0	4346	385305	386365	44	0	Similar to SPAC17C9.11c: Uncharacterized protein C17C9.11c (Schizosaccharomyces pombe (strain 972 / ATCC 24843));
CTRU_004692	CTRU_011721	4	scaffold8_21.1	4345	385304	386241	1	0	Protein of unknown function;
CTRU_004692	CTRU_012619	5	scaffold44_20.8	4344	385139	386509	165	0	Similar to fap2: L-saccharopine oxidase (Schizosaccharomyces pombe (strain 972 / ATCC 24843));
CTRU_004692	CTRU_004066	6	scaffold12_20.8	4343	385106	389115	33	0	Similar to mms19: MMS19 nucleotide excision repair protein homolog (Dictyostelium discoideum);
CTRU_004692	CTRU_010503	7	scaffold49_21.1	4342	384902	386020	204	1	Similar to vrtI: Oxidoreductase vrtI (Penicillium aethiopicum);
CTRU_004692	CTRU_001932	8	scaffold30_20.7	4341	384854	389714	48	1	Similar to UPC2: Sterol uptake control protein 2 (Saccharomyces cerevisiae (strain ATCC 204508 / S288c));
Cluster 24: NRPS-like
Backbone_gene_id	Gene_id	Gene_positions	Chromosome-Contig	Gene_order	5'end	3'end	Gene_distance	Domain_score	Annotated_gene_function
CTRU_005131	CTRU_004448	-10	scaffold12_20.8	11880	1957387	1961524	483	1	Similar to MAL31: Maltose permease MAL31 (Saccharomyces cerevisiae (strain ATCC 204508 / S288c));
CTRU_005131	CTRU_005132	-9	scaffold40_20.8	11879	1956904	1959369	44	0	Similar to SPAC2F3.13c: Queuine tRNA-ribosyltransferase-like protein (Schizosaccharomyces pombe (strain 972 / ATCC 24843));
CTRU_005131	CTRU_001480	-8	scaffold25_20.9	11878	1956860	1963650	440	0	Similar to SPAC56F8.02: Uncharacterized protein C56F8.02 (Schizosaccharomyces pombe (strain 972 / ATCC 24843));
CTRU_005131	CTRU_004447	-7	scaffold12_20.8	11877	1956420	1958394	479	0	Similar to LAE1: Secondary metabolism regulator LAE1 (Cochliobolus heterostrophus (strain C5 / ATCC 48332 / race O));
CTRU_005131	CTRU_005818	-6	scaffold34_20.7	11876	1955210	1956899	55	0	Similar to UCH2: Ubiquitin carboxyl-terminal hydrolase 2 (Arabidopsis thaliana);
CTRU_005131	CTRU_003098	-5	scaffold61_20.9	11875	1955155	1957481	672	0	Similar to TOK1: Outward-rectifier potassium channel TOK1 (Saccharomyces cerevisiae (strain ATCC 204508 / S288c));
CTRU_005131	CTRU_000531	-4	scaffold37_20.9	11874	1954483	1958439	158	0	Similar to PRP5: Pre-mRNA-processing ATP-dependent RNA helicase PRP5 (Gibberella zeae (strain PH-1 / ATCC MYA-4620 / FGSC 9075 / NRRL 31084));
CTRU_005131	CTRU_005817	-3	scaffold34_20.7	11873	1954325	1959414	277	0	Protein of unknown function;
CTRU_005131	CTRU_003801	-2	scaffold4_20.9	11872	1954048	1960676	485	0	Similar to mip1: Target of rapamycin complex 1 subunit mip1 (Schizosaccharomyces pombe (strain 972 / ATCC 24843));
CTRU_005131	CTRU_000530	-1	scaffold37_20.9	11871	1952985	1954533	464	0	Protein of unknown function;
CTRU_005131	CTRU_005131	0	scaffold40_20.8	11870	1952521	1956360	0	1	Similar to lgrD: Linear gramicidin synthase subunit D (Brevibacillus parabrevis);
CTRU_005131	CTRU_001479	1	scaffold25_20.9	11869	1952467	1954587	54	0	Protein of unknown function;
CTRU_005131	CTRU_004446	2	scaffold12_20.8	11868	1952237	1954961	230	0	Protein of unknown function;
CTRU_005131	CTRU_003097	3	scaffold61_20.9	11867	1951760	1953548	477	0	Protein of unknown function;
CTRU_005131	CTRU_002313	4	scaffold30_20.7	11866	1951138	1954309	622	0	Similar to cel3B: Beta-glucosidase cel3A (Magnaporthe oryzae (strain 70-15 / ATCC MYA-4617 / FGSC 8958));
CTRU_005131	CTRU_005816	5	scaffold34_20.7	11865	1950024	1954020	289	0	Similar to POM152: Nucleoporin POM152 (Chaetomium thermophilum (strain DSM 1495 / CBS 144.50 / IMI 039719));
CTRU_005131	CTRU_004445	6	scaffold12_20.8	11864	1949867	1955340	157	0	Similar to ASCC2: Activating signal cointegrator 1 complex subunit 2 (Homo sapiens);
CTRU_005131	CTRU_000529	7	scaffold37_20.9	11863	1949492	1952984	375	0	Similar to ADE17: Bifunctional purine biosynthesis protein ADE17 (Saccharomyces cerevisiae (strain ATCC 204508 / S288c));
CTRU_005131	CTRU_004444	8	scaffold12_20.8	11862	1948966	1949865	373	0	Similar to rps20: 40S ribosomal protein S20 (Schizosaccharomyces pombe (strain 972 / ATCC 24843));
CTRU_005131	CTRU_005130	9	scaffold40_20.8	11861	1948791	1950773	175	0	Similar to YIL067C: Uncharacterized protein YIL067C (Saccharomyces cerevisiae (strain ATCC 204508 / S288c));
CTRU_005131	CTRU_002312	10	scaffold30_20.7	11860	1947751	1949930	843	1	Similar to SPAC11D3.11c: Uncharacterized transcriptional regulatory protein C11D3.11c (Schizosaccharomyces pombe (strain 972 / ATCC 24843));
Cluster 25: NRPS
Backbone_gene_id	Gene_id	Gene_positions	Chromosome-Contig	Gene_order	5'end	3'end	Gene_distance	Domain_score	Annotated_gene_function
CTRU_005233	CTRU_003209	-7	scaffold61_20.9	12628	2349456	2351973	684	1	Similar to liz1: Pantothenate transporter liz1 (Schizosaccharomyces pombe (strain 972 / ATCC 24843));
CTRU_005233	CTRU_004530	-6	scaffold12_20.8	12627	2348772	2350563	11	1	Similar to SPAC11D3.18c: Uncharacterized transporter C11D3.18C (Schizosaccharomyces pombe (strain 972 / ATCC 24843));
CTRU_005233	CTRU_003886	-5	scaffold4_20.9	12626	2347542	2348783	992	0	Protein of unknown function;
CTRU_005233	CTRU_003885	-4	scaffold4_20.9	12625	2346140	2346550	852	0	Protein of unknown function;
CTRU_005233	CTRU_001603	-3	scaffold25_20.9	12624	2345288	2352550	484	1	Similar to SCO3172: Baeyer-Villiger monooxygenase (Streptomyces coelicolor (strain ATCC BAA-471 / A3(2) / M145));
CTRU_005233	CTRU_003208	-2	scaffold61_20.9	12623	2344804	2348223	856	0	Similar to SPAC57A7.05: Uncharacterized protein C57A7.05 (Schizosaccharomyces pombe (strain 972 / ATCC 24843));
CTRU_005233	CTRU_000629	-1	scaffold37_20.9	12622	2343948	2346512	47	0	Similar to nak1: Serine/threonine-protein kinase nak1 (Schizosaccharomyces pombe (strain 972 / ATCC 24843));
CTRU_005233	CTRU_005233	0	scaffold40_20.8	12621	2343901	2350939	0	0	Similar to NRPS8: Nonribosomal peptide synthetase 8 (Neosartorya fumigata (strain ATCC MYA-4609 / Af293 / CBS 101355 / FGSC A1100));
CTRU_005233	CTRU_000628	1	scaffold37_20.9	12620	2343743	2350020	158	0	Similar to tel2: DNA replication checkpoint protein tel2 (Schizosaccharomyces pombe (strain 972 / ATCC 24843));
CTRU_005233	CTRU_001602	2	scaffold25_20.9	12619	2343186	2344561	557	1	Similar to Sdr16c6: Short-chain dehydrogenase/reductase family 16C member 6 (Mus musculus);
CTRU_005233	CTRU_004529	3	scaffold12_20.8	12618	2343040	2346402	146	1	Similar to SPAC1002.16c: Uncharacterized transporter C1002.16c (Schizosaccharomyces pombe (strain 972 / ATCC 24843));
CTRU_005233	CTRU_000627	4	scaffold37_20.9	12617	2342144	2343703	663	0	Similar to LCL3: Probable endonuclease LCL3 (Colletotrichum graminicola (strain M1.001 / M2 / FGSC 10212));
CTRU_005233	CTRU_001601	5	scaffold25_20.9	12616	2341303	2342430	286	0	Similar to mug180: Putative steryl acetyl hydrolase mug81 (Schizosaccharomyces pombe (strain 972 / ATCC 24843));
CTRU_005233	CTRU_005232	6	scaffold40_20.8	12615	2340951	2342777	347	1	Similar to vrtL: Efflux pump vrtL (Penicillium aethiopicum);
CTRU_005233	CTRU_000626	7	scaffold37_20.9	12614	2340465	2342004	486	0	Similar to nuo-49: NADH-ubiquinone oxidoreductase 49 kDa subunit%2C mitochondrial (Neurospora crassa (strain ATCC 24698 / 74-OR23-1A / CBS 708.71 / DSM 1257 / FGSC 987));
CTRU_005233	CTRU_004528	8	scaffold12_20.8	12613	2340200	2341561	265	0	Protein of unknown function;
CTRU_005233	CTRU_003884	9	scaffold4_20.9	12612	2339807	2343659	393	0	Similar to rdp1: RNA-dependent RNA polymerase 1 (Schizosaccharomyces pombe (strain 972 / ATCC 24843));
CTRU_005233	CTRU_001600	10	scaffold25_20.9	12611	2339049	2340110	303	0	Protein of unknown function;
CTRU_005233	CTRU_000625	11	scaffold37_20.9	12610	2338603	2340134	24	1	Similar to coq6: Ubiquinone biosynthesis monooxygenase COQ6%2C mitochondrial (Schizosaccharomyces pombe (strain 972 / ATCC 24843));
CTRU_005233	CTRU_003207	12	scaffold61_20.9	12609	2338058	2343916	545	1	Similar to CDR4: ABC transporter CDR4 (Candida albicans);
CTRU_005233	CTRU_001599	13	scaffold25_20.9	12608	2337733	2343184	325	0	Similar to yanB: Decarboxylase yanB (Aspergillus niger (strain ATCC 1015 / CBS 113.46 / FGSC A1144 / LSHB Ac4 / NCTC 3858a / NRRL 328 / USDA 3528.7));
CTRU_005233	CTRU_005231	14	scaffold40_20.8	12607	2337315	2338778	418	1	Similar to andG: O-acetyltransferase andG (Emericella variicolor);
Cluster 26: DMAT
Backbone_gene_id	Gene_id	Gene_positions	Chromosome-Contig	Gene_order	5'end	3'end	Gene_distance	Domain_score	Annotated_gene_function
CTRU_006070	CTRU_010389	-9	scaffold2_20.9	8225	922693	924823	140	1	Similar to mfs1: MFS glucose transporter mfs1 (Aspergillus flavus (strain ATCC 200026 / FGSC A1120 / NRRL 3357 / JCM 12722 / SRRC 167));
CTRU_006070	CTRU_010641	-8	scaffold49_21.1	8224	922553	927017	53	0	Similar to UAP1: UDP-N-acetylglucosamine pyrophosphorylase (Candida albicans);
CTRU_006070	CTRU_001244	-7	scaffold25_20.9	8223	922500	924355	58	0	Similar to TFC7: Transcription factor tau 55 kDa subunit (Saccharomyces cerevisiae (strain ATCC 204508 / S288c));
CTRU_006070	CTRU_007477	-6	scaffold55_20.9	8222	922442	923809	192	0	Similar to blr3397: Nitrilase blr3397 (Bradyrhizobium diazoefficiens (strain JCM 10833 / IAM 13628 / NBRC 14792 / USDA 110));
CTRU_006070	CTRU_009581	-5	scaffold23_20.9	8221	922250	923071	67	0	Similar to rad9: DNA repair protein rad9 (Schizosaccharomyces octosporus);
CTRU_006070	CTRU_010122	-4	scaffold47_21.0	8220	922183	924008	59	0	Protein of unknown function;
CTRU_006070	CTRU_008930	-3	scaffold62_20.9	8219	922124	922324	30	0	Protein of unknown function;
CTRU_006070	CTRU_008250	-2	scaffold28_20.7	8218	922094	923896	242	1	Similar to AGP2: General amino acid permease AGP2 (Saccharomyces cerevisiae (strain ATCC 204508 / S288c));
CTRU_006070	CTRU_008593	-1	scaffold33_20.6	8217	921852	924164	214	0	Protein of unknown function;
CTRU_006070	CTRU_006070	0	scaffold15_21.0	8216	921638	922873	0	0	Similar to tdiB: Indole prenyltransferase tdiB (Emericella nidulans (strain FGSC A4 / ATCC 38163 / CBS 112.46 / NRRL 194 / M139));
CTRU_006070	CTRU_010388	1	scaffold2_20.9	8215	921528	921818	110	0	Protein of unknown function;
CTRU_006070	CTRU_007896	2	scaffold17_21.0	8214	921207	922112	294	0	Protein of unknown function;
CTRU_006070	CTRU_006585	3	scaffold35_20.7	8213	921185	924420	22	0	Similar to SPAC513.07: Putative uncharacterized oxidoreductase C513.07 (Schizosaccharomyces pombe (strain 972 / ATCC 24843));
CTRU_006070	CTRU_009580	4	scaffold23_20.9	8212	921084	922178	101	0	Similar to SPAC10F6.04: RCC1 repeat-containing protein C10F6.04 (Schizosaccharomyces pombe (strain 972 / ATCC 24843));
CTRU_006070	CTRU_002833	5	scaffold61_20.9	8211	920875	922880	209	1	Similar to Got2: Aspartate aminotransferase%2C mitochondrial (Mus musculus);
Cluster 27: PKS
Backbone_gene_id	Gene_id	Gene_positions	Chromosome-Contig	Gene_order	5'end	3'end	Gene_distance	Domain_score	Annotated_gene_function
CTRU_006307	CTRU_006307	0	scaffold15_21.0	11420	1747890	1751121	0	0	Similar to mlcB: Compactin diketide synthase mokB (Penicillium citrinum);
CTRU_006307	CTRU_003755	1	scaffold4_20.9	11419	1747337	1753180	553	0	Similar to cid13: Poly(A) RNA polymerase cid13 (Schizosaccharomyces pombe (strain 972 / ATCC 24843));
CTRU_006307	CTRU_001437	2	scaffold25_20.9	11418	1746501	1748007	670	0	Protein of unknown function;
CTRU_006307	CTRU_004388	3	scaffold12_20.8	11417	1746220	1747827	180	0	Similar to cel3: Exoglucanase 3 (Agaricus bisporus);
CTRU_006307	CTRU_000470	4	scaffold37_20.9	11416	1745714	1746520	300	0	Protein of unknown function;
CTRU_006307	CTRU_005071	5	scaffold40_20.8	11415	1745311	1746063	349	0	Protein of unknown function;
CTRU_006307	CTRU_003754	6	scaffold4_20.9	11414	1744169	1746811	748	0	Protein of unknown function;
CTRU_006307	CTRU_005070	7	scaffold40_20.8	11413	1744100	1745155	69	0	Similar to SSP1854: Probable nitronate monooxygenase (Staphylococcus saprophyticus subsp. saprophyticus (strain ATCC 15305 / DSM 20229));
CTRU_006307	CTRU_000469	8	scaffold37_20.9	11412	1744049	1745371	51	0	Similar to rna1: Ran GTPase-activating protein 1 (Schizosaccharomyces pombe (strain 972 / ATCC 24843));
CTRU_006307	CTRU_003043	9	scaffold61_20.9	11411	1742486	1746876	1505	0	Similar to EXOC1: Exocyst complex component 1 (Homo sapiens);
CTRU_006307	CTRU_006306	10	scaffold15_21.0	11410	1742381	1743980	105	1	Similar to afoG: Asperfuranone polyketide synthase afoG (Emericella nidulans (strain FGSC A4 / ATCC 38163 / CBS 112.46 / NRRL 194 / M139));
Cluster 28: NRPS-like
Backbone_gene_id	Gene_id	Gene_positions	Chromosome-Contig	Gene_order	5'end	3'end	Gene_distance	Domain_score	Annotated_gene_function
CTRU_006447	CTRU_012358	-9	scaffold45_20.7	5040	465125	465877	171	1	Similar to lvr: Levodione reductase (Leifsonia aquatica);
CTRU_006447	CTRU_012648	-8	scaffold44_20.8	5039	464954	467809	63	1	Similar to mpaDE: Cytochrome P450 monooxygenase mpaDE (Penicillium brevicompactum);
CTRU_006447	CTRU_008478	-7	scaffold33_20.6	5038	464891	467278	111	0	Similar to SNRNP40: U5 small nuclear ribonucleoprotein 40 kDa protein (Bos taurus);
CTRU_006447	CTRU_011738	-6	scaffold8_21.1	5037	464780	466502	20	0	Protein of unknown function;
CTRU_006447	CTRU_008809	-5	scaffold62_20.9	5036	464760	467542	215	0	Similar to mug14: Meiotically up-regulated gene 14 protein (Schizosaccharomyces pombe (strain 972 / ATCC 24843));
CTRU_006447	CTRU_004712	-4	scaffold40_20.8	5035	464545	466349	38	0	Protein of unknown function;
CTRU_006447	CTRU_008143	-3	scaffold28_20.7	5034	464507	465586	51	0	Similar to SPCC297.06c: Uncharacterized protein C297.06c (Schizosaccharomyces pombe (strain 972 / ATCC 24843));
CTRU_006447	CTRU_012199	-2	scaffold32_21.0	5033	464456	464782	128	0	Protein of unknown function;
CTRU_006447	CTRU_001144	-1	scaffold25_20.9	5032	464328	468467	159	0	Similar to mesA: Protein mesA (Emericella nidulans (strain FGSC A4 / ATCC 38163 / CBS 112.46 / NRRL 194 / M139));
CTRU_006447	CTRU_006447	0	scaffold35_20.7	5031	464169	467993	0	0	Similar to afoE: Iterative polyketide synthase afoE (Emericella nidulans (strain FGSC A4 / ATCC 38163 / CBS 112.46 / NRRL 194 / M139));
CTRU_006447	CTRU_011176	1	scaffold57_20.7	5030	464117	476491	52	0	Similar to mug138: Putative zinc protease mug138 (Schizosaccharomyces pombe (strain 972 / ATCC 24843));
CTRU_006447	CTRU_004086	2	scaffold12_20.8	5029	464064	465012	53	0	Similar to utp23: rRNA-processing protein utp23 (Schizosaccharomyces pombe (strain 972 / ATCC 24843));
CTRU_006447	CTRU_010528	3	scaffold49_21.1	5028	464045	466267	19	0	Similar to erd-2: ER lumen protein-retaining receptor (Caenorhabditis elegans);
CTRU_006447	CTRU_011873	4	scaffold26_20.5	5027	463690	466025	242	1	Similar to ordA: O-methylsterigmatocystin oxidoreductase (Aspergillus flavus);
CTRU_006447	CTRU_009726	5	scaffold19_20.9	5026	463482	466986	208	0	Similar to PMT4: Dolichyl-phosphate-mannose--protein mannosyltransferase 4 (Candida albicans (strain SC5314 / ATCC MYA-2876));
CTRU_006447	CTRU_010261	6	scaffold2_20.9	5025	463406	464398	76	0	Similar to mug80: Meiotically up-regulated gene 80 protein (Schizosaccharomyces pombe (strain 972 / ATCC 24843));
CTRU_006447	CTRU_009475	7	scaffold23_20.9	5024	463398	468152	8	1	Similar to CDR4: ABC transporter CDR4 (Candida albicans);
CTRU_006447	CTRU_010749	8	scaffold3_20.8	5023	463241	465732	157	0	Similar to ARB_05157: LysM domain-containing protein ARB_05157 (Arthroderma benhamiae (strain ATCC MYA-4681 / CBS 112371));
CTRU_006447	CTRU_007375	9	scaffold55_20.9	5022	463154	465348	87	1	Similar to SPAC6B12.04c: Uncharacterized aminotransferase C6B12.04c (Schizosaccharomyces pombe (strain 972 / ATCC 24843));
CTRU_006447	CTRU_003411	10	scaffold4_20.9	5021	463152	467370	2	1	Similar to pmd1: Leptomycin B resistance protein pmd1 (Schizosaccharomyces pombe (strain 972 / ATCC 24843));
Cluster 29: NRPS-like
Backbone_gene_id	Gene_id	Gene_positions	Chromosome-Contig	Gene_order	5'end	3'end	Gene_distance	Domain_score	Annotated_gene_function
CTRU_006451	CTRU_010005	-7	scaffold47_21.0	5199	483410	486225	96	1	Similar to VBA5: Vacuolar basic amino acid transporter 5 (Saccharomyces cerevisiae (strain ATCC 204508 / S288c));
CTRU_006451	CTRU_008147	-6	scaffold28_20.7	5198	483314	484896	9	0	Protein of unknown function;
CTRU_006451	CTRU_012781	-5	scaffold24_20.7	5197	483305	488214	262	0	Similar to ANKRD50: Ankyrin repeat domain-containing protein 50 (Homo sapiens);
CTRU_006451	CTRU_005427	-4	scaffold34_20.7	5196	483043	483836	46	0	Similar to afoD: FAD-dependent monooxygenase afoD (Emericella nidulans (strain FGSC A4 / ATCC 38163 / CBS 112.46 / NRRL 194 / M139));
CTRU_006451	CTRU_012205	-3	scaffold32_21.0	5195	482997	483599	249	0	Protein of unknown function;
CTRU_006451	CTRU_005968	-2	scaffold15_21.0	5194	482748	483935	75	0	Protein of unknown function;
CTRU_006451	CTRU_012654	-1	scaffold44_20.8	5193	482673	484227	244	0	Similar to AQY1: Aquaporin-1 (Saccharomyces cerevisiae);
CTRU_006451	CTRU_006451	0	scaffold35_20.7	5192	482429	487255	0	1	Similar to afoE: Iterative polyketide synthase afoE (Emericella nidulans (strain FGSC A4 / ATCC 38163 / CBS 112.46 / NRRL 194 / M139));
CTRU_006451	CTRU_009479	1	scaffold23_20.9	5191	482353	484248	76	1	Similar to SPBC15C4.04c: Uncharacterized amino-acid permease C15C4.04c (Schizosaccharomyces pombe (strain 972 / ATCC 24843));
CTRU_006451	CTRU_001149	2	scaffold25_20.9	5190	482214	483263	139	0	Similar to NUC1: Mitochondrial nuclease (Saccharomyces cerevisiae (strain ATCC 204508 / S288c));
CTRU_006451	CTRU_011878	3	scaffold26_20.5	5189	482160	483267	4	1	Similar to GST: Glutathione S-transferase (Plasmodium falciparum);
Cluster 30: PKS
Backbone_gene_id	Gene_id	Gene_positions	Chromosome-Contig	Gene_order	5'end	3'end	Gene_distance	Domain_score	Annotated_gene_function
CTRU_006479	CTRU_007798	-4	scaffold17_21.0	6013	581874	588494	74	1	Similar to gsfF: Cytochrome P450 momooxygenase gsfF (Penicillium aethiopicum);
CTRU_006479	CTRU_002739	-3	scaffold61_20.9	6012	581800	583200	98	1	Similar to aifA: Apoptosis-inducing factor homolog A (Dictyostelium discoideum);
CTRU_006479	CTRU_005984	-2	scaffold15_21.0	6011	581702	584183	391	0	Protein of unknown function;
CTRU_006479	CTRU_009506	-1	scaffold23_20.9	6010	581311	583057	155	0	Protein of unknown function;
CTRU_006479	CTRU_006479	0	scaffold35_20.7	6009	581156	586159	0	0	Similar to bik1: Bikaverin polyketide synthase bik1 (Gibberella fujikuroi (strain CBS 195.34 / IMI 58289 / NRRL A-6831));
CTRU_006479	CTRU_008837	1	scaffold62_20.9	6008	581107	582756	49	0	Protein of unknown function;
CTRU_006479	CTRU_010782	2	scaffold3_20.8	6007	581026	583455	81	1	Similar to lxr1: NADP-dependent mannitol dehydrogenase (Hypocrea jecorina);
CTRU_006479	CTRU_011752	3	scaffold8_21.1	6006	580958	582295	68	0	Protein of unknown function;
CTRU_006479	CTRU_010034	4	scaffold47_21.0	6005	580892	581790	66	0	Protein of unknown function;
CTRU_006479	CTRU_010301	5	scaffold2_20.9	6004	580681	584680	211	0	Similar to KGD1: 2-oxoglutarate dehydrogenase%2C mitochondrial (Saccharomyces cerevisiae (strain ATCC 204508 / S288c));
CTRU_006479	CTRU_004118	6	scaffold12_20.8	6003	580360	581645	321	0	Similar to SPAC823.07: Protein PER1 homolog (Schizosaccharomyces pombe (strain 972 / ATCC 24843));
CTRU_006479	CTRU_008160	7	scaffold28_20.7	6002	580300	585651	60	0	Similar to MUTYH: Adenine DNA glycosylase (Homo sapiens);
CTRU_006479	CTRU_009172	8	scaffold59_20.8	6001	580276	580797	24	0	Similar to NCE102: Non-classical export protein 2 (Saccharomyces cerevisiae (strain ATCC 204508 / S288c));
CTRU_006479	CTRU_011434	9	scaffold31_21.0	6000	580037	582163	239	0	Similar to mask: Ankyrin repeat and KH domain-containing protein mask (Drosophila melanogaster);
CTRU_006479	CTRU_011433	10	scaffold31_21.0	5999	579974	583618	63	0	Protein of unknown function;
CTRU_006479	CTRU_001982	11	scaffold30_20.7	5998	579454	580265	291	1	Similar to lvr: Levodione reductase (Leifsonia aquatica);
Cluster 31: PKS-like
Backbone_gene_id	Gene_id	Gene_positions	Chromosome-Contig	Gene_order	5'end	3'end	Gene_distance	Domain_score	Annotated_gene_function
CTRU_006560	CTRU_007873	-4	scaffold17_21.0	7694	830506	832620	158	1	Similar to HGT1: High-affinity glucose transporter (Kluyveromyces lactis (strain ATCC 8585 / CBS 2359 / DSM 70799 / NBRC 1267 / NRRL Y-1140 / WM37));
CTRU_006560	CTRU_010616	-3	scaffold49_21.1	7693	830296	832778	18	0	Similar to lys1: Homocitrate synthase%2C mitochondrial (Penicillium rubens (strain ATCC 28089 / DSM 1075 / NRRL 1951 / Wisconsin 54-1255));
CTRU_006560	CTRU_009807	-2	scaffold19_20.9	7692	830278	832048	370	0	Protein of unknown function;
CTRU_006560	CTRU_002805	-1	scaffold61_20.9	7691	829908	833181	116	0	Similar to SPBC3B8.04c: Uncharacterized transporter C3B8.04c (Schizosaccharomyces pombe (strain 972 / ATCC 24843));
CTRU_006560	CTRU_006560	0	scaffold35_20.7	7690	829792	837174	0	1	Similar to mlcB: Compactin diketide synthase mokB (Penicillium citrinum);
Cluster 32: NRPS-like
Backbone_gene_id	Gene_id	Gene_positions	Chromosome-Contig	Gene_order	5'end	3'end	Gene_distance	Domain_score	Annotated_gene_function
CTRU_006791	CTRU_006274	-5	scaffold15_21.0	11115	1624065	1628426	115	1	Similar to acu-15: Transcriptional activator protein acu-15 (Neurospora crassa (strain ATCC 24698 / 74-OR23-1A / CBS 708.71 / DSM 1257 / FGSC 987));
CTRU_006791	CTRU_000433	-4	scaffold37_20.9	11114	1623717	1628541	885	0	Protein of unknown function;
CTRU_006791	CTRU_003718	-3	scaffold4_20.9	11113	1622550	1622832	275	0	Protein of unknown function;
CTRU_006791	CTRU_005045	-2	scaffold40_20.8	11112	1622275	1623840	281	0	Similar to ERG12: Mevalonate kinase (Saccharomyces cerevisiae (strain ATCC 204508 / S288c));
CTRU_006791	CTRU_006273	-1	scaffold15_21.0	11111	1621994	1624722	443	0	Protein of unknown function;
CTRU_006791	CTRU_006791	0	scaffold35_20.7	11110	1621551	1625272	0	0	Similar to afoE: Iterative polyketide synthase afoE (Emericella nidulans (strain FGSC A4 / ATCC 38163 / CBS 112.46 / NRRL 194 / M139));
CTRU_006791	CTRU_005727	1	scaffold34_20.7	11109	1621536	1625914	15	0	Similar to CSTLP2: CMP-sialic acid transporter 2 (Oryza sativa subsp. japonica);
CTRU_006791	CTRU_001402	2	scaffold25_20.9	11108	1621324	1623476	212	0	Similar to SPCC126.07c: PHD and RING finger domain-containing protein C126.07c (Schizosaccharomyces pombe (strain 972 / ATCC 24843));
CTRU_006791	CTRU_002232	3	scaffold30_20.7	11107	1621300	1622904	24	0	Protein of unknown function;
CTRU_006791	CTRU_003717	4	scaffold4_20.9	11106	1621188	1621418	112	0	Protein of unknown function;
CTRU_006791	CTRU_005044	5	scaffold40_20.8	11105	1620909	1621789	279	0	Protein of unknown function;
CTRU_006791	CTRU_004354	6	scaffold12_20.8	11104	1620287	1622651	622	0	Similar to SP3: Subtilisin-like protease 3 (Pseudogymnoascus destructans (strain ATCC MYA-4855 / 20631-21));
CTRU_006791	CTRU_005043	7	scaffold40_20.8	11103	1619935	1620807	352	0	Similar to RAM2: Protein farnesyltransferase/geranylgeranyltransferase type-1 subunit alpha (Candida albicans);
CTRU_006791	CTRU_006790	8	scaffold35_20.7	11102	1619904	1621550	31	0	Similar to axe-2: Acetylxylan esterase 2 (Talaromyces purpureogenus);
CTRU_006791	CTRU_005042	9	scaffold40_20.8	11101	1618990	1619564	340	0	Protein of unknown function;
CTRU_006791	CTRU_006272	10	scaffold15_21.0	11100	1618268	1621379	722	1	Similar to qutD: Probable quinate permease (Aspergillus niger (strain CBS 513.88 / FGSC A1513));
Cluster 33: PKS
Backbone_gene_id	Gene_id	Gene_positions	Chromosome-Contig	Gene_order	5'end	3'end	Gene_distance	Domain_score	Annotated_gene_function
CTRU_006797	CTRU_003727	-5	scaffold4_20.9	11185	1645875	1649932	346	1	Similar to SPBC30D10.05c: Uncharacterized oxidoreductase C30D10.05c (Schizosaccharomyces pombe (strain 972 / ATCC 24843));
CTRU_006797	CTRU_002238	-4	scaffold30_20.7	11184	1645166	1646221	351	0	Similar to plcA: 1-phosphatidylinositol phosphodiesterase (Listeria monocytogenes serovar 1/2a (strain ATCC BAA-679 / EGD-e));
CTRU_006797	CTRU_005054	-3	scaffold40_20.8	11183	1644815	1648178	9	0	Similar to RAD16: DNA repair protein RAD16 (Saccharomyces cerevisiae (strain ATCC 204508 / S288c));
CTRU_006797	CTRU_000440	-2	scaffold37_20.9	11182	1644806	1647659	396	0	Protein of unknown function;
CTRU_006797	CTRU_001410	-1	scaffold25_20.9	11181	1644410	1648496	6	0	Similar to cat-3: Catalase-3 (Neurospora crassa (strain ATCC 24698 / 74-OR23-1A / CBS 708.71 / DSM 1257 / FGSC 987));
CTRU_006797	CTRU_006797	0	scaffold35_20.7	11180	1644404	1652354	0	0	Similar to mlcB: Compactin diketide synthase mokB (Penicillium citrinum);
Cluster 34: PKS
Backbone_gene_id	Gene_id	Gene_positions	Chromosome-Contig	Gene_order	5'end	3'end	Gene_distance	Domain_score	Annotated_gene_function
CTRU_006902	CTRU_010498	-9	scaffold49_21.1	4129	361760	364072	4	1	Similar to CTF1-ALPHA: Cutinase transcription factor 1 alpha (Fusarium solani subsp. pisi);
CTRU_006902	CTRU_011840	-8	scaffold26_20.5	4128	361756	367648	157	0	Similar to YML020W: Uncharacterized protein YML020W (Saccharomyces cerevisiae (strain ATCC 204508 / S288c));
CTRU_006902	CTRU_012750	-7	scaffold24_20.7	4127	361599	362436	346	0	Protein of unknown function;
CTRU_006902	CTRU_003404	-6	scaffold4_20.9	4126	361253	364193	151	1	Similar to rco-3: Probable glucose transporter rco-3 (Neurospora crassa (strain ATCC 24698 / 74-OR23-1A / CBS 708.71 / DSM 1257 / FGSC 987));
CTRU_006902	CTRU_010967	-5	scaffold64_20.7	4125	361102	366477	178	0	Similar to srb8: Mediator of RNA polymerase II transcription subunit 12 (Neurospora crassa (strain ATCC 24698 / 74-OR23-1A / CBS 708.71 / DSM 1257 / FGSC 987));
CTRU_006902	CTRU_007743	-4	scaffold17_21.0	4124	360924	362526	11	0	Similar to PLR_Lu2: Bifunctional pinoresinol-lariciresinol reductase 2 (Linum usitatissimum);
CTRU_006902	CTRU_003403	-3	scaffold4_20.9	4123	360913	363361	52	0	Protein of unknown function;
CTRU_006902	CTRU_012485	-2	scaffold36_21.2	4122	360861	362714	122	1	Similar to TRI11: Isotrichodermin C-15 hydroxylase (Fusarium sporotrichioides);
CTRU_006902	CTRU_007345	-1	scaffold55_20.9	4121	360739	366725	464	0	Similar to pgt1: Glutathione transporter 1 (Schizosaccharomyces pombe (strain 972 / ATCC 24843));
CTRU_006902	CTRU_006902	0	scaffold74_20.9	4120	360275	368237	0	1	Similar to mlcB: Compactin diketide synthase mokB (Penicillium citrinum);
CTRU_006902	CTRU_011715	1	scaffold8_21.1	4119	360250	360981	25	0	Protein of unknown function;
CTRU_006902	CTRU_008118	2	scaffold28_20.7	4118	360226	361537	24	0	Similar to BAT1: Branched-chain-amino-acid aminotransferase%2C mitochondrial (Saccharomyces cerevisiae (strain ATCC 204508 / S288c));
CTRU_006902	CTRU_011368	3	scaffold31_21.0	4117	360155	363605	71	0	Similar to ANP1: Mannan polymerase II complex ANP1 subunit (Saccharomyces cerevisiae (strain ATCC 204508 / S288c));
CTRU_006902	CTRU_012864	4	scaffold39_20.3	4116	360116	364097	39	0	Similar to PIK3C3: Phosphatidylinositol 3-kinase catalytic subunit type 3 (Homo sapiens);
CTRU_006902	CTRU_002694	5	scaffold61_20.9	4115	359976	364124	27	0	Similar to SPAC4G9.04c: Uncharacterized protein C4G9.04c (Schizosaccharomyces pombe (strain 972 / ATCC 24843));
CTRU_006902	CTRU_008781	6	scaffold62_20.9	4114	359766	360382	210	0	Similar to mrpl19: 54S ribosomal protein L19%2C mitochondrial (Schizosaccharomyces pombe (strain 972 / ATCC 24843));
CTRU_006902	CTRU_010233	7	scaffold2_20.9	4113	359765	363624	1	1	Similar to PPR1: Pyrimidine pathway regulatory protein 1 (Saccharomyces cerevisiae (strain ATCC 204508 / S288c));
CTRU_006902	CTRU_006423	8	scaffold35_20.7	4112	359735	361231	30	0	Protein of unknown function;
CTRU_006902	CTRU_005389	9	scaffold34_20.7	4111	359603	361455	132	1	Similar to mpaDE: Cytochrome P450 monooxygenase mpaDE (Penicillium brevicompactum);
Cluster 35: HYBRID
Backbone_gene_id	Gene_id	Gene_positions	Chromosome-Contig	Gene_order	5'end	3'end	Gene_distance	Domain_score	Annotated_gene_function
CTRU_007389	CTRU_010278	-12	scaffold2_20.9	5453	513795	516071	191	1	Similar to roqT: Efflux pump roqT (Penicillium rubens (strain ATCC 28089 / DSM 1075 / NRRL 1951 / Wisconsin 54-1255));
CTRU_007389	CTRU_008819	-11	scaffold62_20.9	5452	513604	515334	39	0	Protein of unknown function;
CTRU_007389	CTRU_011186	-10	scaffold57_20.7	5451	513565	515293	149	0	Protein of unknown function;
CTRU_007389	CTRU_012524	-9	scaffold36_21.2	5450	513416	515702	14	0	Similar to mtr: N amino acid transport system protein (Neurospora crassa (strain ATCC 24698 / 74-OR23-1A / CBS 708.71 / DSM 1257 / FGSC 987));
CTRU_007389	CTRU_008818	-8	scaffold62_20.9	5449	513402	515164	55	0	Similar to hgh1: Protein HGH1 homolog (Schizosaccharomyces pombe (strain 972 / ATCC 24843));
CTRU_007389	CTRU_011408	-7	scaffold31_21.0	5448	513347	515744	197	1	Similar to uaY: Positive regulator of purine utilization (Emericella nidulans (strain FGSC A4 / ATCC 38163 / CBS 112.46 / NRRL 194 / M139));
CTRU_007389	CTRU_004099	-6	scaffold12_20.8	5447	513150	516101	67	0	Similar to prp16: Pre-mRNA-splicing factor ATP-dependent RNA helicase prp16 (Schizosaccharomyces pombe (strain 972 / ATCC 24843));
CTRU_007389	CTRU_010540	-5	scaffold49_21.1	5446	513083	514173	164	0	Similar to SWP1: Dolichyl-diphosphooligosaccharide--protein glycosyltransferase subunit SWP1 (Saccharomyces cerevisiae (strain ATCC 204508 / S288c));
CTRU_007389	CTRU_007776	-4	scaffold17_21.0	5445	512919	513255	111	0	Protein of unknown function;
CTRU_007389	CTRU_010014	-3	scaffold47_21.0	5444	512808	514079	14	0	Similar to mug113: Meiotically up-regulated gene 113 protein (Schizosaccharomyces pombe (strain 972 / ATCC 24843));
CTRU_007389	CTRU_011185	-2	scaffold57_20.7	5443	512794	513147	130	0	Protein of unknown function;
CTRU_007389	CTRU_006943	-1	scaffold74_20.9	5442	512664	514924	178	1	Similar to Rdh12: Retinol dehydrogenase 12 (Mus musculus);
CTRU_007389	CTRU_007389	0	scaffold55_20.9	5441	512486	525489	0	1	Similar to ccsA: Polyketide synthase-nonribosomal peptide synthetase (Aspergillus clavatus (strain ATCC 1007 / CBS 513.65 / DSM 816 / NCTC 3887 / NRRL 1));
CTRU_007389	CTRU_011885	1	scaffold26_20.5	5440	512442	514133	44	0	Protein of unknown function;
CTRU_007389	CTRU_008487	2	scaffold33_20.6	5439	512340	513776	102	0	Similar to SPAC18B11.02c: Uncharacterized protein C18B11.02c (Schizosaccharomyces pombe (strain 972 / ATCC 24843));
CTRU_007389	CTRU_004729	3	scaffold40_20.8	5438	512183	515444	157	1	Similar to SPAC3H1.06c: Uncharacterized transporter C3H1.06c (Schizosaccharomyces pombe (strain 972 / ATCC 24843));
Cluster 36: PKS
Backbone_gene_id	Gene_id	Gene_positions	Chromosome-Contig	Gene_order	5'end	3'end	Gene_distance	Domain_score	Annotated_gene_function
CTRU_007501	CTRU_002860	-9	scaffold61_20.9	8694	1010532	1018567	28	1	Similar to mlcB: Compactin diketide synthase mokB (Penicillium citrinum);
CTRU_007501	CTRU_001260	-8	scaffold25_20.9	8693	1010504	1012793	581	0	Similar to stcW: Putative sterigmatocystin biosynthesis monooxygenase stcW (Emericella nidulans (strain FGSC A4 / ATCC 38163 / CBS 112.46 / NRRL 194 / M139));
CTRU_007501	CTRU_009273	-7	scaffold59_20.8	8692	1009630	1009923	80	0	Protein of unknown function;
CTRU_007501	CTRU_006609	-6	scaffold35_20.7	8691	1009359	1010003	126	0	Protein of unknown function;
CTRU_007501	CTRU_003567	-5	scaffold4_20.9	8690	1009233	1014302	99	1	Similar to abc2: ATP-binding cassette transporter abc2 (Schizosaccharomyces pombe (strain 972 / ATCC 24843));
CTRU_007501	CTRU_008273	-4	scaffold28_20.7	8689	1009134	1011831	374	0	Protein of unknown function;
CTRU_007501	CTRU_007924	-3	scaffold17_21.0	8688	1008760	1009737	28	0	Protein of unknown function;
CTRU_007501	CTRU_008945	-2	scaffold62_20.9	8687	1008732	1012862	76	0	Similar to laeA: Secondary metabolism regulator laeA (Neosartorya fumigata (strain ATCC MYA-4609 / Af293 / CBS 101355 / FGSC A1100));
CTRU_007501	CTRU_007077	-1	scaffold74_20.9	8686	1008656	1010053	71	0	Similar to SPBC83.09c: LIN1-like protein (Schizosaccharomyces pombe (strain 972 / ATCC 24843));
CTRU_007501	CTRU_007501	0	scaffold55_20.9	8685	1008585	1017389	0	1	Similar to mlcB: Compactin diketide synthase mokB (Penicillium citrinum);
CTRU_007501	CTRU_004211	1	scaffold12_20.8	8684	1008456	1010570	129	0	Protein of unknown function;
CTRU_007501	CTRU_007076	2	scaffold74_20.9	8683	1008450	1012635	6	0	Similar to RVB2: RuvB-like helicase 2 (Gibberella zeae (strain PH-1 / ATCC MYA-4620 / FGSC 9075 / NRRL 31084));
CTRU_007501	CTRU_008607	3	scaffold33_20.6	8682	1008323	1012404	127	0	Similar to klf1: Zinc finger protein klf1 (Schizosaccharomyces pombe (strain 972 / ATCC 24843));
CTRU_007501	CTRU_009605	4	scaffold23_20.9	8681	1008274	1014887	49	1	Similar to nit-4: Nitrogen assimilation transcription factor nit-4 (Neurospora crassa (strain ATCC 24698 / 74-OR23-1A / CBS 708.71 / DSM 1257 / FGSC 987));
CTRU_007501	CTRU_002859	5	scaffold61_20.9	8680	1008193	1009414	81	1	Similar to vrtI: Oxidoreductase vrtI (Penicillium aethiopicum);
CTRU_007501	CTRU_006093	6	scaffold15_21.0	8679	1008029	1009770	164	0	Similar to Mb2247c: Putative hydrolase Mb2247c (Mycobacterium bovis (strain ATCC BAA-935 / AF2122/97));
CTRU_007501	CTRU_001259	7	scaffold25_20.9	8678	1007977	1010078	52	1	Similar to SPCC417.10: Uncharacterized transporter C417.10 (Schizosaccharomyces pombe (strain 972 / ATCC 24843));
CTRU_007501	CTRU_009604	8	scaffold23_20.9	8677	1007864	1008493	113	0	Protein of unknown function;
CTRU_007501	CTRU_002074	9	scaffold30_20.7	8676	1007498	1010765	366	0	Similar to cot-3: Elongation factor 2 (Neurospora crassa (strain ATCC 24698 / 74-OR23-1A / CBS 708.71 / DSM 1257 / FGSC 987));
CTRU_007501	CTRU_003566	10	scaffold4_20.9	8675	1006994	1008550	504	1	Similar to alo-1: Putative D-arabinono-1%2C4-lactone oxidase (Neurospora crassa (strain ATCC 24698 / 74-OR23-1A / CBS 708.71 / DSM 1257 / FGSC 987));
CTRU_007501	CTRU_007075	11	scaffold74_20.9	8674	1006451	1008382	168	0	Similar to UFD1: Ubiquitin fusion degradation protein 1 (Saccharomyces cerevisiae (strain ATCC 204508 / S288c));
CTRU_007501	CTRU_000269	12	scaffold37_20.9	8673	1006434	1007262	17	0	Protein of unknown function;
CTRU_007501	CTRU_001258	13	scaffold25_20.9	8672	1005984	1007367	105	0	Similar to yfjR: Uncharacterized oxidoreductase YfjR (Bacillus subtilis (strain 168));
CTRU_007501	CTRU_004866	14	scaffold40_20.8	8671	1005777	1007787	207	1	Similar to 6-hydroxy-D-nicotine oxidase (Arthrobacter oxydans);
Cluster 37: PKS
Backbone_gene_id	Gene_id	Gene_positions	Chromosome-Contig	Gene_order	5'end	3'end	Gene_distance	Domain_score	Annotated_gene_function
CTRU_008031	CTRU_005681	-10	scaffold34_20.7	10364	1385398	1390436	590	1	Similar to nit-4: Nitrogen assimilation transcription factor nit-4 (Neurospora crassa (strain ATCC 24698 / 74-OR23-1A / CBS 708.71 / DSM 1257 / FGSC 987));
CTRU_008031	CTRU_002959	-9	scaffold61_20.9	10363	1384808	1389322	106	1	Similar to YBT1: ATP-dependent bile acid permease (Saccharomyces cerevisiae (strain ATCC 204508 / S288c));
CTRU_008031	CTRU_003654	-8	scaffold4_20.9	10362	1384702	1386747	228	0	Protein of unknown function;
CTRU_008031	CTRU_003653	-7	scaffold4_20.9	10361	1384474	1388937	250	0	Protein of unknown function;
CTRU_008031	CTRU_004986	-6	scaffold40_20.8	10360	1383829	1389187	77	0	Protein of unknown function;
CTRU_008031	CTRU_004291	-5	scaffold12_20.8	10359	1383752	1390194	275	0	Similar to wc-1: White collar 1 protein (Neurospora crassa (strain ATCC 24698 / 74-OR23-1A / CBS 708.71 / DSM 1257 / FGSC 987));
CTRU_008031	CTRU_005680	-4	scaffold34_20.7	10358	1383477	1385396	58	0	Similar to bphF: 4-hydroxy-2-oxovalerate aldolase (Rhodococcus jostii (strain RHA1));
CTRU_008031	CTRU_000370	-3	scaffold37_20.9	10357	1383419	1385041	427	0	Similar to MNN9: Mannan polymerase complex subunit MNN9 (Candida albicans (strain SC5314 / ATCC MYA-2876));
CTRU_008031	CTRU_002958	-2	scaffold61_20.9	10356	1382974	1383846	150	0	Similar to BPHL: Valacyclovir hydrolase (Homo sapiens);
CTRU_008031	CTRU_007178	-1	scaffold74_20.9	10355	1382824	1384877	284	0	Similar to YLR352W: F-box protein YLR352W (Saccharomyces cerevisiae (strain ATCC 204508 / S288c));
CTRU_008031	CTRU_008031	0	scaffold17_21.0	10354	1382540	1389089	0	0	Similar to wA: Conidial yellow pigment biosynthesis polyketide synthase (Emericella nidulans (strain FGSC A4 / ATCC 38163 / CBS 112.46 / NRRL 194 / M139));
CTRU_008031	CTRU_006717	1	scaffold35_20.7	10353	1382330	1384572	210	1	Similar to LAC12: Lactose permease (Kluyveromyces lactis (strain ATCC 8585 / CBS 2359 / DSM 70799 / NBRC 1267 / NRRL Y-1140 / WM37));
CTRU_008031	CTRU_006204	2	scaffold15_21.0	10352	1382210	1386064	120	0	Similar to SPAC4F8.11: Uncharacterized WD repeat-containing protein C4F8.11 (Schizosaccharomyces pombe (strain 972 / ATCC 24843));
CTRU_008031	CTRU_007598	3	scaffold55_20.9	10351	1381752	1384198	458	0	Similar to YEL023C: Uncharacterized protein YEL023C (Saccharomyces cerevisiae (strain ATCC 204508 / S288c));
CTRU_008031	CTRU_008687	4	scaffold33_20.6	10350	1381621	1382537	131	0	Protein of unknown function;
CTRU_008031	CTRU_005679	5	scaffold34_20.7	10349	1381604	1383195	17	1	Similar to AAT-1: Aspartate aminotransferase 1 (Medicago sativa);
CTRU_008031	CTRU_001348	6	scaffold25_20.9	10348	1381355	1383043	152	0	Similar to SUR2: Sphingolipid C4-hydroxylase SUR2 (Saccharomyces cerevisiae (strain ATCC 204508 / S288c));
CTRU_008031	CTRU_004985	7	scaffold40_20.8	10347	1380891	1383515	464	0	Similar to amt1: Ammonium transporter 1 (Schizosaccharomyces pombe (strain 972 / ATCC 24843));
CTRU_008031	CTRU_007177	8	scaffold74_20.9	10346	1380875	1382017	16	0	Protein of unknown function;
CTRU_008031	CTRU_000369	9	scaffold37_20.9	10345	1380764	1382996	111	0	Similar to ALY1: THO complex subunit 4A (Arabidopsis thaliana);
CTRU_008031	CTRU_008353	10	scaffold28_20.7	10344	1380730	1387241	34	1	Protein of unknown function;
Cluster 38: PKS
Backbone_gene_id	Gene_id	Gene_positions	Chromosome-Contig	Gene_order	5'end	3'end	Gene_distance	Domain_score	Annotated_gene_function
CTRU_008032	CTRU_005684	-8	scaffold34_20.7	10395	1393955	1396664	314	1	Similar to MCH5: Riboflavin transporter MCH5 (Saccharomyces cerevisiae (strain ATCC 204508 / S288c));
CTRU_008032	CTRU_002165	-7	scaffold30_20.7	10394	1393641	1394924	338	0	Similar to cns1: Hsp70/Hsp90 co-chaperone cns1 (Schizosaccharomyces pombe (strain 972 / ATCC 24843));
CTRU_008032	CTRU_002961	-6	scaffold61_20.9	10393	1393303	1395585	20	1	Similar to UPC2: Sterol uptake control protein 2 (Candida albicans (strain SC5314 / ATCC MYA-2876));
CTRU_008032	CTRU_000373	-5	scaffold37_20.9	10392	1393283	1393993	14	0	Protein of unknown function;
CTRU_008032	CTRU_007180	-4	scaffold74_20.9	10391	1393269	1395220	169	0	Similar to SPAC4D7.04c: Dehydrodolichyl diphosphate synthase complex subunit SPAC4D7.04c (Schizosaccharomyces pombe (strain 972 / ATCC 24843));
CTRU_008032	CTRU_004989	-3	scaffold40_20.8	10390	1393100	1393708	27	0	Protein of unknown function;
CTRU_008032	CTRU_006721	-2	scaffold35_20.7	10389	1393073	1401772	174	1	Similar to mlcB: Compactin diketide synthase mokB (Penicillium citrinum);
CTRU_008032	CTRU_003656	-1	scaffold4_20.9	10388	1392899	1398801	568	0	Similar to nphp3: Nephrocystin-3 (Xenopus tropicalis);
CTRU_008032	CTRU_008032	0	scaffold17_21.0	10387	1392331	1396954	0	1	Similar to mlcB: Compactin diketide synthase mokB (Penicillium citrinum);
CTRU_008032	CTRU_002164	1	scaffold30_20.7	10386	1391688	1393236	643	0	Similar to XBP1: Transcriptional repressor XBP1 (Saccharomyces cerevisiae (strain ATCC 204508 / S288c));
CTRU_008032	CTRU_007601	2	scaffold55_20.9	10385	1391238	1392648	450	0	Similar to CAP22: Protein CAP22 (Colletotrichum gloeosporioides);
CTRU_008032	CTRU_005683	3	scaffold34_20.7	10384	1391161	1391778	77	0	Similar to PAD1: Flavin prenyltransferase PAD1%2C mitochondrial (Saccharomyces cerevisiae (strain ATCC 204508 / S288c));
CTRU_008032	CTRU_006720	4	scaffold35_20.7	10383	1390992	1393946	169	0	Similar to DBP9: ATP-dependent RNA helicase DBP9 (Gibberella zeae (strain PH-1 / ATCC MYA-4620 / FGSC 9075 / NRRL 31084));
CTRU_008032	CTRU_002960	5	scaffold61_20.9	10382	1390388	1393711	235	1	Similar to CYP503A1: Ent-kaurene oxidase (Gibberella fujikuroi);
CTRU_008032	CTRU_003655	6	scaffold4_20.9	10381	1390384	1391681	4	0	Protein of unknown function;
CTRU_008032	CTRU_004988	7	scaffold40_20.8	10380	1390369	1391583	15	0	Protein of unknown function;
CTRU_008032	CTRU_006206	8	scaffold15_21.0	10379	1390284	1392020	85	0	Protein of unknown function;
CTRU_008032	CTRU_001350	9	scaffold25_20.9	10378	1389993	1393339	291	0	Protein of unknown function;
CTRU_008032	CTRU_007179	10	scaffold74_20.9	10377	1389866	1393138	127	0	Similar to png1: Chromatin modification-related protein png1 (Schizosaccharomyces pombe (strain 972 / ATCC 24843));
CTRU_008032	CTRU_007600	11	scaffold55_20.9	10376	1389719	1391504	147	1	Similar to RGT2: High-affinity glucose transporter RGT2 (Saccharomyces cerevisiae (strain ATCC 204508 / S288c));
Cluster 39: NRPS-like
Backbone_gene_id	Gene_id	Gene_positions	Chromosome-Contig	Gene_order	5'end	3'end	Gene_distance	Domain_score	Annotated_gene_function
CTRU_008325	CTRU_004946	-9	scaffold40_20.8	9793	1252096	1254403	185	1	Protein of unknown function;
CTRU_008325	CTRU_007564	-8	scaffold55_20.9	9792	1251631	1251911	327	0	Protein of unknown function;
CTRU_008325	CTRU_002135	-7	scaffold30_20.7	9791	1251304	1253268	101	0	Protein of unknown function;
CTRU_008325	CTRU_005639	-6	scaffold34_20.7	9790	1251203	1252330	22	0	Protein of unknown function;
CTRU_008325	CTRU_007995	-5	scaffold17_21.0	9789	1251181	1252371	23	0	Protein of unknown function;
CTRU_008325	CTRU_004251	-4	scaffold12_20.8	9788	1251158	1251693	30	0	Similar to hh2a: Histone H2A (Neurospora crassa (strain ATCC 24698 / 74-OR23-1A / CBS 708.71 / DSM 1257 / FGSC 987));
CTRU_008325	CTRU_006687	-3	scaffold35_20.7	9787	1251128	1252310	50	0	Similar to pelA: Probable pectin lyase A (Aspergillus clavatus (strain ATCC 1007 / CBS 513.65 / DSM 816 / NCTC 3887 / NRRL 1));
CTRU_008325	CTRU_008657	-2	scaffold33_20.6	9786	1251078	1252962	94	0	Similar to FMT1: Methionyl-tRNA formyltransferase%2C mitochondrial (Saccharomyces cerevisiae (strain ATCC 204508 / S288c));
CTRU_008325	CTRU_000333	-1	scaffold37_20.9	9785	1250984	1252025	601	0	Protein of unknown function;
CTRU_008325	CTRU_008325	0	scaffold28_20.7	9784	1250383	1255982	0	0	Similar to SPCC1827.03c: Putative peroxisomal-coenzyme A synthetase (Schizosaccharomyces pombe (strain 972 / ATCC 24843));
CTRU_008325	CTRU_004250	1	scaffold12_20.8	9783	1250057	1250592	209	0	Similar to CIB22: NADH dehydrogenase [ubiquinone] 1 beta subcomplex subunit 9 (Arabidopsis thaliana);
CTRU_008325	CTRU_007146	2	scaffold74_20.9	9782	1249779	1250867	275	0	Similar to tfb4: RNA polymerase II transcription factor B subunit 4 (Schizosaccharomyces pombe (strain 972 / ATCC 24843));
CTRU_008325	CTRU_002134	3	scaffold30_20.7	9781	1249750	1251104	29	0	Protein of unknown function;
CTRU_008325	CTRU_006163	4	scaffold15_21.0	9780	1249657	1251307	93	0	Protein of unknown function;
CTRU_008325	CTRU_008656	5	scaffold33_20.6	9779	1249251	1251077	230	0	Protein of unknown function;
CTRU_008325	CTRU_002929	6	scaffold61_20.9	9778	1249088	1251655	163	0	Similar to OBAP1A: Oil body-associated protein 1A (Arabidopsis thaliana);
CTRU_008325	CTRU_003617	7	scaffold4_20.9	9777	1248203	1251033	622	1	Similar to acu-15: Transcriptional activator protein acu-15 (Neurospora crassa (strain ATCC 24698 / 74-OR23-1A / CBS 708.71 / DSM 1257 / FGSC 987));
Cluster 40: PKS
Backbone_gene_id	Gene_id	Gene_positions	Chromosome-Contig	Gene_order	5'end	3'end	Gene_distance	Domain_score	Annotated_gene_function
CTRU_008354	CTRU_002960	-12	scaffold61_20.9	10382	1390388	1393711	4	1	Similar to CYP503A1: Ent-kaurene oxidase (Gibberella fujikuroi);
CTRU_008354	CTRU_003655	-11	scaffold4_20.9	10381	1390384	1391681	15	0	Protein of unknown function;
CTRU_008354	CTRU_004988	-10	scaffold40_20.8	10380	1390369	1391583	85	0	Protein of unknown function;
CTRU_008354	CTRU_006206	-9	scaffold15_21.0	10379	1390284	1392020	291	0	Protein of unknown function;
CTRU_008354	CTRU_001350	-8	scaffold25_20.9	10378	1389993	1393339	127	0	Protein of unknown function;
CTRU_008354	CTRU_007179	-7	scaffold74_20.9	10377	1389866	1393138	147	0	Similar to png1: Chromatin modification-related protein png1 (Schizosaccharomyces pombe (strain 972 / ATCC 24843));
CTRU_008354	CTRU_007600	-6	scaffold55_20.9	10376	1389719	1391504	108	1	Similar to RGT2: High-affinity glucose transporter RGT2 (Saccharomyces cerevisiae (strain ATCC 204508 / S288c));
CTRU_008354	CTRU_001349	-5	scaffold25_20.9	10375	1389611	1389866	44	0	Protein of unknown function;
CTRU_008354	CTRU_004987	-4	scaffold40_20.8	10374	1389469	1389822	294	0	Protein of unknown function;
CTRU_008354	CTRU_006719	-3	scaffold35_20.7	10373	1388890	1390116	268	1	Similar to Rv1260: Uncharacterized protein Rv1260 (Mycobacterium tuberculosis (strain ATCC 25618 / H37Rv));
CTRU_008354	CTRU_000372	-2	scaffold37_20.9	10372	1388622	1391540	154	0	Protein of unknown function;
CTRU_008354	CTRU_005682	-1	scaffold34_20.7	10371	1388468	1389988	733	0	Similar to fdc1: Ferulic acid decarboxylase 1 (Aspergillus niger (strain CBS 513.88 / FGSC A1513));
CTRU_008354	CTRU_008354	0	scaffold28_20.7	10370	1387735	1395617	0	1	Similar to NRPS14: Nonribosomal peptide synthetase 14 (Neosartorya fumigata (strain ATCC MYA-4609 / Af293 / CBS 101355 / FGSC A1100));
CTRU_008354	CTRU_007599	1	scaffold55_20.9	10369	1386779	1388724	956	0	Similar to SPBPB10D8.02c: Uncharacterized sulfatase PB10D8.02c (Schizosaccharomyces pombe (strain 972 / ATCC 24843));
CTRU_008354	CTRU_000371	2	scaffold37_20.9	10368	1386701	1387413	78	0	Similar to pex4: Ubiquitin-conjugating enzyme E2 pex4 (Dictyostelium discoideum);
CTRU_008354	CTRU_006718	3	scaffold35_20.7	10367	1386630	1388090	71	0	Protein of unknown function;
CTRU_008354	CTRU_006205	4	scaffold15_21.0	10366	1386352	1388607	278	0	Protein of unknown function;
CTRU_008354	CTRU_002163	5	scaffold30_20.7	10365	1385754	1387667	598	0	Protein of unknown function;
CTRU_008354	CTRU_005681	6	scaffold34_20.7	10364	1385398	1390436	356	1	Similar to nit-4: Nitrogen assimilation transcription factor nit-4 (Neurospora crassa (strain ATCC 24698 / 74-OR23-1A / CBS 708.71 / DSM 1257 / FGSC 987));
CTRU_008354	CTRU_002959	7	scaffold61_20.9	10363	1384808	1389322	590	1	Similar to YBT1: ATP-dependent bile acid permease (Saccharomyces cerevisiae (strain ATCC 204508 / S288c));
Cluster 41: PKS
Backbone_gene_id	Gene_id	Gene_positions	Chromosome-Contig	Gene_order	5'end	3'end	Gene_distance	Domain_score	Annotated_gene_function
CTRU_008409	CTRU_013541	-5	scaffold52_21.2	1440	114707	116920	35	1	Similar to SPBC1271.10c: Uncharacterized MFS-type transporter C1271.10c (Schizosaccharomyces pombe (strain 972 / ATCC 24843));
CTRU_008409	CTRU_009903	-4	scaffold47_21.0	1439	114672	117220	10	0	Protein of unknown function;
CTRU_008409	CTRU_008056	-3	scaffold28_20.7	1438	114662	115429	150	0	Similar to PEX11A: Peroxisomal membrane protein PMP30A (Candida boidinii);
CTRU_008409	CTRU_005312	-2	scaffold34_20.7	1437	114358	115279	53	0	Protein of unknown function;
CTRU_008409	CTRU_004610	-1	scaffold40_20.8	1436	114305	115604	1	0	Protein of unknown function;
CTRU_008409	CTRU_008409	0	scaffold33_20.6	1435	114304	123869	0	1	Similar to mokA: Lovastatin nonaketide synthase mokA (Monascus pilosus);
CTRU_008409	CTRU_006349	1	scaffold35_20.7	1434	114295	115050	9	0	Protein of unknown function;
CTRU_008409	CTRU_013506	2	scaffold18_20.8	1433	114288	114845	7	0	Protein of unknown function;
CTRU_008409	CTRU_010435	3	scaffold49_21.1	1432	114216	120515	72	0	Similar to tcsA: Two-component system protein A (Emericella nidulans (strain FGSC A4 / ATCC 38163 / CBS 112.46 / NRRL 194 / M139));
CTRU_008409	CTRU_013116	4	scaffold29_21.0	1431	114191	115675	25	0	Similar to phd1: Histone deacetylase phd1 (Schizosaccharomyces pombe (strain 972 / ATCC 24843));
CTRU_008409	CTRU_008719	5	scaffold62_20.9	1430	114087	115691	16	0	Similar to fech: Ferrochelatase%2C mitochondrial (Xenopus laevis);
CTRU_008409	CTRU_013631	6	scaffold7_21.6	1429	114072	115928	15	0	Protein of unknown function;
CTRU_008409	CTRU_009902	7	scaffold47_21.0	1428	114010	115446	62	1	Similar to MCH2: Probable transporter MCH2 (Saccharomyces cerevisiae (strain ATCC 204508 / S288c));
Cluster 42: PKS
Backbone_gene_id	Gene_id	Gene_positions	Chromosome-Contig	Gene_order	5'end	3'end	Gene_distance	Domain_score	Annotated_gene_function
CTRU_009115	CTRU_009446	-12	scaffold23_20.9	3849	331497	334509	64	1	Similar to PUT3: Proline utilization trans-activator (Saccharomyces cerevisiae (strain ATCC 204508 / S288c));
CTRU_009115	CTRU_012474	-11	scaffold36_21.2	3848	331433	333509	17	1	Similar to ftmP450-1: Tryprostatin B 6-hydroxylase (Neosartorya fumigata (strain ATCC MYA-4609 / Af293 / CBS 101355 / FGSC A1100));
CTRU_009115	CTRU_000093	-10	scaffold37_20.9	3847	331416	333999	102	0	Protein of unknown function;
CTRU_009115	CTRU_010714	-9	scaffold3_20.8	3846	331314	335787	15	0	Similar to SUB2: Subtilisin-like protease 2 (Arthroderma otae (strain ATCC MYA-4605 / CBS 113480));
CTRU_009115	CTRU_011147	-8	scaffold57_20.7	3845	331299	332303	51	0	Similar to rnhA: Ribonuclease H (Actinobacillus succinogenes (strain ATCC 55618 / 130Z));
CTRU_009115	CTRU_012325	-7	scaffold45_20.7	3844	331248	332767	27	0	Protein of unknown function;
CTRU_009115	CTRU_011146	-6	scaffold57_20.7	3843	331221	333597	56	0	Similar to crp-74: 60S ribosomal protein L10a (Neurospora crassa (strain ATCC 24698 / 74-OR23-1A / CBS 708.71 / DSM 1257 / FGSC 987));
CTRU_009115	CTRU_010226	-5	scaffold2_20.9	3842	331165	333018	41	0	Protein of unknown function;
CTRU_009115	CTRU_006411	-4	scaffold35_20.7	3841	331124	332256	35	0	Protein of unknown function;
CTRU_009115	CTRU_011359	-3	scaffold31_21.0	3840	331089	334432	123	0	Similar to nem1: Nuclear envelope morphology protein 1 (Schizosaccharomyces pombe (strain 972 / ATCC 24843));
CTRU_009115	CTRU_007733	-2	scaffold17_21.0	3839	330966	332533	62	1	Similar to YIL166C: Uncharacterized transporter YIL166C (Saccharomyces cerevisiae (strain ATCC 204508 / S288c));
CTRU_009115	CTRU_012011	-1	scaffold54_21.0	3838	330904	331455	200	0	Protein of unknown function;
CTRU_009115	CTRU_009115	0	scaffold59_20.8	3837	330704	338255	0	0	Similar to wA: Conidial yellow pigment biosynthesis polyketide synthase (Emericella nidulans (strain FGSC A4 / ATCC 38163 / CBS 112.46 / NRRL 194 / M139));
CTRU_009115	CTRU_009695	1	scaffold19_20.9	3836	330634	334950	70	0	Similar to PEX6: Peroxisomal biogenesis factor 6 (Colletotrichum orbiculare (strain 104-T / ATCC 96160 / CBS 514.97 / LARS 414 / MAFF 240422));
CTRU_009115	CTRU_008112	2	scaffold28_20.7	3835	330409	331151	225	0	Similar to duo1: DASH complex subunit duo1 (Schizosaccharomyces pombe (strain 972 / ATCC 24843));
CTRU_009115	CTRU_001920	3	scaffold30_20.7	3834	330371	333964	38	0	Similar to taf5: Transcription initiation factor TFIID subunit 5 (Schizosaccharomyces pombe (strain 972 / ATCC 24843));
CTRU_009115	CTRU_004670	4	scaffold40_20.8	3833	330167	331663	204	0	Protein of unknown function;
CTRU_009115	CTRU_009963	5	scaffold47_21.0	3832	330141	338185	26	1	Similar to mlcB: Compactin diketide synthase mokB (Penicillium citrinum);
Cluster 43: PKS
Backbone_gene_id	Gene_id	Gene_positions	Chromosome-Contig	Gene_order	5'end	3'end	Gene_distance	Domain_score	Annotated_gene_function
CTRU_009597	CTRU_007914	-12	scaffold17_21.0	8536	978798	979691	230	1	Similar to mtdH: NADP-dependent mannitol dehydrogenase (Agaricus bisporus);
CTRU_009597	CTRU_002064	-11	scaffold30_20.7	8535	978568	979945	72	0	Similar to v1g172254: L-2-hydroxyglutarate dehydrogenase%2C mitochondrial (Nematostella vectensis);
CTRU_009597	CTRU_003559	-10	scaffold4_20.9	8534	978496	985737	279	0	Similar to SMG6: Telomerase-binding protein EST1A (Pongo abelii);
CTRU_009597	CTRU_007061	-9	scaffold74_20.9	8533	978217	978882	236	0	Protein of unknown function;
CTRU_009597	CTRU_009849	-8	scaffold19_20.9	8532	977981	981626	652	0	Similar to AZF1: Asparagine-rich zinc finger protein AZF1 (Saccharomyces cerevisiae (strain ATCC 204508 / S288c));
CTRU_009597	CTRU_007491	-7	scaffold55_20.9	8531	977329	983401	14	1	Similar to NECHADRAFT_87110: Putative dipeptidase NECHADRAFT_87110 (Nectria haematococca (strain 77-13-4 / ATCC MYA-4622 / FGSC 9596 / MPVI));
CTRU_009597	CTRU_001253	-6	scaffold25_20.9	8530	977315	978100	137	0	Similar to SPCC16C4.10: Probable 6-phosphogluconolactonase (Schizosaccharomyces pombe (strain 972 / ATCC 24843));
CTRU_009597	CTRU_005570	-5	scaffold34_20.7	8529	977178	981324	255	0	Protein of unknown function;
CTRU_009597	CTRU_008265	-4	scaffold28_20.7	8528	976923	978644	270	1	Similar to DDB_G0289697: FAD-linked oxidoreductase DDB_G0289697 (Dictyostelium discoideum);
CTRU_009597	CTRU_007913	-3	scaffold17_21.0	8527	976653	979979	266	1	Protein of unknown function;
CTRU_009597	CTRU_010140	-2	scaffold47_21.0	8526	976387	977871	35	0	Similar to mtr: N amino acid transport system protein (Neurospora crassa (strain ATCC 24698 / 74-OR23-1A / CBS 708.71 / DSM 1257 / FGSC 987));
CTRU_009597	CTRU_006085	-1	scaffold15_21.0	8525	976032	976352	130	0	Protein of unknown function;
CTRU_009597	CTRU_009597	0	scaffold23_20.9	8524	975902	982463	0	0	Similar to wA: Conidial yellow pigment biosynthesis polyketide synthase (Emericella nidulans (strain FGSC A4 / ATCC 38163 / CBS 112.46 / NRRL 194 / M139));
Cluster 44: PKS
Backbone_gene_id	Gene_id	Gene_positions	Chromosome-Contig	Gene_order	5'end	3'end	Gene_distance	Domain_score	Annotated_gene_function
CTRU_009598	CTRU_004859	-4	scaffold40_20.8	8562	985025	986563	269	1	Similar to mpaG: O-methyltransferase mpaG (Penicillium brevicompactum);
CTRU_009598	CTRU_004206	-3	scaffold12_20.8	8561	984702	986294	131	0	Protein of unknown function;
CTRU_009598	CTRU_002853	-2	scaffold61_20.9	8560	984469	986425	188	0	Protein of unknown function;
CTRU_009598	CTRU_007064	-1	scaffold74_20.9	8559	983754	984281	8	0	Protein of unknown function;
CTRU_009598	CTRU_009598	0	scaffold23_20.9	8558	983746	991204	0	1	Similar to mokB: Lovastatin diketide synthase mokB (Monascus pilosus);
CTRU_009598	CTRU_007916	1	scaffold17_21.0	8557	983566	985440	180	1	Similar to SPCC417.10: Uncharacterized transporter C417.10 (Schizosaccharomyces pombe (strain 972 / ATCC 24843));
CTRU_009598	CTRU_001254	2	scaffold25_20.9	8556	983435	985144	131	0	Protein of unknown function;
CTRU_009598	CTRU_008941	3	scaffold62_20.9	8555	983099	988410	336	0	Similar to DDB_G0282963: Probable serine/threonine-protein kinase DDB_G0282963 (Dictyostelium discoideum);
CTRU_009598	CTRU_006602	4	scaffold35_20.7	8554	983047	983908	52	0	Protein of unknown function;
CTRU_009598	CTRU_009268	5	scaffold59_20.8	8553	982143	982469	578	0	Protein of unknown function;
CTRU_009598	CTRU_002852	6	scaffold61_20.9	8552	981988	983124	155	0	Protein of unknown function;
CTRU_009598	CTRU_006087	7	scaffold15_21.0	8551	981830	983650	158	0	Similar to HET-E1: Vegetative incompatibility protein HET-E-1 (Podospora anserina);
CTRU_009598	CTRU_005571	8	scaffold34_20.7	8550	981720	983483	110	0	Similar to HET-E1: Vegetative incompatibility protein HET-E-1 (Podospora anserina);
CTRU_009598	CTRU_004205	9	scaffold12_20.8	8549	981595	983849	125	0	Similar to NPR3: Nitrogen permease regulator 3 (Coccidioides immitis (strain RS));
CTRU_009598	CTRU_000262	10	scaffold37_20.9	8548	981550	984491	45	1	Similar to LAC9: Lactose regulatory protein LAC9 (Kluyveromyces lactis (strain ATCC 8585 / CBS 2359 / DSM 70799 / NBRC 1267 / NRRL Y-1140 / WM37));
Cluster 45: PKS
Backbone_gene_id	Gene_id	Gene_positions	Chromosome-Contig	Gene_order	5'end	3'end	Gene_distance	Domain_score	Annotated_gene_function
CTRU_009970	CTRU_010232	-15	scaffold2_20.9	4039	351497	355024	36	1	Similar to uaY: Positive regulator of purine utilization (Emericella nidulans (strain FGSC A4 / ATCC 38163 / CBS 112.46 / NRRL 194 / M139));
CTRU_009970	CTRU_011585	-14	scaffold38_20.6	4038	351461	354629	148	1	Similar to hmt1: Heavy metal tolerance protein (Schizosaccharomyces pombe (strain 972 / ATCC 24843));
CTRU_009970	CTRU_001111	-13	scaffold25_20.9	4037	351313	354873	115	0	Protein of unknown function;
CTRU_009970	CTRU_005385	-12	scaffold34_20.7	4036	351198	351638	119	0	Protein of unknown function;
CTRU_009970	CTRU_012166	-11	scaffold32_21.0	4035	351079	353179	38	0	Similar to SPAPB1A11.03: Uncharacterized lactate 2-monooxygenase PB1A11.03 (Schizosaccharomyces pombe (strain 972 / ATCC 24843));
CTRU_009970	CTRU_010720	-10	scaffold3_20.8	4034	351041	351847	2	1	Similar to ykvO: Uncharacterized oxidoreductase YkvO (Bacillus subtilis (strain 168));
CTRU_009970	CTRU_012481	-9	scaffold36_21.2	4033	351039	352660	18	1	Similar to CYP503A1: Ent-kaurene oxidase (Gibberella fujikuroi);
CTRU_009970	CTRU_006420	-8	scaffold35_20.7	4032	351021	354531	0	1	Similar to ats1: N-acetyltransferase ats1 (Schizosaccharomyces pombe (strain 972 / ATCC 24843));
CTRU_009970	CTRU_006419	-7	scaffold35_20.7	4031	351021	352938	27	0	Protein of unknown function;
CTRU_009970	CTRU_012018	-6	scaffold54_21.0	4030	350994	355253	52	0	Similar to ppoC: Linoleate 10R-lipoxygenase (Neosartorya fumigata (strain ATCC MYA-4609 / Af293 / CBS 101355 / FGSC A1100));
CTRU_009970	CTRU_000100	-5	scaffold37_20.9	4029	350942	351553	170	0	Similar to rmt-1: Multifunctional methyltransferase subunit trm112 (Neurospora crassa (strain ATCC 24698 / 74-OR23-1A / CBS 708.71 / DSM 1257 / FGSC 987));
CTRU_009970	CTRU_011837	-4	scaffold26_20.5	4028	350772	351158	37	0	Protein of unknown function;
CTRU_009970	CTRU_011713	-3	scaffold8_21.1	4027	350735	351817	430	1	Similar to TOXD: Protein TOXD (Cochliobolus carbonum);
CTRU_009970	CTRU_010493	-2	scaffold49_21.1	4026	350071	351165	51	1	Similar to VIT_16s0100g00290: L-idonate 5-dehydrogenase (Vitis vinifera);
CTRU_009970	CTRU_013039	-1	scaffold6_20.5	4025	350020	355072	275	0	Similar to FAT1: Fatty acid transporter protein (Cochliobolus heterostrophus);
CTRU_009970	CTRU_009970	0	scaffold47_21.0	4024	349745	355856	0	1	Similar to mlcB: Compactin diketide synthase mokB (Penicillium citrinum);
CTRU_009970	CTRU_011365	1	scaffold31_21.0	4023	349674	351449	71	0	Similar to HET-E1: Vegetative incompatibility protein HET-E-1 (Podospora anserina);
CTRU_009970	CTRU_004677	2	scaffold40_20.8	4022	349639	350892	35	0	Similar to gyaR: Glyoxylate reductase (Pyrococcus furiosus (strain ATCC 43587 / DSM 3638 / JCM 8422 / Vc1));
CTRU_009970	CTRU_008116	3	scaffold28_20.7	4021	349558	353969	81	0	Similar to AN10449: NAD-dependent protein deacetylase hst1 (Emericella nidulans (strain FGSC A4 / ATCC 38163 / CBS 112.46 / NRRL 194 / M139));
CTRU_009970	CTRU_010492	4	scaffold49_21.1	4020	349539	350071	19	0	Protein of unknown function;
CTRU_009970	CTRU_000099	5	scaffold37_20.9	4019	349506	350591	33	0	Similar to cpr2: Peptidyl-prolyl cis-trans isomerase B (Neurospora crassa (strain ATCC 24698 / 74-OR23-1A / CBS 708.71 / DSM 1257 / FGSC 987));
CTRU_009970	CTRU_012017	6	scaffold54_21.0	4018	349427	349780	79	0	Protein of unknown function;
CTRU_009970	CTRU_002691	7	scaffold61_20.9	4017	349212	351985	215	0	Similar to SPBPB7E8.02: Uncharacterized protein PB7E8.02 (Schizosaccharomyces pombe (strain 972 / ATCC 24843));
CTRU_009970	CTRU_007740	8	scaffold17_21.0	4016	349138	350160	74	0	Protein of unknown function;
CTRU_009970	CTRU_010963	9	scaffold64_20.7	4015	348929	351151	209	1	Similar to MCH5: Riboflavin transporter MCH5 (Saccharomyces cerevisiae (strain ATCC 204508 / S288c));
Cluster 46: NRPS
Backbone_gene_id	Gene_id	Gene_positions	Chromosome-Contig	Gene_order	5'end	3'end	Gene_distance	Domain_score	Annotated_gene_function
CTRU_009972	CTRU_010497	-9	scaffold49_21.1	4107	359095	360758	39	1	Similar to STL1: Sugar transporter STL1 (Saccharomyces cerevisiae (strain ATCC 204508 / S288c));
CTRU_009972	CTRU_012610	-8	scaffold44_20.8	4106	359056	360501	99	1	Similar to DHCR24: Delta(24)-sterol reductase (Macaca fascicularis);
CTRU_009972	CTRU_007344	-7	scaffold55_20.9	4105	358927	360402	55	0	Similar to fap2: L-saccharopine oxidase (Schizosaccharomyces pombe (strain 972 / ATCC 24843));
CTRU_009972	CTRU_009452	-6	scaffold23_20.9	4104	358872	361272	255	0	Protein of unknown function;
CTRU_009972	CTRU_012484	-5	scaffold36_21.2	4103	358617	359926	212	0	Protein of unknown function;
CTRU_009972	CTRU_006901	-4	scaffold74_20.9	4102	358405	359490	21	0	Protein of unknown function;
CTRU_009972	CTRU_012749	-3	scaffold24_20.7	4101	358384	359907	111	0	Protein of unknown function;
CTRU_009972	CTRU_010722	-2	scaffold3_20.8	4100	358195	360018	141	0	Similar to het-6: Heterokaryon incompatibility protein 6%2C OR allele (Neurospora crassa (strain ATCC 24698 / 74-OR23-1A / CBS 708.71 / DSM 1257 / FGSC 987));
CTRU_009972	CTRU_012332	-1	scaffold45_20.7	4099	358054	360221	42	0	Similar to mep: Extracellular metalloproteinase mep (Colletotrichum graminicola (strain M1.001 / M2 / FGSC 10212));
CTRU_009972	CTRU_009972	0	scaffold47_21.0	4098	358012	368334	0	0	Similar to NRPS8: Nonribosomal peptide synthetase 8 (Neosartorya fumigata (strain ATCC MYA-4609 / Af293 / CBS 101355 / FGSC A1100));
CTRU_009972	CTRU_008780	1	scaffold62_20.9	4097	357975	359304	37	0	Similar to SVF1: Survival factor 1 (Gibberella zeae (strain PH-1 / ATCC MYA-4620 / FGSC 9075 / NRRL 31084));
CTRU_009972	CTRU_007742	2	scaffold17_21.0	4096	357815	360866	160	1	Similar to SPBC1683.12: Uncharacterized transporter C1683.12 (Schizosaccharomyces pombe (strain 972 / ATCC 24843));
CTRU_009972	CTRU_011151	3	scaffold57_20.7	4095	357726	358745	89	0	Protein of unknown function;
CTRU_009972	CTRU_013041	4	scaffold6_20.5	4094	357708	360331	18	0	Protein of unknown function;
CTRU_009972	CTRU_011367	5	scaffold31_21.0	4093	357660	359581	48	0	Similar to qcr-7: Cytochrome b-c1 complex subunit 7 (Neurospora crassa (strain ATCC 24698 / 74-OR23-1A / CBS 708.71 / DSM 1257 / FGSC 987));
CTRU_009972	CTRU_004680	6	scaffold40_20.8	4092	357587	358683	73	0	Protein of unknown function;
CTRU_009972	CTRU_009703	7	scaffold19_20.9	4091	357521	361886	66	0	Protein of unknown function;
CTRU_009972	CTRU_005388	8	scaffold34_20.7	4090	357319	357918	202	0	Protein of unknown function;
CTRU_009972	CTRU_012863	9	scaffold39_20.3	4089	357317	360106	2	1	Similar to ETR1: Probable trans-2-enoyl-CoA reductase%2C mitochondrial (Yarrowia lipolytica (strain CLIB 122 / E 150));
Cluster 47: NRPS
Backbone_gene_id	Gene_id	Gene_positions	Chromosome-Contig	Gene_order	5'end	3'end	Gene_distance	Domain_score	Annotated_gene_function
CTRU_010143	CTRU_013446	-10	scaffold27_21.3	465	40671	52447	13	1	Similar to afoA: Asperfuranone cluster transcription factor afoA (Emericella nidulans (strain FGSC A4 / ATCC 38163 / CBS 112.46 / NRRL 194 / M139));
CTRU_010143	CTRU_013253	-9	scaffold76_20.9	464	40658	41671	73	0	Similar to xlnC: Endo-1%2C4-beta-xylanase C (Emericella nidulans (strain FGSC A4 / ATCC 38163 / CBS 112.46 / NRRL 194 / M139));
CTRU_010143	CTRU_013304	-8	scaffold43_20.9	463	40585	42478	25	0	Similar to MGG_08041: Extracellular metalloprotease MGG_08041 (Magnaporthe oryzae (strain 70-15 / ATCC MYA-4617 / FGSC 8958));
CTRU_010143	CTRU_012676	-7	scaffold24_20.7	462	40560	42811	80	0	Similar to RPL8B: 60S ribosomal protein L8-B (Saccharomyces cerevisiae (strain ATCC 204508 / S288c));
CTRU_010143	CTRU_005292	-6	scaffold34_20.7	461	40480	49101	60	1	Similar to nirA: Nitrogen assimilation transcription factor nirA (Emericella nidulans (strain FGSC A4 / ATCC 38163 / CBS 112.46 / NRRL 194 / M139));
CTRU_010143	CTRU_006330	-5	scaffold35_20.7	460	40420	41612	105	1	Similar to SPCC736.13: Uncharacterized oxidoreductase C736.13 (Schizosaccharomyces pombe (strain 972 / ATCC 24843));
CTRU_010143	CTRU_009048	-4	scaffold59_20.8	459	40315	45321	19	0	Similar to Pex19: Peroxisomal biogenesis factor 19 (Mus musculus);
CTRU_010143	CTRU_000009	-3	scaffold37_20.9	458	40296	41136	39	0	Similar to rhb1: GTP-binding protein rhb1 (Schizosaccharomyces pombe (strain 972 / ATCC 24843));
CTRU_010143	CTRU_011920	-2	scaffold54_21.0	457	40257	42018	39	0	Similar to HET-E1: Vegetative incompatibility protein HET-E-1 (Podospora anserina);
CTRU_010143	CTRU_013643	-1	scaffold77_21.6	456	40218	41517	410	0	Protein of unknown function;
CTRU_010143	CTRU_010143	0	scaffold2_20.9	455	39808	55094	0	0	Similar to HTS1: HC-toxin synthetase (Cochliobolus carbonum);
CTRU_010143	CTRU_001033	1	scaffold25_20.9	454	39715	40866	93	1	Similar to SPCC162.03: Uncharacterized oxidoreductase C162.03 (Schizosaccharomyces pombe (strain 972 / ATCC 24843));
CTRU_010143	CTRU_005866	2	scaffold15_21.0	453	39662	41659	53	0	Similar to cyt-18: Tyrosine--tRNA ligase%2C mitochondrial (Neurospora crassa (strain ATCC 24698 / 74-OR23-1A / CBS 708.71 / DSM 1257 / FGSC 987));
CTRU_010143	CTRU_009368	3	scaffold23_20.9	452	39654	41393	8	0	Protein of unknown function;
CTRU_010143	CTRU_007253	4	scaffold55_20.9	451	39610	44367	44	0	Similar to CYB2: Cytochrome b2%2C mitochondrial (Saccharomyces cerevisiae (strain ATCC 204508 / S288c));
CTRU_010143	CTRU_008381	5	scaffold33_20.6	450	39554	41232	56	1	Similar to SPAC11D3.18c: Uncharacterized transporter C11D3.18C (Schizosaccharomyces pombe (strain 972 / ATCC 24843));
CTRU_010143	CTRU_004587	6	scaffold40_20.8	449	39439	40299	115	0	Protein of unknown function;
CTRU_010143	CTRU_012545	7	scaffold44_20.8	448	39178	40846	261	0	Similar to puuB: Gamma-glutamylputrescine oxidoreductase (Escherichia coli (strain K12));
CTRU_010143	CTRU_009887	8	scaffold47_21.0	447	39166	40318	12	1	Similar to ERG26: Sterol-4-alpha-carboxylate 3-dehydrogenase%2C decarboxylating (Saccharomyces cerevisiae (strain ATCC 204508 / S288c));
CTRU_010143	CTRU_003963	9	scaffold12_20.8	446	39160	40335	6	0	Protein of unknown function;
CTRU_010143	CTRU_012961	10	scaffold6_20.5	445	39142	39656	18	0	Protein of unknown function;
CTRU_010143	CTRU_013716	11	scaffold80_21.2	444	39020	40644	122	1	Similar to MCH4: Probable transporter MCH4 (Saccharomyces cerevisiae (strain ATCC 204508 / S288c));
Cluster 48: PKS
Backbone_gene_id	Gene_id	Gene_positions	Chromosome-Contig	Gene_order	5'end	3'end	Gene_distance	Domain_score	Annotated_gene_function
CTRU_010499	CTRU_010499	0	scaffold49_21.1	4162	364578	372633	0	1	Similar to mokB: Lovastatin diketide synthase mokB (Monascus pilosus);
CTRU_010499	CTRU_012865	1	scaffold39_20.3	4161	364489	366992	89	0	Similar to nse4: Non-structural maintenance of chromosome element 4 (Schizosaccharomyces pombe (strain 972 / ATCC 24843));
CTRU_010499	CTRU_010234	2	scaffold2_20.9	4160	364458	366218	31	0	Similar to CBH-1: Exoglucanase 1 (Humicola grisea var. thermoidea);
CTRU_010499	CTRU_004056	3	scaffold12_20.8	4159	364290	368046	168	1	Similar to gsfR2: Transcription factor gsfR2 (Penicillium aethiopicum);
CTRU_010499	CTRU_012169	4	scaffold32_21.0	4158	364261	366019	29	1	Similar to roqT: Efflux pump roqT (Penicillium rubens (strain ATCC 28089 / DSM 1075 / NRRL 1951 / Wisconsin 54-1255));
CTRU_010499	CTRU_000106	5	scaffold37_20.9	4157	364185	365335	76	0	Similar to Jmjd7: JmjC domain-containing protein 7 (Mus musculus);
CTRU_010499	CTRU_004685	6	scaffold40_20.8	4156	364058	365191	127	0	Protein of unknown function;
CTRU_010499	CTRU_001115	7	scaffold25_20.9	4155	364011	365297	47	0	Similar to gtr2: GTP-binding protein gtr2 (Schizosaccharomyces pombe (strain 972 / ATCC 24843));
CTRU_010499	CTRU_007346	8	scaffold55_20.9	4154	364008	365717	3	1	Protein of unknown function;
Cluster 49: PKS
Backbone_gene_id	Gene_id	Gene_positions	Chromosome-Contig	Gene_order	5'end	3'end	Gene_distance	Domain_score	Annotated_gene_function
CTRU_010502	CTRU_010502	0	scaffold49_21.1	4250	375502	383782	0	1	Similar to mlcB: Compactin diketide synthase mokB (Penicillium citrinum);
CTRU_010502	CTRU_010238	1	scaffold2_20.9	4249	375452	378379	50	0	Protein of unknown function;
CTRU_010502	CTRU_002698	2	scaffold61_20.9	4248	375395	382028	57	1	Similar to HET-E1: Vegetative incompatibility protein HET-E-1 (Podospora anserina);
CTRU_010502	CTRU_006427	3	scaffold35_20.7	4247	375287	376579	108	0	Protein of unknown function;
CTRU_010502	CTRU_011371	4	scaffold31_21.0	4246	375179	376900	108	0	Similar to DRT111: DNA-damage-repair/toleration protein DRT111%2C chloroplastic (Arabidopsis thaliana);
CTRU_010502	CTRU_012172	5	scaffold32_21.0	4245	375059	380373	120	1	Similar to abcG9: ABC transporter G family member 9 (Dictyostelium discoideum);
Cluster 50: PKS-like
Backbone_gene_id	Gene_id	Gene_positions	Chromosome-Contig	Gene_order	5'end	3'end	Gene_distance	Domain_score	Annotated_gene_function
CTRU_011313	CTRU_011967	-6	scaffold54_21.0	2212	179550	181647	28	1	Similar to stcS: Probable sterigmatocystin biosynthesis P450 monooxygenase stcS (Emericella nidulans (strain FGSC A4 / ATCC 38163 / CBS 112.46 / NRRL 194 / M139));
CTRU_011313	CTRU_005900	-5	scaffold15_21.0	2211	179522	180757	11	0	Protein of unknown function;
CTRU_011313	CTRU_006851	-4	scaffold74_20.9	2210	179511	182442	28	1	Similar to YSH1: Endoribonuclease YSH1 (Gibberella zeae (strain PH-1 / ATCC MYA-4620 / FGSC 9075 / NRRL 31084));
CTRU_011313	CTRU_009667	-3	scaffold19_20.9	2209	179483	180922	95	0	Similar to css1: Inositol phosphosphingolipids phospholipase C (Schizosaccharomyces pombe (strain 972 / ATCC 24843));
CTRU_011313	CTRU_010671	-2	scaffold3_20.8	2208	179388	180497	63	0	Similar to easA: Chanoclavine-I aldehyde reductase easA (Neosartorya fumigata (strain ATCC MYA-4609 / Af293 / CBS 101355 / FGSC A1100));
CTRU_011313	CTRU_007293	-1	scaffold55_20.9	2207	179325	180924	212	0	Protein of unknown function;
CTRU_011313	CTRU_011313	0	scaffold31_21.0	2206	179113	182319	0	0	Similar to mokA: Lovastatin nonaketide synthase mokA (Monascus pilosus);
CTRU_011313	CTRU_009666	1	scaffold19_20.9	2205	179097	183704	16	0	Similar to cbk1: Serine/threonine-protein kinase cbk1 (Emericella nidulans (strain FGSC A4 / ATCC 38163 / CBS 112.46 / NRRL 194 / M139));
CTRU_011313	CTRU_000047	2	scaffold37_20.9	2204	178948	181004	149	0	Similar to IRC22: Increased recombination centers protein 22 (Debaryomyces hansenii (strain ATCC 36239 / CBS 767 / JCM 1990 / NBRC 0083 / IGC 2968));
CTRU_011313	CTRU_008426	3	scaffold33_20.6	2203	178889	182469	59	1	Similar to rco-3: Probable glucose transporter rco-3 (Neurospora crassa (strain ATCC 24698 / 74-OR23-1A / CBS 708.71 / DSM 1257 / FGSC 987));
Cluster 51: DMAT
Backbone_gene_id	Gene_id	Gene_positions	Chromosome-Contig	Gene_order	5'end	3'end	Gene_distance	Domain_score	Annotated_gene_function
CTRU_011501	CTRU_011501	0	scaffold38_20.6	77	8552	9784	0	0	Similar to tdiB: Indole prenyltransferase tdiB (Emericella nidulans (strain FGSC A4 / ATCC 38163 / CBS 112.46 / NRRL 194 / M139));
CTRU_011501	CTRU_013099	1	scaffold29_21.0	76	8503	12026	49	0	Protein of unknown function;
CTRU_011501	CTRU_011654	2	scaffold8_21.1	75	8457	18086	46	1	Similar to HET-E1: Vegetative incompatibility protein HET-E-1 (Podospora anserina);
CTRU_011501	CTRU_013720	3	scaffold41_20.9	74	8344	11655	113	0	Protein of unknown function;
CTRU_011501	CTRU_010645	4	scaffold3_20.8	73	8217	10290	127	0	Similar to Acer3: Alkaline ceramidase 3 (Mus musculus);
CTRU_011501	CTRU_012536	5	scaffold44_20.8	72	8131	9399	86	1	Similar to paxM: FAD-dependent monooxygenase paxM (Penicillium paxilli);
CTRU_011501	CTRU_009037	6	scaffold59_20.8	71	7920	8825	211	0	Similar to dapA: 4-hydroxy-tetrahydrodipicolinate synthase (Methanocaldococcus jannaschii (strain ATCC 43067 / DSM 2661 / JAL-1 / JCM 10045 / NBRC 100440));
CTRU_011501	CTRU_013243	7	scaffold76_20.9	70	7910	8767	10	1	Similar to nor-1: Norsolorinic acid ketoreductase (Aspergillus parasiticus);
Cluster 52: HYBRID
Backbone_gene_id	Gene_id	Gene_positions	Chromosome-Contig	Gene_order	5'end	3'end	Gene_distance	Domain_score	Annotated_gene_function
CTRU_011507	CTRU_005289	-12	scaffold34_20.7	312	29091	32144	1	1	Similar to YFL052W: Uncharacterized transcriptional regulatory protein YFL052W (Saccharomyces cerevisiae (strain ATCC 204508 / S288c));
CTRU_011507	CTRU_013050	-11	scaffold21_21.2	311	29090	30352	25	0	Similar to UPC2: Sterol uptake control protein 2 (Candida albicans (strain SC5314 / ATCC MYA-2876));
CTRU_011507	CTRU_010409	-10	scaffold49_21.1	310	29065	29817	19	0	Similar to YTH1: mRNA 3'-end-processing protein YTH1 (Gibberella zeae (strain PH-1 / ATCC MYA-4620 / FGSC 9075 / NRRL 31084));
CTRU_011507	CTRU_013638	-9	scaffold77_21.6	309	28705	29046	110	0	Protein of unknown function;
CTRU_011507	CTRU_010862	-8	scaffold64_20.7	308	28595	28924	18	0	Protein of unknown function;
CTRU_011507	CTRU_008695	-7	scaffold62_20.9	307	28577	32270	11	0	Protein of unknown function;
CTRU_011507	CTRU_012542	-6	scaffold44_20.8	306	28566	29501	20	0	Similar to KBTBD12: Kelch repeat and BTB domain-containing protein 12 (Homo sapiens);
CTRU_011507	CTRU_012244	-5	scaffold45_20.7	305	28546	30463	7	1	Similar to SPBC409.08: Uncharacterized MFS-type transporter C409.08 (Schizosaccharomyces pombe (strain 972 / ATCC 24843));
CTRU_011507	CTRU_006326	-4	scaffold35_20.7	304	28539	29336	14	0	Similar to deoC: Deoxyribose-phosphate aldolase (Rhodopirellula baltica (strain DSM 10527 / NCIMB 13988 / SH1));
CTRU_011507	CTRU_012957	-3	scaffold6_20.5	303	28525	29312	32	0	Similar to axeA: Acetylxylan esterase A (Emericella nidulans (strain FGSC A4 / ATCC 38163 / CBS 112.46 / NRRL 194 / M139));
CTRU_011507	CTRU_009044	-2	scaffold59_20.8	302	28493	33807	32	1	Similar to ARB_07867: WSC domain-containing protein ARB_07867 (Arthroderma benhamiae (strain ATCC MYA-4681 / CBS 112371));
CTRU_011507	CTRU_012075	-1	scaffold32_21.0	301	28461	29354	28	0	Protein of unknown function;
CTRU_011507	CTRU_011507	0	scaffold38_20.6	300	28433	41293	0	1	Similar to NRPS14: Nonribosomal peptide synthetase 14 (Neosartorya fumigata (strain ATCC MYA-4609 / Af293 / CBS 101355 / FGSC A1100));
CTRU_011507	CTRU_013624	1	scaffold7_21.6	299	28405	29771	28	1	Similar to UPC2: Sterol uptake control protein 2 (Candida albicans (strain SC5314 / ATCC MYA-2876));
CTRU_011507	CTRU_006810	2	scaffold74_20.9	298	28304	31639	101	0	Protein of unknown function;
CTRU_011507	CTRU_009366	3	scaffold23_20.9	297	28251	31653	14	0	Protein of unknown function;
CTRU_011507	CTRU_013565	4	scaffold16_21.7	296	28184	29234	67	0	Protein of unknown function;
CTRU_011507	CTRU_011656	5	scaffold8_21.1	295	28055	28543	129	0	Protein of unknown function;
CTRU_011507	CTRU_012672	6	scaffold24_20.7	294	28019	29686	36	0	Similar to BSCL2: Seipin (Homo sapiens);
CTRU_011507	CTRU_009883	7	scaffold47_21.0	293	27895	30048	124	1	Similar to Mfsd1: Major facilitator superfamily domain-containing protein 1 (Mus musculus);
Cluster 53: DMAT
Backbone_gene_id	Gene_id	Gene_positions	Chromosome-Contig	Gene_order	5'end	3'end	Gene_distance	Domain_score	Annotated_gene_function
CTRU_011665	CTRU_012557	-10	scaffold44_20.8	934	75554	78064	85	1	Similar to prtT: Transcriptional activator of proteases prtT (Emericella nidulans (strain FGSC A4 / ATCC 38163 / CBS 112.46 / NRRL 194 / M139));
CTRU_011665	CTRU_003329	-9	scaffold4_20.9	933	75469	76557	252	0	Similar to Arabinogalactan endo-beta-1%2C4-galactanase (Humicola insolens);
CTRU_011665	CTRU_012089	-8	scaffold32_21.0	932	75217	77343	79	0	Protein of unknown function;
CTRU_011665	CTRU_013528	-7	scaffold52_21.2	931	75138	77167	69	0	Similar to PHO12: Acid phosphatase PHO12 (Saccharomyces cerevisiae (strain ATCC 204508 / S288c));
CTRU_011665	CTRU_008047	-6	scaffold28_20.7	930	75069	77760	62	0	Similar to GPATCH1: G patch domain-containing protein 1 (Bos taurus);
CTRU_011665	CTRU_012971	-5	scaffold6_20.5	929	75007	75798	142	0	Protein of unknown function;
CTRU_011665	CTRU_011766	-4	scaffold26_20.5	928	74865	76256	6	0	Similar to LAP1: Leucine aminopeptidase 1 (Chaetomium globosum (strain ATCC 6205 / CBS 148.51 / DSM 1962 / NBRC 6347 / NRRL 1970));
CTRU_011665	CTRU_012399	-3	scaffold36_21.2	927	74859	75731	9	1	Similar to andI: Short chain dehydrogenase andI (Emericella variicolor);
CTRU_011665	CTRU_005875	-2	scaffold15_21.0	926	74850	84800	78	0	Similar to SPBC15C4.06c: Uncharacterized RING finger membrane protein C15C4.06c (Schizosaccharomyces pombe (strain 972 / ATCC 24843));
CTRU_011665	CTRU_008708	-1	scaffold62_20.9	925	74772	76361	43	1	Similar to SPBC530.11c: Uncharacterized transcriptional regulatory protein C530.11c (Schizosaccharomyces pombe (strain 972 / ATCC 24843));
CTRU_011665	CTRU_011665	0	scaffold8_21.1	924	74514	76318	0	0	Similar to tdiB: Indole prenyltransferase tdiB (Emericella nidulans (strain FGSC A4 / ATCC 38163 / CBS 112.46 / NRRL 194 / M139));
CTRU_011665	CTRU_006826	1	scaffold74_20.9	923	74509	76668	5	0	Similar to rqc1: Ribosome quality control complex subunit 1 (Schizosaccharomyces pombe (strain 972 / ATCC 24843));
CTRU_011665	CTRU_013653	2	scaffold77_21.6	922	74363	77895	146	0	Protein of unknown function;
CTRU_011665	CTRU_013399	3	scaffold1_21.4	921	74305	77634	58	1	Similar to mfs1: MFS glucose transporter mfs1 (Aspergillus flavus (strain ATCC 200026 / FGSC A1120 / NRRL 3357 / JCM 12722 / SRRC 167));
CTRU_011665	CTRU_013398	4	scaffold1_21.4	920	74303	75333	2	0	Protein of unknown function;
CTRU_011665	CTRU_003976	5	scaffold12_20.8	919	74302	76971	1	0	Similar to het-6: Heterokaryon incompatibility protein 6%2C OR allele (Neurospora crassa (strain ATCC 24698 / 74-OR23-1A / CBS 708.71 / DSM 1257 / FGSC 987));
CTRU_011665	CTRU_007668	6	scaffold17_21.0	918	74265	75389	37	0	Similar to SPAC22E12.18: Uncharacterized protein C22E12.18 (Schizosaccharomyces pombe (strain 972 / ATCC 24843));
CTRU_011665	CTRU_001862	7	scaffold30_20.7	917	74215	74586	50	0	Protein of unknown function;
CTRU_011665	CTRU_003975	8	scaffold12_20.8	916	74214	80385	1	0	Similar to vpr: Minor extracellular protease vpr (Bacillus subtilis (strain 168));
CTRU_011665	CTRU_011287	9	scaffold31_21.0	915	74193	77082	21	1	Similar to SPBC530.11c: Uncharacterized transcriptional regulatory protein C530.11c (Schizosaccharomyces pombe (strain 972 / ATCC 24843));
CTRU_011665	CTRU_009642	10	scaffold19_20.9	914	74178	75364	15	0	Similar to Calmodulin (Stylonychia lemnae);
CTRU_011665	CTRU_011518	11	scaffold38_20.6	913	73936	76710	242	1	Similar to yanF: FAD-dependent monooxygenase andF (Aspergillus niger (strain ATCC 1015 / CBS 113.46 / FGSC A1144 / LSHB Ac4 / NCTC 3858a / NRRL 328 / USDA 3528.7));
CTRU_011665	CTRU_010423	12	scaffold49_21.1	912	73929	78983	7	1	Similar to roqT: Efflux pump roqT (Penicillium rubens (strain ATCC 28089 / DSM 1075 / NRRL 1951 / Wisconsin 54-1255));
Cluster 54: NRPS-like
Backbone_gene_id	Gene_id	Gene_positions	Chromosome-Contig	Gene_order	5'end	3'end	Gene_distance	Domain_score	Annotated_gene_function
CTRU_011729	CTRU_011863	-10	scaffold26_20.5	4774	433643	435693	55	1	Similar to SPAPB1E7.08c: Uncharacterized MFS-type transporter PB1E7.08c (Schizosaccharomyces pombe (strain 972 / ATCC 24843));
CTRU_011729	CTRU_006921	-9	scaffold74_20.9	4773	433588	435406	162	0	Similar to rhoC: GTP-binding protein rhoC (Emericella nidulans (strain FGSC A4 / ATCC 38163 / CBS 112.46 / NRRL 194 / M139));
CTRU_011729	CTRU_007757	-8	scaffold17_21.0	4772	433426	434745	218	0	Protein of unknown function;
CTRU_011729	CTRU_006440	-7	scaffold35_20.7	4771	433208	434347	131	0	Similar to sprC: Streptogrisin-C (Streptomyces griseus);
CTRU_011729	CTRU_009466	-6	scaffold23_20.9	4770	433077	433424	111	0	Protein of unknown function;
CTRU_011729	CTRU_004081	-5	scaffold12_20.8	4769	432966	434496	21	0	Similar to TIM11: ATP synthase subunit e%2C mitochondrial (Saccharomyces cerevisiae (strain ATCC 204508 / S288c));
CTRU_011729	CTRU_009138	-4	scaffold59_20.8	4768	432945	436530	6	0	Similar to Ech1: Delta(3%2C5)-Delta(2%2C4)-dienoyl-CoA isomerase%2C mitochondrial (Mus musculus);
CTRU_011729	CTRU_007369	-3	scaffold55_20.9	4767	432939	448414	25	0	Similar to HTS1: HC-toxin synthetase (Cochliobolus carbonum);
CTRU_011729	CTRU_005411	-2	scaffold34_20.7	4766	432914	434386	24	0	Protein of unknown function;
CTRU_011729	CTRU_012502	-1	scaffold36_21.2	4765	432890	434155	111	0	Similar to SPAC18B11.03c: Uncharacterized protein C18B11.03c (Schizosaccharomyces pombe (strain 972 / ATCC 24843));
CTRU_011729	CTRU_011729	0	scaffold8_21.1	4764	432779	436334	0	0	Similar to cazM: Iterative polyketide synthase CazM (Chaetomium globosum (strain ATCC 6205 / CBS 148.51 / DSM 1962 / NBRC 6347 / NRRL 1970));
CTRU_011729	CTRU_001939	1	scaffold30_20.7	4763	432437	436931	342	1	Similar to CYP503A1: Ent-kaurene oxidase (Gibberella intermedia);
Cluster 55: PKS
Backbone_gene_id	Gene_id	Gene_positions	Chromosome-Contig	Gene_order	5'end	3'end	Gene_distance	Domain_score	Annotated_gene_function
CTRU_011959	CTRU_012113	-10	scaffold32_21.0	1881	152253	153840	25	1	Similar to BSC6: Bypass of stop codon protein 6 (Saccharomyces cerevisiae (strain ATCC 204508 / S288c));
CTRU_011959	CTRU_009657	-9	scaffold19_20.9	1880	152228	154298	253	1	Similar to SPAC4H3.08: Uncharacterized oxidoreductase C4H3.08 (Schizosaccharomyces pombe (strain 972 / ATCC 24843));
CTRU_011959	CTRU_013203	-8	scaffold60_20.9	1879	151975	153710	25	1	Similar to TRI11: Isotrichodermin C-15 hydroxylase (Fusarium sporotrichioides);
CTRU_011959	CTRU_008066	-7	scaffold28_20.7	1878	151950	153504	51	0	Similar to est: Esterase (Acinetobacter lwoffii);
CTRU_011959	CTRU_001064	-6	scaffold25_20.9	1877	151899	154892	6	0	Similar to las21: GPI ethanolamine phosphate transferase 2 (Aspergillus oryzae (strain ATCC 42149 / RIB 40));
CTRU_011959	CTRU_010665	-5	scaffold3_20.8	1876	151893	153798	100	1	Similar to SPCC757.13: Uncharacterized transporter C757.13 (Schizosaccharomyces pombe (strain 972 / ATCC 24843));
CTRU_011959	CTRU_011305	-4	scaffold31_21.0	1875	151793	153268	132	0	Protein of unknown function;
CTRU_011959	CTRU_009912	-3	scaffold47_21.0	1874	151661	152743	125	0	Similar to oxd: Phenylacetaldoxime dehydratase (Bacillus sp. (strain OxB-1));
CTRU_011959	CTRU_013419	-2	scaffold1_21.4	1873	151536	155811	12	0	Protein of unknown function;
CTRU_011959	CTRU_002649	-1	scaffold61_20.9	1872	151524	153433	260	0	Similar to alc-1: Allantoicase (Neurospora crassa (strain ATCC 24698 / 74-OR23-1A / CBS 708.71 / DSM 1257 / FGSC 987));
CTRU_011959	CTRU_011959	0	scaffold54_21.0	1871	151264	159157	0	0	Similar to andM: Non-reducing polyketide synthase andM (Emericella variicolor);
CTRU_011959	CTRU_013129	1	scaffold29_21.0	1870	151043	155991	221	0	Similar to acr-2: DNA-directed RNA polymerase I subunit RPA2 (Neurospora crassa (strain ATCC 24698 / 74-OR23-1A / CBS 708.71 / DSM 1257 / FGSC 987));
CTRU_011959	CTRU_013475	2	scaffold27_21.3	1869	150953	153485	90	1	Similar to paxP: Cytochrome P450 monooxygenase paxP (Penicillium paxilli);
CTRU_011959	CTRU_013575	3	scaffold16_21.7	1868	150949	152713	4	0	Protein of unknown function;
CTRU_011959	CTRU_004620	4	scaffold40_20.8	1867	150811	151512	138	0	Similar to MP1: Cell wall mannoprotein 1 (Neosartorya fumigata);
CTRU_011959	CTRU_008417	5	scaffold33_20.6	1866	150745	152431	66	0	Similar to ISU1: Iron sulfur cluster assembly protein 1%2C mitochondrial (Debaryomyces hansenii (strain ATCC 36239 / CBS 767 / JCM 1990 / NBRC 0083 / IGC 2968));
CTRU_011959	CTRU_007285	6	scaffold55_20.9	1865	150702	151504	43	0	Similar to ARB_07870: WSC domain-containing protein ARB_07870 (Arthroderma benhamiae (strain ATCC MYA-4681 / CBS 112371));
CTRU_011959	CTRU_012910	7	scaffold14_20.4	1864	150652	152817	50	0	Similar to cwf19: Pre-mRNA-splicing factor cwf19 (Schizosaccharomyces pombe (strain 972 / ATCC 24843));
CTRU_011959	CTRU_013202	8	scaffold60_20.9	1863	150532	151404	120	0	Similar to tfdA: Alpha-ketoglutarate-dependent 2%2C4-dichlorophenoxyacetate dioxygenase (Burkholderia sp. (strain RASC));
CTRU_011959	CTRU_012815	9	scaffold39_20.3	1862	150417	151029	115	0	Protein of unknown function;
CTRU_011959	CTRU_012566	10	scaffold44_20.8	1861	150361	153171	56	1	Similar to Cyclohexanone 1%2C2-monooxygenase (Acinetobacter sp.);
CTRU_011959	CTRU_010901	11	scaffold64_20.7	1860	150265	152955	96	1	Similar to STL1: Sugar transporter STL1 (Saccharomyces cerevisiae (strain ATCC 204508 / S288c));
Cluster 56: NRPS
Backbone_gene_id	Gene_id	Gene_positions	Chromosome-Contig	Gene_order	5'end	3'end	Gene_distance	Domain_score	Annotated_gene_function
CTRU_012034	CTRU_009983	-8	scaffold47_21.0	4569	412327	414158	409	1	Protein of unknown function;
CTRU_012034	CTRU_012760	-7	scaffold24_20.7	4568	411918	413625	53	0	Protein of unknown function;
CTRU_012034	CTRU_001129	-6	scaffold25_20.9	4567	411865	413679	331	0	Similar to sed4: Tripeptidyl-peptidase sed4 (Neosartorya fumigata (strain ATCC MYA-4609 / Af293 / CBS 101355 / FGSC A1100));
CTRU_012034	CTRU_012343	-5	scaffold45_20.7	4566	411534	412496	41	0	Similar to SPAC13C5.01c: Probable proteasome subunit alpha type-3 (Schizosaccharomyces pombe (strain 972 / ATCC 24843));
CTRU_012034	CTRU_004698	-4	scaffold40_20.8	4565	411493	412071	109	0	Similar to abp1: ARS-binding protein 1 (Schizosaccharomyces pombe (strain 972 / ATCC 24843));
CTRU_012034	CTRU_010247	-3	scaffold2_20.9	4564	411384	412340	38	0	Protein of unknown function;
CTRU_012034	CTRU_009717	-2	scaffold19_20.9	4563	411346	413651	14	0	Similar to SKT5: Protein SKT5 (Saccharomyces cerevisiae (strain ATCC 204508 / S288c));
CTRU_012034	CTRU_008131	-1	scaffold28_20.7	4562	411332	415753	224	0	Similar to SPAC167.05: Uncharacterized protein C167.05 (Schizosaccharomyces pombe (strain 972 / ATCC 24843));
CTRU_012034	CTRU_012034	0	scaffold54_21.0	4561	411108	448169	0	0	Similar to dtxS1: Nonribosomal peptide synthetase dtxS1 (Metarhizium robertsii (strain ARSEF 23 / ATCC MYA-3075));
CTRU_012034	CTRU_012629	1	scaffold44_20.8	4560	410401	412724	707	1	Similar to ABCD1: ATP-binding cassette sub-family D member 1 (Homo sapiens);
Cluster 57: PKS
Backbone_gene_id	Gene_id	Gene_positions	Chromosome-Contig	Gene_order	5'end	3'end	Gene_distance	Domain_score	Annotated_gene_function
CTRU_012054	CTRU_012054	0	scaffold54_21.0	5608	532795	543151	0	1	Similar to mokA: Lovastatin nonaketide synthase mokA (Monascus pilosus);
CTRU_012054	CTRU_006947	1	scaffold74_20.9	5607	532721	533462	74	0	Similar to SPCC613.03: Uncharacterized calcium-binding protein C613.03 (Schizosaccharomyces pombe (strain 972 / ATCC 24843));
CTRU_012054	CTRU_004104	2	scaffold12_20.8	5606	532541	533963	180	0	Similar to BOT2: Presilphiperfolan-8-beta-ol synthase (Botryotinia fuckeliana);
CTRU_012054	CTRU_001964	3	scaffold30_20.7	5605	532495	536145	46	0	Similar to gyg-1: Glycogenin-1 (Caenorhabditis elegans);
CTRU_012054	CTRU_009159	4	scaffold59_20.8	5604	532383	536743	112	0	Similar to VAC7: Vacuolar segregation protein 7 (Saccharomyces cerevisiae (strain ATCC 204508 / S288c));
CTRU_012054	CTRU_011889	5	scaffold26_20.5	5603	532273	536488	110	0	Protein of unknown function;
CTRU_012054	CTRU_012222	6	scaffold32_21.0	5602	532169	533368	104	0	Protein of unknown function;
CTRU_012054	CTRU_012377	7	scaffold45_20.7	5601	532064	533721	105	1	Similar to STB5: Protein STB5 (Saccharomyces cerevisiae (strain ATCC 204508 / S288c));
Cluster 58: PKS
Backbone_gene_id	Gene_id	Gene_positions	Chromosome-Contig	Gene_order	5'end	3'end	Gene_distance	Domain_score	Annotated_gene_function
CTRU_012060	CTRU_012228	-7	scaffold32_21.0	5818	556488	557619	320	1	Similar to lovC: Enoyl reductase LovC (Aspergillus terreus);
CTRU_012060	CTRU_010553	-6	scaffold49_21.1	5817	556168	564864	148	0	Similar to taf2: Transcription initiation factor TFIID subunit 2 (Schizosaccharomyces pombe (strain 972 / ATCC 24843));
CTRU_012060	CTRU_011200	-5	scaffold57_20.7	5816	556020	559128	142	0	Similar to LONRF1: LON peptidase N-terminal domain and RING finger protein 1 (Homo sapiens);
CTRU_012060	CTRU_002730	-4	scaffold61_20.9	5815	555878	556780	210	0	Protein of unknown function;
CTRU_012060	CTRU_010293	-3	scaffold2_20.9	5814	555668	557566	2	0	Similar to het-6: Heterokaryon incompatibility protein 6%2C OR allele (Neurospora crassa (strain ATCC 24698 / 74-OR23-1A / CBS 708.71 / DSM 1257 / FGSC 987));
CTRU_012060	CTRU_007791	-2	scaffold17_21.0	5813	555666	556616	117	0	Similar to cysK: Cysteine synthase (Staphylococcus epidermidis (strain ATCC 35984 / RP62A));
CTRU_012060	CTRU_001168	-1	scaffold25_20.9	5812	555549	560188	28	0	Protein of unknown function;
CTRU_012060	CTRU_012060	0	scaffold54_21.0	5811	555521	564088	0	1	Similar to mlcB: Compactin diketide synthase mokB (Penicillium citrinum);
CTRU_012060	CTRU_005453	1	scaffold34_20.7	5810	555420	560597	101	1	Similar to easM: Cytochrome P450 monooxygenase easM (Neosartorya fumigata (strain ATCC MYA-4609 / Af293 / CBS 101355 / FGSC A1100));
CTRU_012060	CTRU_007399	2	scaffold55_20.9	5809	555360	556944	60	0	Similar to SPAC922.07c: Putative aldehyde dehydrogenase-like protein C922.07c (Schizosaccharomyces pombe (strain 972 / ATCC 24843));
CTRU_012060	CTRU_006473	3	scaffold35_20.7	5808	555061	557802	299	0	Similar to DUG3: Probable glutamine amidotransferase DUG3 (Saccharomyces cerevisiae (strain ATCC 204508 / S288c));
CTRU_012060	CTRU_011621	4	scaffold38_20.6	5807	554945	556978	116	0	Similar to sut1: General alpha-glucoside permease (Schizosaccharomyces pombe (strain 972 / ATCC 24843));
CTRU_012060	CTRU_010027	5	scaffold47_21.0	5806	554652	557814	293	1	Similar to bik5: Bikaverin cluster transcription factor bik5 (Gibberella fujikuroi (strain CBS 195.34 / IMI 58289 / NRRL A-6831));
Cluster 59: NRPS
Backbone_gene_id	Gene_id	Gene_positions	Chromosome-Contig	Gene_order	5'end	3'end	Gene_distance	Domain_score	Annotated_gene_function
CTRU_012168	CTRU_012483	-12	scaffold36_21.2	4085	356728	358246	203	1	Similar to TRI11: Isotrichodermin C-15 hydroxylase (Fusarium sporotrichioides);
CTRU_012168	CTRU_010496	-11	scaffold49_21.1	4084	356525	358665	18	0	Similar to DAS1: Dihydroxyacetone synthase (Candida boidinii);
CTRU_012168	CTRU_012019	-10	scaffold54_21.0	4083	356507	359212	30	0	Similar to YEL023C: Uncharacterized protein YEL023C (Saccharomyces cerevisiae (strain ATCC 204508 / S288c));
CTRU_012168	CTRU_012609	-9	scaffold44_20.8	4082	356477	357604	49	0	Protein of unknown function;
CTRU_012168	CTRU_006900	-8	scaffold74_20.9	4081	356428	358298	95	1	Similar to YIL166C: Uncharacterized transporter YIL166C (Saccharomyces cerevisiae (strain ATCC 204508 / S288c));
CTRU_012168	CTRU_009971	-7	scaffold47_21.0	4080	356333	357250	51	0	Protein of unknown function;
CTRU_012168	CTRU_006422	-6	scaffold35_20.7	4079	356282	357978	221	1	Similar to SEO1: Probable transporter SEO1 (Saccharomyces cerevisiae (strain ATCC 204508 / S288c));
CTRU_012168	CTRU_009702	-5	scaffold19_20.9	4078	355839	356503	101	0	Similar to SPBC21C3.19: SDO1-like protein C21C3.19 (Schizosaccharomyces pombe (strain 972 / ATCC 24843));
CTRU_012168	CTRU_000103	-4	scaffold37_20.9	4077	355672	356402	226	0	Similar to TPM2: Tropomyosin-2 (Saccharomyces cerevisiae (strain ATCC 204508 / S288c));
CTRU_012168	CTRU_011839	-3	scaffold26_20.5	4076	355446	361537	109	1	Similar to rrp5: rRNA biogenesis protein rrp5 (Schizosaccharomyces pombe (strain 972 / ATCC 24843));
CTRU_012168	CTRU_002693	-2	scaffold61_20.9	4075	355337	358177	83	0	Protein of unknown function;
CTRU_012168	CTRU_011714	-1	scaffold8_21.1	4074	355254	356627	264	1	Protein of unknown function;
CTRU_012168	CTRU_012168	0	scaffold32_21.0	4073	354990	362281	0	0	Similar to dtxS1: Nonribosomal peptide synthetase dtxS1 (Metarhizium robertsii (strain ARSEF 23 / ATCC MYA-3075));
CTRU_012168	CTRU_008117	1	scaffold28_20.7	4072	354934	359794	56	0	Similar to ppk32: Protein kinase domain-containing protein ppk32 (Schizosaccharomyces pombe (strain 972 / ATCC 24843));
CTRU_012168	CTRU_011366	2	scaffold31_21.0	4071	354913	356303	21	0	Similar to YIA6: Mitochondrial nicotinamide adenine dinucleotide transporter 1 (Saccharomyces cerevisiae (strain ATCC 204508 / S288c));
CTRU_012168	CTRU_010966	3	scaffold64_20.7	4070	354895	357459	18	0	Similar to YPR063C: Uncharacterized protein YPR063C (Saccharomyces cerevisiae (strain ATCC 204508 / S288c));
CTRU_012168	CTRU_006421	4	scaffold35_20.7	4069	354753	356281	142	0	Similar to ddh: D-2-hydroxyacid dehydrogenase (Haloferax mediterranei (strain ATCC 33500 / DSM 1411 / JCM 8866 / NBRC 14739 / NCIMB 2177 / R-4));
CTRU_012168	CTRU_000102	5	scaffold37_20.9	4068	354588	355334	165	0	Similar to RRP17: Ribosomal RNA-processing protein 17 (Saccharomyces cerevisiae (strain ATCC 204508 / S288c));
CTRU_012168	CTRU_012482	6	scaffold36_21.2	4067	354540	355778	48	0	Protein of unknown function;
CTRU_012168	CTRU_010495	7	scaffold49_21.1	4066	354523	355995	17	0	Similar to UGA2: Succinate-semialdehyde dehydrogenase [NADP(+)] (Saccharomyces cerevisiae (strain ATCC 204508 / S288c));
CTRU_012168	CTRU_005387	8	scaffold34_20.7	4065	354379	356255	144	0	Protein of unknown function;
CTRU_012168	CTRU_012748	9	scaffold24_20.7	4064	354177	356785	202	1	Similar to inda1: Amino-acid permease inda1 (Hypocrea atroviridis);
Cluster 60: PKS
Backbone_gene_id	Gene_id	Gene_positions	Chromosome-Contig	Gene_order	5'end	3'end	Gene_distance	Domain_score	Annotated_gene_function
CTRU_012209	CTRU_010007	-2	scaffold47_21.0	5286	493362	495566	63	1	Similar to HGT1: High-affinity glucose transporter (Kluyveromyces lactis (strain ATCC 8585 / CBS 2359 / DSM 70799 / NBRC 1267 / NRRL Y-1140 / WM37));
CTRU_012209	CTRU_012365	-1	scaffold45_20.7	5285	493299	496385	44	0	Protein of unknown function;
CTRU_012209	CTRU_012209	0	scaffold32_21.0	5284	493255	502118	0	1	Similar to ccsA: Polyketide synthase-nonribosomal peptide synthetase (Aspergillus clavatus (strain ATCC 1007 / CBS 513.65 / DSM 816 / NCTC 3887 / NRRL 1));
CTRU_012209	CTRU_009733	1	scaffold19_20.9	5283	493196	495370	59	0	Protein of unknown function;
CTRU_012209	CTRU_012783	2	scaffold24_20.7	5282	492830	494076	366	0	Protein of unknown function;
CTRU_012209	CTRU_009482	3	scaffold23_20.9	5281	492779	494674	51	0	Similar to ausC: FAD-binding monooxygenase ausC (Emericella nidulans (strain FGSC A4 / ATCC 38163 / CBS 112.46 / NRRL 194 / M139));
CTRU_012209	CTRU_001154	4	scaffold25_20.9	5280	492742	493232	37	0	Similar to YPR153W: Uncharacterized protein YPR153W (Saccharomyces cerevisiae (strain ATCC 204508 / S288c));
CTRU_012209	CTRU_006454	5	scaffold35_20.7	5279	492689	495056	53	1	Similar to SPAC1002.16c: Uncharacterized transporter C1002.16c (Schizosaccharomyces pombe (strain 972 / ATCC 24843));
CTRU_012209	CTRU_003419	6	scaffold4_20.9	5278	492400	493346	289	0	Protein of unknown function;
CTRU_012209	CTRU_007773	7	scaffold17_21.0	5277	492256	494188	144	0	Similar to BACOVA_02654: Non-reducing end alpha-L-arabinofuranosidase BoGH43A (Bacteroides ovatus (strain ATCC 8483 / DSM 1896 / JCM 5824 / NCTC 11153));
CTRU_012209	CTRU_011744	8	scaffold8_21.1	5276	492227	496994	29	1	Similar to Abcc3: Canalicular multispecific organic anion transporter 2 (Rattus norvegicus);
Cluster 61: HYBRID
Backbone_gene_id	Gene_id	Gene_positions	Chromosome-Contig	Gene_order	5'end	3'end	Gene_distance	Domain_score	Annotated_gene_function
CTRU_012230	CTRU_011896	-1	scaffold26_20.5	5851	561448	563485	12	1	Similar to qutD: Quinate permease (Emericella nidulans (strain FGSC A4 / ATCC 38163 / CBS 112.46 / NRRL 194 / M139));
CTRU_012230	CTRU_012230	0	scaffold32_21.0	5850	561436	573669	0	1	Similar to NRPS14: Nonribosomal peptide synthetase 14 (Neosartorya fumigata (strain ATCC MYA-4609 / Af293 / CBS 101355 / FGSC A1100));
Cluster 62: PKS
Backbone_gene_id	Gene_id	Gene_positions	Chromosome-Contig	Gene_order	5'end	3'end	Gene_distance	Domain_score	Annotated_gene_function
CTRU_012564	CTRU_011781	-3	scaffold26_20.5	1726	138390	139424	156	1	Similar to cipB: Zinc-binding alcohol dehydrogenase domain-containing protein cipB (Emericella nidulans (strain FGSC A4 / ATCC 38163 / CBS 112.46 / NRRL 194 / M139));
CTRU_012564	CTRU_011954	-2	scaffold54_21.0	1725	138234	139262	24	0	Protein of unknown function;
CTRU_012564	CTRU_005893	-1	scaffold15_21.0	1724	138210	146153	12	0	Similar to SIN3: Transcriptional regulatory protein SIN3 (Saccharomyces cerevisiae (strain ATCC 204508 / S288c));
CTRU_012564	CTRU_012564	0	scaffold44_20.8	1723	138198	146363	0	1	Similar to mlcB: Compactin diketide synthase mokB (Penicillium citrinum);
CTRU_012564	CTRU_004616	1	scaffold40_20.8	1722	138164	138433	34	0	Protein of unknown function;
CTRU_012564	CTRU_003993	2	scaffold12_20.8	1721	138160	140809	4	1	Protein of unknown function;
CTRU_012564	CTRU_013472	3	scaffold27_21.3	1720	138128	146485	32	1	Similar to ccsA: Polyketide synthase-nonribosomal peptide synthetase (Aspergillus clavatus (strain ATCC 1007 / CBS 513.65 / DSM 816 / NCTC 3887 / NRRL 1));
CTRU_012564	CTRU_000038	4	scaffold37_20.9	1719	137807	141393	321	0	Similar to psc3: Cohesin subunit psc3 (Schizosaccharomyces pombe (strain 972 / ATCC 24843));
CTRU_012564	CTRU_012107	5	scaffold32_21.0	1718	137721	142330	86	0	Similar to HET-E1: Vegetative incompatibility protein HET-E-1 (Podospora anserina);
CTRU_012564	CTRU_013611	6	scaffold13_21.8	1717	137656	139485	65	0	Protein of unknown function;
CTRU_012564	CTRU_013123	7	scaffold29_21.0	1716	137625	140153	31	0	Similar to YVC1: Calcium channel YVC1 (Saccharomyces cerevisiae (strain ATCC 204508 / S288c));
CTRU_012564	CTRU_011102	8	scaffold57_20.7	1715	137603	141617	22	0	Protein of unknown function;
CTRU_012564	CTRU_011301	9	scaffold31_21.0	1714	137414	139218	189	1	Similar to SPCC1529.01: Uncharacterized transporter C1529.01 (Schizosaccharomyces pombe (strain 972 / ATCC 24843));
Cluster 63: PKS
Backbone_gene_id	Gene_id	Gene_positions	Chromosome-Contig	Gene_order	5'end	3'end	Gene_distance	Domain_score	Annotated_gene_function
CTRU_012570	CTRU_012570	0	scaffold44_20.8	2316	189589	198013	0	1	Similar to mokB: Lovastatin diketide synthase mokB (Monascus pilosus);
CTRU_012570	CTRU_009412	1	scaffold23_20.9	2315	189572	194038	17	0	Similar to rfp1: E3 ubiquitin-protein ligase complex slx8-rfp subunit rfp1 (Schizosaccharomyces pombe (strain 972 / ATCC 24843));
CTRU_012570	CTRU_013428	2	scaffold1_21.4	2314	189535	190699	37	0	Similar to NDUFA13: NADH dehydrogenase [ubiquinone] 1 alpha subcomplex subunit 13 (Bos taurus);
CTRU_012570	CTRU_001070	3	scaffold25_20.9	2313	189358	191649	177	0	Similar to Allergen Fus c 3 (Fusarium culmorum);
CTRU_012570	CTRU_013070	4	scaffold21_21.2	2312	188955	191375	274	0	Protein of unknown function;
CTRU_012570	CTRU_010450	5	scaffold49_21.1	2311	188601	193902	354	0	Similar to rif1: Telomere length regulator protein rif1 (Schizosaccharomyces pombe (strain 972 / ATCC 24843));
CTRU_012570	CTRU_012712	6	scaffold24_20.7	2310	188567	190306	34	0	Protein of unknown function;
CTRU_012570	CTRU_013486	7	scaffold27_21.3	2309	188429	189772	138	0	Protein of unknown function;
CTRU_012570	CTRU_011315	8	scaffold31_21.0	2308	188424	189954	5	1	Similar to bioF: Putative 8-amino-7-oxononanoate synthase (Haemophilus influenzae (strain PittEE));
CTRU_012570	CTRU_012434	9	scaffold36_21.2	2307	188183	193573	241	1	Similar to hmt1: Heavy metal tolerance protein (Schizosaccharomyces pombe (strain 972 / ATCC 24843));
Cluster 64
Backbone_gene_id	Gene_id	Gene_positions	Chromosome-Contig	Gene_order	5'end	3'end	Gene_distance	Domain_score	Annotated_gene_function
CTRU_012661	CTRU_006940	-2	scaffold74_20.9	5391	506648	509804	82	1	Similar to kanJ: Kanamycin B dioxygenase (Streptomyces kanamyceticus);
CTRU_012661	CTRU_002720	-1	scaffold61_20.9	5390	506566	508026	19	0	Protein of unknown function;
CTRU_012661	CTRU_012661	0	scaffold44_20.8	5389	506547	516209	0	1	Similar to mokA: Lovastatin nonaketide synthase mokA (Monascus pilosus);
CTRU_012661	CTRU_009152	1	scaffold59_20.8	5388	506532	507195	15	0	Protein of unknown function;
CTRU_012661	CTRU_005975	2	scaffold15_21.0	5387	506468	514038	64	0	Similar to KIN4: Serine/threonine-protein kinase KIN4 (Saccharomyces cerevisiae (strain ATCC 204508 / S288c));
CTRU_012661	CTRU_011748	3	scaffold8_21.1	5386	506416	546723	52	1	Similar to dtxS1: Nonribosomal peptide synthetase dtxS1 (Metarhizium robertsii (strain ARSEF 23 / ATCC MYA-3075));
CTRU_012661	CTRU_001960	4	scaffold30_20.7	5385	506408	507322	8	0	Similar to NNT1: Protein N-methyltransferase NNT1 (Gibberella zeae (strain PH-1 / ATCC MYA-4620 / FGSC 9075 / NRRL 31084));
CTRU_012661	CTRU_008815	5	scaffold62_20.9	5384	506365	508819	43	0	Similar to cdc73: Cell division control protein 73 (Schizosaccharomyces pombe (strain 972 / ATCC 24843));
CTRU_012661	CTRU_010012	6	scaffold47_21.0	5383	506119	507996	246	0	Protein of unknown function;
CTRU_012661	CTRU_012522	7	scaffold36_21.2	5382	506116	507943	3	1	Similar to ARB_06224: Probable thioredoxin reductase ARB_06224 (Arthroderma benhamiae (strain ATCC MYA-4681 / CBS 112371));
CTRU_012661	CTRU_007388	8	scaffold55_20.9	5381	506083	511695	33	1	Similar to mokE: Deshydrogenase mokE (Monascus pilosus);
CTRU_012661	CTRU_004727	9	scaffold40_20.8	5380	506064	508008	19	0	Protein of unknown function;
CTRU_012661	CTRU_010011	10	scaffold47_21.0	5379	505966	511355	98	0	Similar to mtr: N amino acid transport system protein (Neurospora crassa (strain ATCC 24698 / 74-OR23-1A / CBS 708.71 / DSM 1257 / FGSC 987));
CTRU_012661	CTRU_010761	11	scaffold3_20.8	5378	505917	507323	49	0	Similar to rds1: Protein rds1 (Schizosaccharomyces pombe (strain 972 / ATCC 24843));
CTRU_012661	CTRU_012369	12	scaffold45_20.7	5377	505695	507954	222	0	Similar to nic1: High-affinity nickel transport protein nic1 (Schizosaccharomyces pombe (strain 972 / ATCC 24843));
CTRU_012661	CTRU_012211	13	scaffold32_21.0	5376	505386	506751	309	0	Similar to tfdA: Alpha-ketoglutarate-dependent 2%2C4-dichlorophenoxyacetate dioxygenase (Cupriavidus pinatubonensis (strain JMP 134 / LMG 1197));
CTRU_012661	CTRU_011182	14	scaffold57_20.7	5375	505107	507533	279	0	Similar to CAS1: Probable O-acetyltransferase CAS1 (Cryptococcus neoformans var. neoformans serotype D (strain JEC21 / ATCC MYA-565));
CTRU_012661	CTRU_012521	15	scaffold36_21.2	5374	505094	506362	13	1	Similar to SPCC1494.01: UPF0676 protein C1494.01 (Schizosaccharomyces pombe (strain 972 / ATCC 24843));
Cluster 65: NRPS
Backbone_gene_id	Gene_id	Gene_positions	Chromosome-Contig	Gene_order	5'end	3'end	Gene_distance	Domain_score	Annotated_gene_function
CTRU_012981	CTRU_010162	-7	scaffold2_20.9	1310	104475	106445	38	1	Similar to MUP1: High-affinity methionine permease (Saccharomyces cerevisiae (strain ATCC 204508 / S288c));
CTRU_012981	CTRU_011940	-6	scaffold54_21.0	1309	104437	104880	14	0	Protein of unknown function;
CTRU_012981	CTRU_004607	-5	scaffold40_20.8	1308	104423	106819	23	0	Protein of unknown function;
CTRU_012981	CTRU_012097	-4	scaffold32_21.0	1307	104400	108626	118	0	Similar to mndB: Beta-mannosidase B (Aspergillus terreus (strain NIH 2624 / FGSC A1156));
CTRU_012981	CTRU_012899	-3	scaffold14_20.4	1306	104282	106954	189	0	Protein of unknown function;
CTRU_012981	CTRU_011525	-2	scaffold38_20.6	1305	104093	106582	77	0	Similar to Glucan 1%2C4-alpha-maltohexaosidase (Bacillus sp. (strain 707));
CTRU_012981	CTRU_011674	-1	scaffold8_21.1	1304	104016	105689	33	1	Protein of unknown function;
CTRU_012981	CTRU_012981	0	scaffold6_20.5	1303	103983	135748	0	0	Similar to dtxS1: Nonribosomal peptide synthetase dtxS1 (Metarhizium robertsii (strain ARSEF 23 / ATCC MYA-3075));
CTRU_012981	CTRU_006835	1	scaffold74_20.9	1302	103836	104354	147	0	Similar to CCW14: Covalently-linked cell wall protein 14 (Saccharomyces cerevisiae (strain ATCC 204508 / S288c));
CTRU_012981	CTRU_013604	2	scaffold13_21.8	1301	103442	106924	394	0	Similar to bglK: Probable beta-glucosidase K (Emericella nidulans (strain FGSC A4 / ATCC 38163 / CBS 112.46 / NRRL 194 / M139));
CTRU_012981	CTRU_003984	3	scaffold12_20.8	1300	103441	104409	1	0	Similar to echdc3: Enoyl-CoA hydratase domain-containing protein 3%2C mitochondrial (Danio rerio);
CTRU_012981	CTRU_010432	4	scaffold49_21.1	1299	103304	104805	137	0	Similar to sym-1: Protein sym-1 (Neurospora crassa (strain ATCC 24698 / 74-OR23-1A / CBS 708.71 / DSM 1257 / FGSC 987));
CTRU_012981	CTRU_013536	5	scaffold52_21.2	1298	103269	104051	35	0	Protein of unknown function;
CTRU_012981	CTRU_012268	6	scaffold45_20.7	1297	103265	105282	4	1	Similar to dltE: Uncharacterized oxidoreductase DltE (Bacillus subtilis (strain 168));
CTRU_012981	CTRU_000025	7	scaffold37_20.9	1296	103233	104516	32	0	Similar to zrg17: Probable zinc transporter zrg17 (Schizosaccharomyces pombe (strain 972 / ATCC 24843));
CTRU_012981	CTRU_009900	8	scaffold47_21.0	1295	103202	104982	31	1	Similar to ARB_02462: Probable FAD-dependent monooxygenase (Arthroderma benhamiae (strain ATCC MYA-4681 / CBS 112371));
Cluster 66: PKS
Backbone_gene_id	Gene_id	Gene_positions	Chromosome-Contig	Gene_order	5'end	3'end	Gene_distance	Domain_score	Annotated_gene_function
CTRU_013205	CTRU_000044	-9	scaffold37_20.9	1933	156701	158098	14	1	Similar to MCH5: Riboflavin transporter MCH5 (Saccharomyces cerevisiae (strain ATCC 204508 / S288c));
CTRU_013205	CTRU_011683	-8	scaffold8_21.1	1932	156687	158942	38	1	Similar to ARG81: Arginine metabolism regulation protein II (Saccharomyces cerevisiae (strain ATCC 204508 / S288c));
CTRU_013205	CTRU_013513	-7	scaffold18_20.8	1931	156649	157377	37	0	Protein of unknown function;
CTRU_013205	CTRU_013130	-6	scaffold29_21.0	1930	156612	162980	24	0	Similar to arl8a: ADP-ribosylation factor-like protein 8A (Xenopus tropicalis);
CTRU_013205	CTRU_013576	-5	scaffold16_21.7	1929	156588	156953	66	0	Protein of unknown function;
CTRU_013205	CTRU_010667	-4	scaffold3_20.8	1928	156522	158481	145	1	Similar to LAC12: Lactose permease (Kluyveromyces lactis (strain ATCC 8585 / CBS 2359 / DSM 70799 / NBRC 1267 / NRRL Y-1140 / WM37));
CTRU_013205	CTRU_004622	-3	scaffold40_20.8	1927	156377	157436	136	1	Similar to gch-1: GTP cyclohydrolase 1 (Neurospora crassa (strain ATCC 24698 / 74-OR23-1A / CBS 708.71 / DSM 1257 / FGSC 987));
CTRU_013205	CTRU_010903	-2	scaffold64_20.7	1926	156241	156971	10	0	Protein of unknown function;
CTRU_013205	CTRU_012115	-1	scaffold32_21.0	1925	156231	157730	286	0	Similar to she-9: Sensitive to high expression protein 9 homolog%2C mitochondrial (Neurospora crassa (strain ATCC 24698 / 74-OR23-1A / CBS 708.71 / DSM 1257 / FGSC 987));
CTRU_013205	CTRU_013205	0	scaffold60_20.9	1924	155945	163787	0	1	Similar to mlcB: Compactin diketide synthase mokB (Penicillium citrinum);
CTRU_013205	CTRU_003352	1	scaffold4_20.9	1923	155693	156999	252	1	Similar to fabG: 3-oxoacyl-[acyl-carrier-protein] reductase FabG (Thermotoga maritima (strain ATCC 43589 / MSB8 / DSM 3109 / JCM 10099));
CTRU_013205	CTRU_010442	2	scaffold49_21.1	1922	155568	159725	125	0	Similar to CYBB: Cytochrome b-245 heavy chain (Bos taurus);
CTRU_013205	CTRU_010175	3	scaffold2_20.9	1921	155547	159203	21	0	Similar to sec26: Coatomer subunit beta (Schizosaccharomyces pombe (strain 972 / ATCC 24843));
CTRU_013205	CTRU_011788	4	scaffold26_20.5	1920	155476	156099	71	0	Protein of unknown function;
CTRU_013205	CTRU_008419	5	scaffold33_20.6	1919	155444	156434	32	0	Protein of unknown function;
CTRU_013205	CTRU_012568	6	scaffold44_20.8	1918	155371	159570	73	0	Similar to dtxS1: Nonribosomal peptide synthetase dtxS1 (Metarhizium robertsii (strain ARSEF 23 / ATCC MYA-3075));
CTRU_013205	CTRU_000043	7	scaffold37_20.9	1917	155301	159880	70	0	Similar to BNA7: Kynurenine formamidase (Meyerozyma guilliermondii (strain ATCC 6260 / CBS 566 / DSM 6381 / JCM 1539 / NBRC 10279 / NRRL Y-324));
CTRU_013205	CTRU_009658	8	scaffold19_20.9	1916	155200	158238	101	0	Protein of unknown function;
CTRU_013205	CTRU_001065	9	scaffold25_20.9	1915	155110	158301	63	0	Similar to cnd3: Condensin complex subunit 3 (Schizosaccharomyces pombe (strain 972 / ATCC 24843));
CTRU_013205	CTRU_003998	10	scaffold12_20.8	1914	155075	156716	35	0	Protein of unknown function;
CTRU_013205	CTRU_013373	11	scaffold42_21.1	1913	155055	159940	20	1	Similar to YCF1: Metal resistance protein YCF1 (Saccharomyces cerevisiae (strain ATCC 204508 / S288c));
CTRU_013205	CTRU_013476	12	scaffold27_21.3	1912	155034	157955	21	0	Similar to het-6: Heterokaryon incompatibility protein 6%2C OR allele (Neurospora crassa (strain ATCC 24698 / 74-OR23-1A / CBS 708.71 / DSM 1257 / FGSC 987));
CTRU_013205	CTRU_009399	13	scaffold23_20.9	1911	154827	156919	207	1	Similar to YIL166C: Uncharacterized transporter YIL166C (Saccharomyces cerevisiae (strain ATCC 204508 / S288c));
Cluster 67: PKS
Backbone_gene_id	Gene_id	Gene_positions	Chromosome-Contig	Gene_order	5'end	3'end	Gene_distance	Domain_score	Annotated_gene_function
CTRU_013245	CTRU_013245	0	scaffold76_20.9	115	12235	20136	0	1	Similar to mokB: Lovastatin diketide synthase mokB (Monascus pilosus);
CTRU_013245	CTRU_006806	1	scaffold74_20.9	114	12156	13051	79	0	Similar to MSBP1: Membrane steroid-binding protein 1 (Arabidopsis thaliana);
CTRU_013245	CTRU_013635	2	scaffold77_21.6	113	12143	16822	13	0	Protein of unknown function;
CTRU_013245	CTRU_009360	3	scaffold23_20.9	112	11852	13470	291	1	Similar to SPBC1683.12: Uncharacterized transporter C1683.12 (Schizosaccharomyces pombe (strain 972 / ATCC 24843));
CTRU_013245	CTRU_003955	4	scaffold12_20.8	111	11799	12349	53	0	Protein of unknown function;
CTRU_013245	CTRU_008373	5	scaffold33_20.6	110	11677	14220	122	0	Protein of unknown function;
CTRU_013245	CTRU_012668	6	scaffold24_20.7	109	11544	12409	133	0	Similar to OMS1: Methyltransferase OMS1%2C mitochondrial (Saccharomyces cerevisiae (strain ATCC 204508 / S288c));
CTRU_013245	CTRU_009881	7	scaffold47_21.0	108	11266	12986	278	0	Similar to betA: Oxygen-dependent choline dehydrogenase (Paraburkholderia phymatum (strain DSM 17167 / CIP 108236 / LMG 21445 / STM815));
CTRU_013245	CTRU_001846	8	scaffold30_20.7	107	11155	11769	111	0	Protein of unknown function;
CTRU_013245	CTRU_013680	9	scaffold63_21.5	106	11058	12044	97	1	Similar to Rdh12: Retinol dehydrogenase 12 (Mus musculus);
CTRU_013245	CTRU_011502	10	scaffold38_20.6	105	10948	13069	110	1	Similar to VAOA: Vanillyl-alcohol oxidase (Penicillium simplicissimum);
Cluster 68: NRPS
Backbone_gene_id	Gene_id	Gene_positions	Chromosome-Contig	Gene_order	5'end	3'end	Gene_distance	Domain_score	Annotated_gene_function
CTRU_013272	CTRU_013272	0	scaffold76_20.9	1825	147746	185479	0	1	Similar to dtxS1: Nonribosomal peptide synthetase dtxS1 (Metarhizium robertsii (strain ARSEF 23 / ATCC MYA-3075));
CTRU_013272	CTRU_012111	1	scaffold32_21.0	1824	147718	148184	28	0	Similar to SPBC146.08c: S1-like domain-containing protein C146.08c (Schizosaccharomyces pombe (strain 972 / ATCC 24843));
CTRU_013272	CTRU_009656	2	scaffold19_20.9	1823	147576	149054	142	0	Protein of unknown function;
CTRU_013272	CTRU_008064	3	scaffold28_20.7	1822	147499	149208	77	0	Similar to hcs1: Hydroxymethylglutaryl-CoA synthase (Schizosaccharomyces pombe (strain 972 / ATCC 24843));
CTRU_013272	CTRU_010440	4	scaffold49_21.1	1821	147349	147648	149	0	Protein of unknown function;
CTRU_013272	CTRU_010900	5	scaffold64_20.7	1820	147209	148801	140	1	Similar to yhjG: Uncharacterized aromatic compound monooxygenase YhjG (Bacillus subtilis (strain 168));
CTRU_013272	CTRU_008416	6	scaffold33_20.6	1819	147204	150677	5	0	Similar to ubp14: Ubiquitin carboxyl-terminal hydrolase 14 (Schizosaccharomyces pombe (strain 972 / ATCC 24843));
CTRU_013272	CTRU_013418	7	scaffold1_21.4	1818	147105	150251	99	0	Similar to xsa: Xylosidase/arabinosidase (Bacteroides ovatus);
CTRU_013272	CTRU_012907	8	scaffold14_20.4	1817	147101	147679	4	0	Similar to HINT3: Adenylylsulfatase HINT3 (Arabidopsis thaliana);
CTRU_013272	CTRU_002648	9	scaffold61_20.9	1816	147061	150602	40	0	Similar to SPAC25B8.08: Dilute domain-containing protein C25B8.08 (Schizosaccharomyces pombe (strain 972 / ATCC 24843));
CTRU_013272	CTRU_005321	10	scaffold34_20.7	1815	147050	150811	11	1	Similar to mlcE: Efflux pump mlcE (Penicillium citrinum);
Cluster 69: NRPS
Backbone_gene_id	Gene_id	Gene_positions	Chromosome-Contig	Gene_order	5'end	3'end	Gene_distance	Domain_score	Annotated_gene_function
CTRU_013289	CTRU_006387	-11	scaffold35_20.7	3109	260741	262829	97	1	Similar to prnB: Proline-specific permease (Emericella nidulans (strain FGSC A4 / ATCC 38163 / CBS 112.46 / NRRL 194 / M139));
CTRU_013289	CTRU_009431	-10	scaffold23_20.9	3108	260644	261868	6	0	Similar to mrpl10: 54S ribosomal protein L10%2C mitochondrial (Schizosaccharomyces pombe (strain 972 / ATCC 24843));
CTRU_013289	CTRU_004652	-9	scaffold40_20.8	3107	260638	266460	142	0	Similar to apr: Subtilisin DY (Bacillus licheniformis);
CTRU_013289	CTRU_013166	-8	scaffold29_21.0	3106	260496	262049	147	0	Similar to KGD2: Dihydrolipoyllysine-residue succinyltransferase component of 2-oxoglutarate dehydrogenase complex%2C mitochondrial (Saccharomyces cerevisiae (strain ATCC 204508 / S288c));
CTRU_013289	CTRU_012144	-7	scaffold32_21.0	3105	260349	261746	85	0	Protein of unknown function;
CTRU_013289	CTRU_006386	-6	scaffold35_20.7	3104	260264	260683	40	0	Protein of unknown function;
CTRU_013289	CTRU_009104	-5	scaffold59_20.8	3103	260224	261847	20	1	Similar to liz1: Pantothenate transporter liz1 (Schizosaccharomyces pombe (strain 972 / ATCC 24843));
CTRU_013289	CTRU_010472	-4	scaffold49_21.1	3102	260204	266372	237	0	Protein of unknown function;
CTRU_013289	CTRU_004028	-3	scaffold12_20.8	3101	259967	262895	140	0	Similar to RPF2: Ribosome biogenesis protein RPF2 (Saccharomyces cerevisiae (strain ATCC 204508 / S288c));
CTRU_013289	CTRU_005919	-2	scaffold15_21.0	3100	259827	262515	35	0	Similar to CYP3: Peptidyl-prolyl cis-trans isomerase H (Gibberella zeae (strain PH-1 / ATCC MYA-4620 / FGSC 9075 / NRRL 31084));
CTRU_013289	CTRU_011692	-1	scaffold8_21.1	3099	259792	267086	37	0	Similar to Killer toxin subunits alpha/beta (Kluyveromyces lactis (strain ATCC 8585 / CBS 2359 / DSM 70799 / NBRC 1267 / NRRL Y-1140 / WM37));
CTRU_013289	CTRU_013289	0	scaffold76_20.9	3098	259755	264370	0	0	Similar to NRPS8: Nonribosomal peptide synthetase 8 (Neosartorya fumigata (strain ATCC MYA-4609 / Af293 / CBS 101355 / FGSC A1100));
CTRU_013289	CTRU_011989	1	scaffold54_21.0	3097	259678	261228	77	1	Similar to MCH5: Riboflavin transporter MCH5 (Saccharomyces cerevisiae (strain ATCC 204508 / S288c));
CTRU_013289	CTRU_000067	2	scaffold37_20.9	3096	259602	260515	76	0	Similar to SPBC1271.03c: Uncharacterized FCP1 homology domain-containing protein C1271.03c (Schizosaccharomyces pombe (strain 972 / ATCC 24843));
CTRU_013289	CTRU_012143	3	scaffold32_21.0	3095	259408	259965	194	0	Protein of unknown function;
CTRU_013289	CTRU_011336	4	scaffold31_21.0	3094	259346	259951	14	0	Protein of unknown function;
CTRU_013289	CTRU_008446	5	scaffold33_20.6	3093	259321	262059	25	0	Similar to ALKBH2: DNA oxidative demethylase ALKBH2 (Bos taurus);
CTRU_013289	CTRU_010694	6	scaffold3_20.8	3092	259254	260066	67	0	Protein of unknown function;
CTRU_013289	CTRU_013165	7	scaffold29_21.0	3091	259233	259780	21	0	Similar to bob1: Probable prefoldin subunit 5 (Schizosaccharomyces pombe (strain 972 / ATCC 24843));
CTRU_013289	CTRU_011125	8	scaffold57_20.7	3090	259222	260955	11	0	Similar to MMT2: Mitochondrial metal transporter 2 (Saccharomyces cerevisiae (strain ATCC 204508 / S288c));
CTRU_013289	CTRU_011335	9	scaffold31_21.0	3089	259080	263033	142	0	Similar to TKL1: Transketolase (Kluyveromyces lactis (strain ATCC 8585 / CBS 2359 / DSM 70799 / NBRC 1267 / NRRL Y-1140 / WM37));
CTRU_013289	CTRU_009430	10	scaffold23_20.9	3088	259055	260005	25	1	Similar to let-767: Very-long-chain 3-oxooacyl-coA reductase let-767 (Caenorhabditis briggsae);
CTRU_013289	CTRU_013012	11	scaffold6_20.5	3087	259001	261321	54	0	Similar to CTS1: Endochitinase 1 (Coccidioides immitis (strain RS));
CTRU_013289	CTRU_005356	12	scaffold34_20.7	3086	258926	261083	75	1	Similar to mas1: Agropine synthesis reductase (Agrobacterium tumefaciens (strain 15955));
Cluster 70: NRPS-like
Backbone_gene_id	Gene_id	Gene_positions	Chromosome-Contig	Gene_order	5'end	3'end	Gene_distance	Domain_score	Annotated_gene_function
CTRU_013355	CTRU_010200	-8	scaffold2_20.9	2829	234829	236598	156	1	Similar to CYP8B1: 7-alpha-hydroxycholest-4-en-3-one 12-alpha-hydroxylase (Homo sapiens);
CTRU_013355	CTRU_001082	-7	scaffold25_20.9	2828	234673	236404	56	0	Similar to gsa1: Glutathione synthetase large chain (Schizosaccharomyces pombe (strain 972 / ATCC 24843));
CTRU_013355	CTRU_009935	-6	scaffold47_21.0	2827	234617	236470	37	0	Similar to BACOVA_02654: Non-reducing end alpha-L-arabinofuranosidase BoGH43A (Bacteroides ovatus (strain ATCC 8483 / DSM 1896 / JCM 5824 / NCTC 11153));
CTRU_013355	CTRU_010688	-5	scaffold3_20.8	2826	234580	237984	50	0	Protein of unknown function;
CTRU_013355	CTRU_007310	-4	scaffold55_20.9	2825	234530	235057	120	0	Protein of unknown function;
CTRU_013355	CTRU_004020	-3	scaffold12_20.8	2824	234410	236551	9	0	Similar to NOP12: Nucleolar protein 12 (Gibberella zeae (strain PH-1 / ATCC MYA-4620 / FGSC 9075 / NRRL 31084));
CTRU_013355	CTRU_012581	-2	scaffold44_20.8	2823	234401	236079	76	0	Similar to Killer toxin subunits alpha/beta (Kluyveromyces lactis (strain ATCC 8585 / CBS 2359 / DSM 70799 / NBRC 1267 / NRRL Y-1140 / WM37));
CTRU_013355	CTRU_012444	-1	scaffold36_21.2	2822	234325	234936	61	0	Protein of unknown function;
CTRU_013355	CTRU_013355	0	scaffold43_20.9	2821	234264	243663	0	0	Similar to NRPS12: Nonribosomal peptide synthetase 12 (Neosartorya fumigata (strain ATCC MYA-4609 / Af293 / CBS 101355 / FGSC A1100));
CTRU_013355	CTRU_013079	1	scaffold21_21.2	2820	234153	235391	111	0	Protein of unknown function;
CTRU_013355	CTRU_009677	2	scaffold19_20.9	2819	234094	236585	59	0	Protein of unknown function;
CTRU_013355	CTRU_010929	3	scaffold64_20.7	2818	234003	235495	91	0	Similar to SPBC16A3.06: tRNA-specific adenosine deaminase 1 (Schizosaccharomyces pombe (strain 972 / ATCC 24843));
CTRU_013355	CTRU_013229	4	scaffold60_20.9	2817	233971	235894	32	1	Similar to qutD: Probable quinate permease (Neosartorya fumigata (strain ATCC MYA-4609 / Af293 / CBS 101355 / FGSC A1100));
Cluster 71: PKS
Backbone_gene_id	Gene_id	Gene_positions	Chromosome-Contig	Gene_order	5'end	3'end	Gene_distance	Domain_score	Annotated_gene_function
CTRU_013447	CTRU_003966	-8	scaffold12_20.8	514	44354	46974	16	1	Similar to liz1: Pantothenate transporter liz1 (Schizosaccharomyces pombe (strain 972 / ATCC 24843));
CTRU_013447	CTRU_013672	-7	scaffold9_21.4	513	44338	45204	88	0	Similar to UPC2: Sterol uptake control protein 2 (Candida albicans (strain SC5314 / ATCC MYA-2876));
CTRU_013447	CTRU_013106	-6	scaffold29_21.0	512	44250	45626	44	0	Similar to HEM12: Uroporphyrinogen decarboxylase (Saccharomyces cerevisiae (strain ATCC 204508 / S288c));
CTRU_013447	CTRU_012886	-5	scaffold14_20.4	511	44206	46653	14	0	Similar to rrp-3: ATP-dependent rRNA helicase rrp-3 (Neurospora crassa (strain ATCC 24698 / 74-OR23-1A / CBS 708.71 / DSM 1257 / FGSC 987));
CTRU_013447	CTRU_012677	-4	scaffold24_20.7	510	44192	46520	31	0	Protein of unknown function;
CTRU_013447	CTRU_010412	-3	scaffold49_21.1	509	44161	46832	45	0	Similar to vps53: Vacuolar protein sorting-associated protein 53 (Schizosaccharomyces pombe (strain 972 / ATCC 24843));
CTRU_013447	CTRU_002627	-2	scaffold61_20.9	508	44116	44639	31	0	Similar to irs1: Isoleucine--tRNA ligase%2C cytoplasmic (Schizosaccharomyces pombe (strain 972 / ATCC 24843));
CTRU_013447	CTRU_013365	-1	scaffold42_21.1	507	44085	44557	4	0	Protein of unknown function;
CTRU_013447	CTRU_013447	0	scaffold27_21.3	506	44081	52157	0	1	Similar to afoG: Asperfuranone polyketide synthase afoG (Emericella nidulans (strain FGSC A4 / ATCC 38163 / CBS 112.46 / NRRL 194 / M139));
CTRU_013447	CTRU_000011	1	scaffold37_20.9	505	43840	44745	241	0	Similar to GLRG_03307: Inosine triphosphate pyrophosphatase (Colletotrichum graminicola (strain M1.001 / M2 / FGSC 10212));
CTRU_013447	CTRU_011921	2	scaffold54_21.0	504	43680	45029	160	0	Protein of unknown function;
CTRU_013447	CTRU_001854	3	scaffold30_20.7	503	43642	44121	38	0	Protein of unknown function;
CTRU_013447	CTRU_013518	4	scaffold52_21.2	502	43557	48189	85	0	Similar to SIP5: Protein SIP5 (Magnaporthe oryzae (strain 70-15 / ATCC MYA-4617 / FGSC 8958));
CTRU_013447	CTRU_013175	5	scaffold60_20.9	501	43524	44587	33	0	Similar to SPAC4H3.04c: MEMO1 family protein C4H3.04c (Schizosaccharomyces pombe (strain 972 / ATCC 24843));
CTRU_013447	CTRU_009369	6	scaffold23_20.9	500	43360	45863	164	1	Similar to MAL11: General alpha-glucoside permease (Saccharomyces cerevisiae (strain ATCC 204508 / S288c));
CTRU_013447	CTRU_012788	7	scaffold39_20.3	499	43333	43885	27	0	Protein of unknown function;
CTRU_013447	CTRU_008382	8	scaffold33_20.6	498	43299	45477	34	1	Similar to CYP3A4: Cytochrome P450 3A4 (Homo sapiens);
Cluster 72: PKS
Backbone_gene_id	Gene_id	Gene_positions	Chromosome-Contig	Gene_order	5'end	3'end	Gene_distance	Domain_score	Annotated_gene_function
CTRU_013450	CTRU_001859	-9	scaffold30_20.7	677	57096	59483	54	1	Similar to SPAC3H1.06c: Uncharacterized transporter C3H1.06c (Schizosaccharomyces pombe (strain 972 / ATCC 24843));
CTRU_013450	CTRU_013255	-8	scaffold76_20.9	676	57042	61187	78	1	Similar to PDR15: ATP-dependent permease PDR15 (Saccharomyces cerevisiae (strain ATCC 204508 / S288c));
CTRU_013450	CTRU_009637	-7	scaffold19_20.9	675	56964	57503	42	0	Similar to PKR1: V-type ATPase assembly factor PKR1 (Saccharomyces cerevisiae (strain ATCC 204508 / S288c));
CTRU_013450	CTRU_013390	-6	scaffold1_21.4	674	56922	58048	110	1	Similar to yhdF: Uncharacterized oxidoreductase YhdF (Bacillus subtilis (strain 168));
CTRU_013450	CTRU_011926	-5	scaffold54_21.0	673	56812	59685	21	0	Similar to lub1: Ubiquitin homeostasis protein lub1 (Schizosaccharomyces pombe (strain 972 / ATCC 24843));
CTRU_013450	CTRU_005871	-4	scaffold15_21.0	672	56791	59529	42	0	Similar to ure1: Urease (Neosartorya fumigata (strain ATCC MYA-4609 / Af293 / CBS 101355 / FGSC A1100));
CTRU_013450	CTRU_012793	-3	scaffold39_20.3	671	56749	57988	22	0	Similar to slt-11: Pre-mRNA-splicing factor slt-11 (Neurospora crassa (strain ATCC 24698 / 74-OR23-1A / CBS 708.71 / DSM 1257 / FGSC 987));
CTRU_013450	CTRU_010873	-2	scaffold64_20.7	670	56727	57833	49	0	Similar to Nitrilase (Gibberella moniliformis);
CTRU_013450	CTRU_011512	-1	scaffold38_20.6	669	56678	58719	204	1	Similar to Cyp4f5: Cytochrome P450 4F5 (Rattus norvegicus);
CTRU_013450	CTRU_013450	0	scaffold27_21.3	668	56474	65420	0	0	Similar to cazM: Iterative polyketide synthase CazM (Chaetomium globosum (strain ATCC 6205 / CBS 148.51 / DSM 1962 / NBRC 6347 / NRRL 1970));
CTRU_013450	CTRU_011073	1	scaffold57_20.7	667	56436	56859	38	0	Similar to mrpl31: 54S ribosomal protein L31%2C mitochondrial (Schizosaccharomyces pombe (strain 972 / ATCC 24843));
CTRU_013450	CTRU_011280	2	scaffold31_21.0	666	56433	57952	3	1	Similar to SPCC1494.01: UPF0676 protein C1494.01 (Schizosaccharomyces pombe (strain 972 / ATCC 24843));
CTRU_013450	CTRU_001038	3	scaffold25_20.9	665	56406	57737	27	0	Similar to MMM1: Maintenance of mitochondrial morphology protein 1 (Magnaporthe oryzae (strain 70-15 / ATCC MYA-4617 / FGSC 8958));
CTRU_013450	CTRU_012967	4	scaffold6_20.5	664	56341	58144	65	0	Protein of unknown function;
CTRU_013450	CTRU_007663	5	scaffold17_21.0	663	56311	58327	30	1	Similar to SPBC15D4.02: Uncharacterized transcriptional regulatory protein C15D4.02 (Schizosaccharomyces pombe (strain 972 / ATCC 24843));
CTRU_013450	CTRU_012681	6	scaffold24_20.7	662	56233	60322	78	0	Similar to NUP145: Nucleoporin NUP145 (Chaetomium thermophilum (strain DSM 1495 / CBS 144.50 / IMI 039719));
CTRU_013450	CTRU_007259	7	scaffold55_20.9	661	56157	57979	76	1	Similar to UGA3: Transcriptional activator protein UGA3 (Saccharomyces cerevisiae (strain ATCC 204508 / S288c));
Cluster 73: PKS
Backbone_gene_id	Gene_id	Gene_positions	Chromosome-Contig	Gene_order	5'end	3'end	Gene_distance	Domain_score	Annotated_gene_function
CTRU_013469	CTRU_011949	-6	scaffold54_21.0	1568	125304	126612	49	1	Similar to SPAC139.03: Uncharacterized transcriptional regulatory protein C139.03 (Schizosaccharomyces pombe (strain 972 / ATCC 24843));
CTRU_013469	CTRU_009071	-5	scaffold59_20.8	1567	125255	126498	41	0	Protein of unknown function;
CTRU_013469	CTRU_013510	-4	scaffold18_20.8	1566	125214	126964	4	1	Similar to SPAC1002.16c: Uncharacterized transporter C1002.16c (Schizosaccharomyces pombe (strain 972 / ATCC 24843));
CTRU_013469	CTRU_013574	-3	scaffold16_21.7	1565	125210	126610	141	0	Similar to PDA6-1: Pisatin demethylase (Fusarium solani subsp. pisi);
CTRU_013469	CTRU_011097	-2	scaffold57_20.7	1564	125069	125946	106	0	Similar to ZNF511: Zinc finger protein 511 (Homo sapiens);
CTRU_013469	CTRU_008724	-1	scaffold62_20.9	1563	124963	125835	32	0	Similar to Necap2: Adaptin ear-binding coat-associated protein 2 (Rattus norvegicus);
CTRU_013469	CTRU_013469	0	scaffold27_21.3	1562	124931	133222	0	1	Similar to mlcB: Compactin diketide synthase mokB (Penicillium citrinum);
CTRU_013469	CTRU_007278	1	scaffold55_20.9	1561	124904	128147	27	0	Similar to bglI: Probable beta-glucosidase I (Aspergillus clavatus (strain ATCC 1007 / CBS 513.65 / DSM 816 / NCTC 3887 / NRRL 1));
CTRU_013469	CTRU_009387	2	scaffold23_20.9	1560	124858	127169	46	1	Similar to SPBC1683.12: Uncharacterized transporter C1683.12 (Schizosaccharomyces pombe (strain 972 / ATCC 24843));
CTRU_013469	CTRU_010657	3	scaffold3_20.8	1559	124814	132165	44	0	Similar to IREG1: Solute carrier family 40 member 1 (Arabidopsis thaliana);
CTRU_013469	CTRU_008410	4	scaffold33_20.6	1558	124752	125462	62	0	Protein of unknown function;
CTRU_013469	CTRU_003343	5	scaffold4_20.9	1557	124692	126726	60	0	Protein of unknown function;
CTRU_013469	CTRU_013196	6	scaffold60_20.9	1556	124430	126674	52	0	Similar to iolX: scyllo-inositol 2-dehydrogenase (NAD(+)) (Bacillus subtilis (strain 168));
CTRU_013469	CTRU_001056	7	scaffold25_20.9	1555	124248	127090	182	0	Similar to rco-1: Transcriptional repressor rco-1 (Neurospora crassa (strain ATCC 24698 / 74-OR23-1A / CBS 708.71 / DSM 1257 / FGSC 987));
CTRU_013469	CTRU_011678	8	scaffold8_21.1	1554	124230	125437	18	0	Similar to NMRAL1: NmrA-like family domain-containing protein 1 (Bos taurus);
CTRU_013469	CTRU_011299	9	scaffold31_21.0	1553	124200	126751	30	1	Similar to HXT5: Probable glucose transporter HXT5 (Saccharomyces cerevisiae (strain ATCC 204508 / S288c));
