# Supplementary material for: Genome sequencing and comparative genomics reveal a repertoire of putative pathogenicity genes in chilli anthracnose fungus Colletotrichum truncatum
Source: PLoS One. 2017 Aug 28;12(8):e0183567. doi: 10.1371/journal.pone.0183567 (PMC5573122; doi:10.1371/journal.pone.0183567)
Supplement: S14 Table — (XLSX) [file pone.0183567.s021.xlsx]

## Sheet: Sheet2
S14 Table. Secondary metabolite gene clusters of C. truncatum predicted by online antiSMASH (fungiSMASH version 4.0.0rc1)
Cluster	Type	From	To	Most similar known cluster	MIBiG BGC-ID
The following clusters are from scaffold2_20.9:
Cluster 1	NRPS	19928	74904	Apicidin_biosynthetic_gene_cluster (36% of genes show similarity)	BGC0000304_c1
The following clusters are from scaffold3_20.8:
Cluster 2	Indole	189230	212559	-	-
Cluster 3	Terpene	422287	443534	-	-
The following clusters are from scaffold4_20.9:
Cluster 4	NRPS	78083	124098	-	-
Cluster 5	T1PKS	488669	536143	-	-
Cluster 6	Other	1272306	1313852	-	-
Cluster 7	Indole	1432285	1453664	-	-
Cluster 8	Terpene	2087099	2110557	-	-
Cluster 9	Indole	2242382	2263650	-	-
Cluster 10	T1PKS	2661923	2700581	-	-
The following clusters are from scaffold6_20.5:
Cluster 11	NRPS	84651	155748	-	-
The following clusters are from scaffold8_21.1:
Cluster 12	Indole	64611	86053	-	-
Cluster 13	NRPS	486416	566751	-	-
The following clusters are from scaffold12_20.8:
Cluster 14	Other	1792620	1835794	-	-
Cluster 15	T1PKS-NRPS	2073768	2171221	Leucinostatins_biosynthetic_gene_cluster (10% of genes show similarity)	BGC0001358_c1
Cluster 16	Indole	2175319	2196608	-	-
The following clusters are from scaffold13_21.8:
Cluster 17	Terpene	5046	27130	-	-
The following clusters are from scaffold15_21.0:
Cluster 18	T1PKS	1722381	1771295	-	-
The following clusters are from scaffold17_21.0:
Cluster 19	Other	928371	971747	-	-
Cluster 20	T1PKS	1362354	1417274	-	-
The following clusters are from scaffold23_20.9:
Cluster 21	T1PKS	955902	1011204	-	-
The following clusters are from scaffold25_20.9:
Cluster 22	Terpene	2746208	2767266	-	-
The following clusters are from scaffold27_21.3:
Cluster 23	T1PKS	23336	83554	Asperfuranone_biosynthetic_gene_cluster (27% of genes show similarity)	BGC0000022_c1
Cluster 24	T1PKS	105471	166485	-	-
The following clusters are from scaffold28_20.7:
Cluster 25	Other	1232206	1275982	-	-
Cluster 26	T1PKS	1367389	1415290	-	-
The following clusters are from scaffold30_20.7:
Cluster 27	T1PKS	2036292	2078846	-	-
Cluster 28	T1PKS	2481618	2529216	-	-
The following clusters are from scaffold31_21.0:
Cluster 29	T1PKS	154359	202319	-	-
The following clusters are from scaffold32_21.0:
Cluster 30	NRPS	334584	381400	-	-
Cluster 31	T1PKS	473255	520698	-	-
Cluster 32	T1PKS-NRPS	541436	593800	-	-
The following clusters are from scaffold33_20.6:
Cluster 33	T1PKS-NRPS	76360	143869	Monacolin_K_biosynthetic_gene_cluster (22% of genes show similarity)	BGC0000098_c1
Cluster 34	Terpene	880581	901708	-	-
Cluster 35	T1PKS	1144878	1191974	-	-
The following clusters are from scaffold35_20.7:
Cluster 36	Other	463170	507014	-	-
Cluster 37	T1PKS	561683	607296	-	-
Cluster 38	T1PKS	809627	857114	-	-
Cluster 39	T1PKS	1373073	1421633	-	-
Cluster 40	T1PKS	1601260	1676375	-	-
The following clusters are from scaffold36_21.2:
Cluster 41	Terpene	46323	68032	-	-
The following clusters are from scaffold37_20.9:
Cluster 42	T1PKS-NRPS	2972782	3026911	-	-
Cluster 43	T1PKS	3335555	3406684	-	-
The following clusters are from scaffold38_20.6:
Cluster 44	Indole-T1PKS-NRPS	1	61453	Nivalenol_/_deoxynivalenol_/_3-acetyldeoxynivalenol_/ (8% of genes show similarity)	BGC0001278_c1
The following clusters are from scaffold39_20.3:
Cluster 45	Other	315617	358902	-	-
The following clusters are from scaffold40_20.8:
Cluster 46	T1PKS	365363	413829	-	-
Cluster 47	Other	1932521	1976360	-	-
Cluster 48	T1PKS-NRPS	2294473	2372185	Monacolin_K_biosynthetic_gene_cluster (22% of genes show similarity)	BGC0000098_c1
The following clusters are from scaffold43_20.9:
Cluster 49	NRPS	214861	263055	-	-
The following clusters are from scaffold44_20.8:
Cluster 50	T1PKS-NRPS	118198	217507	-	-
Cluster 51	T1PKS	486547	536209	-	-
The following clusters are from scaffold45_20.7:
Cluster 52	NRPS	342697	391942	-	-
The following clusters are from scaffold47_21.0:
Cluster 53	T1PKS	329742	375856	-	-
The following clusters are from scaffold49_21.1:
Cluster 54	T1PKS	355079	403268	Leucinostatins_biosynthetic_gene_cluster (10% of genes show similarity)	BGC0001358_c1
The following clusters are from scaffold54_21.0:
Cluster 55	Indole-T1PKS	134162	180929	-	-
Cluster 56	T1PKS	218116	266041	-	-
Cluster 57	NRPS	391108	468169	-	-
Cluster 58	T1PKS	515293	583654	-	-
The following clusters are from scaffold55_20.9:
Cluster 59	NRPS	413611	468157	-	-
Cluster 60	T1PKS-NRPS	493038	545489	Cytochalasin_biosynthetic_gene_cluster (30% of genes show similarity)	BGC0000983_c1
Cluster 61	T1PKS	988530	1037721	-	-
The following clusters are from scaffold59_20.8:
Cluster 62	T1PKS	298580	358255	-	-
The following clusters are from scaffold60_20.9:
Cluster 63	T3PKS-T1PKS	133943	184012	-	-
The following clusters are from scaffold61_20.9:
Cluster 64	NRPS	572663	625078	-	-
Cluster 65	T1PKS	990532	1038567	-	-
Cluster 66	Terpene	1070450	1092226	-	-
Cluster 67	Indole	1192190	1213233	-	-
Cluster 68	Indole	1281148	1302533	-	-
Cluster 69	NRPS	1349341	1396947	-	-
The following clusters are from scaffold74_20.9:
Cluster 70	Other	237149	280924	-	-
Cluster 71	T1PKS	340275	388674	Alternapyrone_biosynthetic_gene_cluster (100% of genes show similarity)	BGC0000012_c1
The following clusters are from scaffold76_20.9:
Cluster 72	T1PKS	1	42323	-	-
Cluster 73	NRPS	127746	205358	-	-
