# Supplementary material for: Genome sequencing and comparative genomics reveal a repertoire of putative pathogenicity genes in chilli anthracnose fungus Colletotrichum truncatum
Source: PLoS One. 2017 Aug 28;12(8):e0183567. doi: 10.1371/journal.pone.0183567 (PMC5573122; doi:10.1371/journal.pone.0183567)
Supplement: S15 Table — (XLSX) [file pone.0183567.s022.xlsx]

## Sheet: Sheet6
S15 Table. The comparison of genes of different fungi with top BLASTP hits in cytochrome P450 database
P450 Id	C. truncatum	C. fructicola	C. orbiculare	C. incanum	C. simmondsii	C. nymphaeae	C. fiorineae	C. salicis	C. graminicola	C. sublineola	C. higginsianum	V. alfalfae	V. dahliae	F. graminearum	F. oxysporum	F. verticillioides	T. reesei	M. oryzae70-15	M. oryzae P131	M. oryzae Y34	N. crassa	S. sclerotiorum	B. cinerea
AB00197.1	9	10	10	8	11	10	12	8	12	10	8	4	5	9	41	20	6	6	6	6	3	7	9
AB02265.1	2	2	2	1	2	2	2	2	1	2	2	1	2	1	1	2	2	2	2	2	2	2	2
AB04508.1	1	1	1	0	1	1	1	1	1	1	1	1	1	1	1	1	1	1	1	1	1	1	1
AB07286.1	1	2	2	1	1	1	1	1	1	1	2	0	0	1	3	2	0	0	0	0	0	0	0
AB07531.1	2	1	1	1	1	1	1	1	1	1	1	0	0	1	2	1	0	0	0	0	0	0	0
AFL2G_00556	4	11	5	6	7	9	11	9	2	1	3	6	3	3	3	2	2	3	3	4	1	1	5
AFL2G_01551	4	4	4	3	4	4	2	6	6	4	5	6	5	3	15	7	3	0	0	0	1	1	0
AFL2G_01904	2	2	2	2	1	1	1	1	1	1	2	2	1	1	2	2	4	1	1	1	1	4	2
AFL2G_07147	10	11	9	4	10	10	9	9	5	3	11	4	6	6	8	8	5	2	2	2	2	2	2
AFL2G_07229	20	24	19	23	21	18	22	17	15	14	24	2	5	10	17	19	4	11	11	10	5	7	13
AFL2G_07281	2	3	1	1	1	1	1	1	1	1	1	1	2	4	3	4	1	0	1	1	0	0	1
AO090102000466	1	1	1	0	1	1	1	1	1	1	1	1	1	0	3	3	1	0	0	0	2	1	0
AO090701000601	1	1	1	1	2	2	2	3	1	2	1	2	2	1	1	2	0	1	1	1	1	0	1
ATEG_00556.1	6	6	4	6	7	6	6	7	3	4	4	4	4	3	12	8	1	2	2	2	1	1	0
ATEG_01078.1	1	1	3	2	1	1	2	1	2	2	0	1	1	2	5	2	0	1	1	1	1	1	0
ATEG_04721.1	15	13	10	18	10	7	10	10	11	14	13	6	5	12	12	13	3	6	8	9	4	6	11
ATEG_07093.1	2	2	1	2	3	3	2	1	2	3	4	1	2	2	3	3	3	1	1	1	2	3	4
ATEG_07313.1	14	22	14	12	19	18	19	18	12	15	12	10	10	13	37	27	11	13	12	12	7	11	12
ATEG_09350.1	2	2	2	2	2	2	2	2	3	2	2	2	2	2	7	12	2	2	2	2	2	2	2
augustus_masked-Caloplaca_flavorubescens_scaffold_16-abinit-gene-0.40-mRNA-1	1	1	1	1	1	1	1	1	1	1	1	1	1	1	1	1	1	2	1	1	1	1	1
augustus_masked-scaffold10-processed-gene-15.1-mRNA-1	6	11	8	11	8	8	11	12	8	3	10	7	8	6	21	13	8	5	5	5	4	4	5
augustus_masked-scaffold418-processed-gene-0.20-mRNA-1	10	13	11	9	9	9	7	9	5	6	11	7	5	4	8	11	6	10	12	11	1	1	1
augustus_masked-scaffold9-processed-gene-0.95-mRNA-1	8	7	5	5	5	6	4	4	3	4	7	2	3	7	8	14	5	6	4	6	1	4	4
CH063_02967T0	2	2	2	2	2	2	2	2	0	0	3	0	0	0	0	0	0	0	0	0	0	0	0
CH063_03708T0	0	2	0	0	1	1	1	1	1	1	1	0	0	0	0	0	0	0	0	0	0	0	0
CH063_03746T0	1	1	1	1	1	1	1	1	0	0	1	0	0	0	0	0	0	0	0	0	0	0	0
CH063_03811T0	2	1	1	1	1	1	1	1	0	0	1	0	0	0	0	0	0	0	0	0	0	0	0
CH063_03855T0	1	1	1	1	1	1	1	2	0	1	1	0	0	0	0	0	0	0	0	0	0	0	0
CH063_03872T0	2	1	1	1	1	1	1	1	0	0	1	0	0	0	0	0	0	0	0	0	0	0	0
CH063_03903T0	3	2	2	1	0	0	0	0	1	4	1	1	1	1	1	1	1	1	1	1	2	1	1
CH063_13136T0	1	1	1	2	1	1	1	1	0	2	1	0	0	0	0	0	0	0	0	0	0	0	0
CH063_13265T0	0	1	0	0	2	2	2	2	0	0	2	0	0	0	0	0	0	0	0	0	0	0	0
CHG05266.1	2	2	5	3	2	2	3	3	2	3	4	1	0	2	2	1	1	1	1	1	0	0	0
CHG06520.1	9	7	7	7	8	9	8	8	7	8	8	6	6	5	14	10	6	6	6	6	7	7	6
CHG08027.1	1	2	1	1	2	3	2	2	1	1	1	0	0	1	2	2	0	1	1	1	3	0	0
CLUG_01301.1	1	1	1	1	1	1	1	1	1	1	1	2	2	1	0	0	1	1	1	1	1	1	1
CMQ_7890m.01	1	0	1	1	1	1	1	0	0	0	1	0	0	0	0	0	0	0	0	0	0	0	0
CNAG_03466T0	1	1	2	2	2	2	1	1	2	1	2	1	2	2	3	2	2	2	2	2	2	2	2
CNAG_06628T0	7	8	4	1	4	4	5	5	2	3	2	4	2	5	11	9	3	3	3	3	3	4	3
CPSG_08542	1	1	0	1	1	1	1	1	1	1	1	1	1	0	0	0	1	1	1	1	1	1	1
C_scaffold_20000017	1	1	1	0	1	1	1	1	1	1	1	1	1	0	14	1	1	3	1	1	2	1	0
EEA19609.1	2	1	0	2	2	3	2	2	1	1	0	0	0	0	2	3	1	0	0	0	0	2	3
EEA19982.1	3	2	1	2	1	3	2	1	0	3	1	0	0	1	4	7	1	1	1	1	0	1	2
EEA23218.1	1	1	1	1	1	1	1	1	1	1	1	1	1	1	1	1	1	1	1	1	1	1	1
EEA23504.1	4	2	2	2	2	3	1	5	3	5	1	1	0	0	3	1	1	1	2	2	0	2	6
EEA23526.1	10	5	6	6	6	7	8	5	6	9	7	5	3	2	7	6	5	2	2	2	4	4	7
EEA24033.1	4	5	4	4	3	3	3	5	3	3	3	4	4	3	4	4	1	1	1	1	1	1	0
EEA26647.1	4	4	4	4	4	4	5	6	4	4	6	2	3	2	9	4	2	3	3	3	4	1	1
EEA27467.1	5	6	6	4	5	5	6	5	3	3	6	1	1	5	9	7	2	0	0	0	3	0	2
EEA28139.1	49	47	15	42	11	14	14	33	19	31	22	17	19	18	67	41	35	17	19	17	5	7	14
EfO2.075130.1	37	31	24	25	25	23	22	23	16	24	21	15	13	21	42	29	19	19	19	18	14	12	17
e_gw1.81.158.1	3	5	0	0	2	0	3	2	1	5	4	2	1	1	3	2	0	1	1	1	0	2	5
e_gw1.91.48.1	1	1	1	1	1	1	1	2	1	1	1	1	1	1	1	1	1	1	1	1	0	0	1
Endocarpon_02817	16	39	12	15	25	24	27	27	5	13	12	7	6	15	19	19	6	8	8	8	7	12	10
Endocarpon_03441	30	33	22	23	26	26	27	23	18	17	17	11	12	16	33	26	11	13	12	12	12	11	14
Endocarpon_04034	1	1	1	1	1	1	1	1	1	1	1	1	1	1	1	1	1	1	1	1	1	1	1
Endocarpon_04277	1	3	2	3	3	3	3	1	1	2	3	1	0	2	5	3	1	0	0	0	0	2	1
Endocarpon_11379	0	0	0	6	0	0	0	2	0	1	0	0	0	0	0	0	0	0	0	0	1	0	0
estExt_fgenesh1_pg.C_450037	3	2	2	3	3	3	3	3	3	3	2	1	3	2	2	2	3	2	2	2	2	3	2
estExt_fgenesh2_pg.C_10473	3	3	3	3	3	3	3	3	3	3	3	3	3	2	4	6	3	2	2	2	3	3	3
estExt_fgenesh2_pg.C_10498	1	1	1	1	1	1	1	1	1	1	1	0	1	1	4	1	0	3	2	2	0	1	0
estExt_fgenesh2_pm.C_21000	1	1	1	1	1	1	1	1	1	1	1	0	1	1	2	1	1	1	1	1	1	1	1
estExt_fgenesh3_pg.C_130101	2	2	2	2	2	2	2	2	2	2	2	2	2	2	9	6	2	2	2	2	3	2	1
estExt_fgenesh3_pg.C_530070	6	5	5	4	5	3	4	4	5	5	6	5	6	3	3	4	2	5	5	5	2	2	2
estExt_fgenesh3_pg.C_900031	13	12	13	9	11	13	11	12	12	12	14	10	10	10	25	14	12	12	12	12	12	11	13
estExt_Genewise1.C_20782	8	4	4	7	8	7	6	8	7	6	7	9	8	13	25	22	7	3	3	3	5	2	1
estExt_Genewise1Plus.C_80644	3	3	3	3	3	3	3	3	2	2	3	0	0	3	3	3	1	1	1	1	3	0	1
estExt_GeneWisePlus.C_110630	3	2	2	1	2	2	2	2	1	2	1	2	2	2	3	2	4	4	3	3	3	3	1
FFUJ_01995m.01	0	4	0	0	3	1	2	1	0	0	0	0	0	0	1	1	0	0	0	0	0	0	0
fgenesh1_pg.8_#_209	9	10	10	9	9	9	9	10	11	11	11	10	11	9	36	23	11	9	9	11	16	10	9
fgenesh1_pg.C_scaffold_1000303	2	4	1	0	2	1	1	0	1	2	3	1	0	1	0	1	0	1	1	0	0	2	0
fgenesh1_pg.C_scaffold_1000882	2	2	2	1	2	2	2	2	2	3	2	2	2	1	2	2	1	2	2	2	3	1	1
fgenesh1_pg.C_scaffold_18000089	1	1	1	1	1	1	1	1	1	1	1	1	1	1	10	16	1	1	1	1	1	1	1
fgenesh3_pg.43__45	0	3	0	0	0	0	1	2	2	0	0	0	0	1	1	1	0	0	0	0	0	2	2
FGSG_03796T0	2	3	3	2	2	2	2	3	0	2	0	0	0	1	0	0	0	0	0	0	0	0	0
FGSG_08005T0	3	2	1	2	2	2	2	2	1	1	2	0	1	3	4	3	1	1	1	1	1	1	1
g14592.t1	4	2	4	4	3	3	3	3	4	3	3	3	3	3	5	3	3	3	3	3	5	2	3
g16550.t1	2	1	2	2	1	1	1	1	1	2	2	1	1	1	1	0	1	2	2	2	4	2	3
g17951.t1	1	1	3	1	1	1	1	1	1	1	1	2	2	2	3	2	1	2	2	2	2	2	2
g19105.t1	2	1	2	2	2	2	2	2	2	2	2	1	1	1	3	3	2	1	1	1	2	1	2
g8515.t1	2	2	2	3	3	3	3	3	2	2	2	0	1	1	3	7	1	2	2	2	2	1	2
g8694.t1	7	8	7	7	7	6	7	6	4	3	8	8	9	5	6	6	0	2	2	2	1	1	2
g9457.t1	2	2	2	2	2	3	2	2	2	2	2	2	2	2	2	2	2	2	2	2	2	3	3
genemark-scaffold1.1-processed-gene-24.68-mRNA-1	1	3	1	0	3	3	4	1	0	0	1	0	0	1	3	2	0	1	1	1	0	1	0
GLRG_07145T0	2	2	1	2	1	4	2	2	1	2	0	0	0	0	0	0	0	0	0	0	0	0	0
GLRG_09425T0	2	2	2	2	3	3	3	3	1	1	3	0	0	0	0	0	0	0	0	0	0	0	0
GSTUMT00003726001	3	4	3	3	3	3	3	2	3	3	3	2	2	2	8	6	2	2	2	2	2	3	3
GSTUMT00003906001	1	1	1	1	1	1	1	1	1	1	1	1	1	1	2	1	1	1	1	1	1	1	1
GSTUMT00010494001	3	3	2	3	2	2	2	2	2	3	3	2	2	2	15	3	2	3	3	3	2	6	3
Hanno_03304	8	8	8	7	7	7	7	8	8	8	8	6	7	7	12	9	7	7	7	7	9	6	6
Hanno_04867	7	7	6	6	7	7	7	6	7	6	7	7	7	8	19	19	7	5	5	5	9	6	6
Hanno_06850	5	6	5	10	12	12	10	5	6	2	8	6	6	8	12	5	2	4	4	4	3	3	4
Hanno_08615	3	4	3	2	3	3	3	2	2	2	3	3	3	1	4	3	4	2	2	2	1	1	2
HCB00741.1	2	5	1	3	4	4	3	2	1	3	2	1	1	2	2	3	0	1	1	1	0	2	2
HCB01166.1	1	1	1	1	1	1	1	1	1	1	1	1	1	1	1	1	1	1	1	1	1	2	1
HCB02684.1	22	22	20	23	18	16	21	20	25	19	20	21	17	20	68	55	24	20	20	21	32	20	23
HCB02885.1	1	1	1	1	1	1	1	1	1	1	1	2	2	1	1	1	1	1	1	1	2	1	1
HCB03452.1	1	1	1	1	1	1	1	1	1	1	1	1	1	1	1	1	1	1	1	1	1	1	1
HCB04253.1	2	2	2	2	2	2	2	2	2	2	1	1	3	2	2	2	2	2	2	2	2	2	1
HCB07277.1	1	1	1	1	1	1	1	1	1	1	1	1	1	1	1	1	1	1	1	1	1	0	1
HCBG_09081	8	9	9	7	8	7	9	8	7	7	9	5	9	10	19	30	10	7	8	7	7	9	8
HCDG_09086	1	1	1	1	1	1	1	1	1	1	1	0	1	1	0	1	1	1	1	1	1	1	1
Lema_T013660.1	2	2	2	4	4	3	3	2	3	2	2	1	1	0	1	0	1	0	0	0	1	1	1
Lema_T073080.1	5	4	5	4	3	2	2	3	3	4	3	3	4	0	0	1	0	5	3	4	1	0	0
Lema_T115650.1	1	1	1	1	1	1	1	1	1	1	1	1	1	1	1	1	1	1	1	1	1	1	1
maker-Caloplaca_flavorubescens_scaffold_0-augustus-gene-25.63-mRNA-1	2	3	2	2	2	2	2	2	2	2	3	2	2	2	2	2	2	2	1	1	2	4	3
maker-Caloplaca_flavorubescens_scaffold_19-augustus-gene-2.67.2-mRNA-1	17	13	11	13	13	12	10	11	6	9	14	6	6	7	14	8	1	8	5	5	1	10	13
maker-Caloplaca_flavorubescens_scaffold_19-augustus-gene-3.79-mRNA-1	2	1	1	1	1	1	1	1	1	1	1	0	1	2	3	3	1	1	1	1	1	1	2
maker-scaffold12.1-augustus-gene-11.200-mRNA-1	3	4	3	4	4	4	3	2	3	3	4	1	1	3	4	2	0	0	0	0	0	1	1
maker-scaffold_1-exonerate_est2genome-gene-4.3-mRNA-1	4	2	2	2	3	3	3	3	1	3	3	1	2	1	3	3	0	2	2	2	0	1	1
maker-scaffold2.1-augustus-gene-26.101-mRNA-1	1	0	1	1	1	1	0	1	1	1	1	1	1	1	1	1	1	1	1	1	1	1	1
maker-scaffold21-snap-gene-16.251-mRNA-1	2	1	1	1	2	2	2	1	2	2	1	0	2	1	0	3	0	1	1	1	3	0	2
maker-scaffold4.1-snap-gene-7.120-mRNA-1	8	7	7	10	7	8	7	6	8	5	11	5	5	4	10	4	5	4	4	4	8	4	5
maker-scaffold_6-exonerate_est2genome-gene-2.14-mRNA-1	1	1	1	1	1	1	1	1	1	1	1	2	1	1	2	3	1	1	1	1	1	1	1
maker-scaffold7.1-augustus-gene-36.77-mRNA-1	2	2	2	2	1	1	2	2	2	2	2	1	2	2	4	3	2	2	2	2	2	1	1
maker-scaffold7-augustus-gene-5.125-mRNA-1	1	1	1	1	1	1	1	1	1	1	1	1	0	1	1	2	1	1	1	1	1	1	2
MGYG_03812	16	14	19	15	15	16	16	12	12	12	17	8	11	12	23	19	10	6	6	7	3	3	10
Pa_7_5740	27	29	18	20	29	33	32	30	17	17	20	10	18	18	41	29	17	10	10	9	10	20	28
PCON_06884m.01	11	21	12	13	10	10	11	9	10	9	12	7	9	9	18	14	7	6	6	6	7	6	9
PGUG_03908.1	1	2	2	2	2	2	2	1	2	1	2	2	2	2	2	2	1	2	2	2	1	0	1
PTRG_10301	2	4	2	2	2	3	2	3	3	3	2	6	5	2	3	3	4	4	5	4	4	3	4
PTRG_11747	1	2	1	2	1	2	1	1	1	2	1	1	1	1	10	3	1	1	1	1	1	1	0
snap_masked-scaffold9.1-processed-gene-6.111-mRNA-1	2	3	2	0	0	3	1	2	0	0	1	1	1	2	2	2	0	0	0	0	0	0	0
SNOG_00663	1	0	1	2	1	1	1	1	1	1	1	1	1	0	1	1	1	1	1	1	0	1	0
SNOG_08385	1	1	1	1	1	1	1	1	1	1	1	1	1	1	1	1	1	1	1	1	1	1	1
SNOG_15414	5	0	3	3	3	5	2	4	3	6	3	3	2	2	2	3	0	5	5	4	1	1	1
SS1G_01499.1	0	2	0	28	0	0	0	0	0	8	3	0	0	1	6	0	0	1	4	5	0	218	11
SS1G_05772.1	1	1	1	1	1	1	1	1	1	1	1	2	1	1	4	2	1	1	1	1	2	1	1
SS1G_11247.1	0	1	1	2	2	2	2	2	0	0	0	0	0	0	0	0	0	0	0	0	0	1	0
TSTA_006840	0	0	0	4	0	0	0	1	0	4	1	2	0	0	5	0	0	0	0	0	0	0	0
TSTA_058040	3	2	2	3	2	2	2	1	2	2	2	0	0	0	1	1	0	1	1	1	0	1	0
TSTA_106510	2	1	0	0	1	0	1	0	1	0	0	0	0	1	5	2	2	1	0	0	1	0	0
Umbilicaria_05246	1	1	1	1	1	1	1	1	1	1	1	1	1	1	2	1	1	1	1	1	1	1	2
Umbilicaria_07028	6	3	0	1	3	2	3	2	3	2	5	1	1	0	2	1	1	2	2	2	0	1	1
VDAG_00797	1	2	2	1	1	1	1	1	1	1	2	0	1	0	0	0	0	0	0	0	0	0	0
