# Supplementary material for: Genome sequencing and comparative genomics reveal a repertoire of putative pathogenicity genes in chilli anthracnose fungus Colletotrichum truncatum
Source: PLoS One. 2017 Aug 28;12(8):e0183567. doi: 10.1371/journal.pone.0183567 (PMC5573122; doi:10.1371/journal.pone.0183567)
Supplement: S16 Table — (XLSX) [file pone.0183567.s023.xlsx]

## Sheet: Sheet14
S16 Table. The BLASTP analysis of homologues of C. truncatum genes in PHI-base
Gene	Subject	% Identity	Query coverage	E-value	Bit score
CTRU_001973	PHI:2108#Q9UWF0#CAM#318829#Magnaporthe_oryzae#mixed	100	100	4.85e-107	299
CTRU_005824	PHI:170#Q9UW09#CMK1#5462#Colletotrichum_lagenarium#loss_of_pathogenicity	99.718	100	0	739
CTRU_011570	PHI:1012#I1RNF9#GzGPA1#5518#Fusarium_graminearum#unaffected_pathogenicity	99.717	100	0	736
CTRU_008598	PHI:3279#N4UYN1#CoRAS2#5465#Colletotrichum_orbiculare#reduced_virulence	99.167	100	3.96e-180	491
CTRU_002292	PHI:3280#N4VQQ5#CoRAS1#5465#Colletotrichum_orbiculare#lethal	99.057	94	3.26e-157	432
CTRU_002737	PHI:3669#H9B3V9#VdATG8#27337#Verticillium_dahliae#unaffected_pathogenicity	98.347	100	1.76e-84	239
CTRU_004251	PHI:1468#Q4HTT1#GzCCAAT008#5518#Fusarium_graminearum#unaffected_pathogenicity	97.761	100	3.5e-92	260
CTRU_009547	PHI:2310#I2DB61#VGB#27337#Verticillium_dahliae#reduced_virulence	97.74	89	0	726
CTRU_008905	PHI:339#Q96VL3#CLPT1#290576#Colletotrichum_lindemuthianum#reduced_virulence	97.525	100	2.97e-148	407
CTRU_001106	PHI:3832#I1RN81#Fgcdc42#5518#Fusarium_graminearum#reduced_virulence	97.409	99	1.71e-141	390
CTRU_000379	PHI:1658#I1RRW3#GzCCCH002#5518#Fusarium_graminearum#unaffected_pathogenicity	97.129	100	7.52e-157	430
CTRU_009754	PHI:4736#G4MYS1#MoYpt7#318829#Magnaporthe_oryzae#loss_of_pathogenicity	97.073	100	5.37e-149	410
CTRU_008935	PHI:2327#P0C431#HOG1#5518#Fusarium_graminearum#reduced_virulence	96.919	100	0	729
CTRU_000063	PHI:2109#G4MNE6#CNB#318829#Magnaporthe_oryzae#mixed	96.552	100	1.77e-119	332
CTRU_011440	PHI:263#Q8X125#MAF1#5462#Colletotrichum_lagenarium#reduced_virulence	96.209	100	0	838
CTRU_001307	PHI:294#Q8NK75#CST1#5462#Colletotrichum_lagenarium#loss_of_pathogenicity	96.087	96	0	1367
CTRU_005163	PHI:862#Q2V086#ClaSSD1#5462#Colletotrichum_lagenarium#loss_of_pathogenicity	95.925	71	0	1798
CTRU_008081	PHI:823#P53376#beta-tubulin#914237#Rhynchosporium_commune#chemistry_target:_resistance_to_chemical	95.581	65	0	852
CTRU_010983	PHI:2054#G5EH19#Rac1#318829#Magnaporthe_oryzae#loss_of_pathogenicity	95.477	100	2.2e-144	397
CTRU_009185	PHI:165#Q9UQZ1#CgMEK1_(EMK1)#474922#Colletotrichum_gloeosporioides#loss_of_pathogenicity	95.322	98	0	946
CTRU_010515	PHI:1218#I1RAY2#FGSG_00677#5518#Fusarium_graminearum#lethal	94.985	99	0	669
CTRU_009558	PHI:5450#H6ULV1#gdh2#474922#Colletotrichum_gloeosporioides#mixed	94.732	96	0	2068
CTRU_011094	PHI:1584#I1RS24#GzOB024#5518#Fusarium_graminearum#unaffected_pathogenicity	94.488	100	4.22e-179	490
CTRU_004005	PHI:1470#Q4IQX3#GzHMG002#5518#Fusarium_graminearum#reduced_virulence	94.253	84	5.75e-57	169
CTRU_000428	PHI:1566#I1RC95#GzOB006#5518#Fusarium_graminearum#lethal	93.862	100	0	750
CTRU_004180	PHI:6092#I1RC52#FgVps26#5518#Fusarium_graminearum#reduced_virulence	93.06	99	0	612
CTRU_003598	PHI:1235#I1RWQ2#FGSG_08731#5518#Fusarium_graminearum#lethal	92.448	93	0	714
CTRU_007219	PHI:2530#Q4WKG5#TUB1#746128#Aspergillus_fumigatus#mixed	92.444	100	0	851
CTRU_008596	PHI:1055#Q8TFN5#CgCHSIII#31870#Colletotrichum_graminicola#unaffected_pathogenicity	92.442	100	0	1769
CTRU_009876	PHI:4587#I1RT36#Fgk3#5518#Fusarium_graminearum#loss_of_pathogenicity	92.386	100	0	765
CTRU_010111	PHI:2710#H8ZZ79#mepB#474922#Colletotrichum_gloeosporioides#reduced_virulence	92.365	85	0	761
CTRU_010467	PHI:244#Q8J286#CLAP1#290576#Colletotrichum_lindemuthianum#loss_of_pathogenicity	91.852	100	0	2180
CTRU_001679	PHI:59#P87025#THR1#5462#Colletotrichum_lagenarium#reduced_virulence	91.844	100	0	531
CTRU_008937	PHI:1013#I1RYZ7#GzGPA2#5518#Fusarium_graminearum#reduced_virulence	91.549	100	0	690
CTRU_001309	PHI:4750#A0A0D5BX39#ChPMA2#80884#Colletotrichum_higginsianum#loss_of_pathogenicity	91.257	100	0	1906
CTRU_009115	PHI:3933#C9W7X1#CgPKS1#31870#Colletotrichum_graminicola#loss_of_pathogenicity	91.243	100	0	4128
CTRU_009099	PHI:1054#Q8TFN6#CgCHSI#31870#Colletotrichum_graminicola#unaffected_pathogenicity	91.03	100	0	1718
CTRU_011350	PHI:4616#G4N4N6#MoSFA1#318829#Magnaporthe_oryzae#reduced_virulence	91.005	99	0	709
CTRU_002673	PHI:6093#I1RD63#FgVps29#5518#Fusarium_graminearum#reduced_virulence	91	100	6.19e-139	384
CTRU_009991	PHI:3138#I1REF2#ELP3#5518#Fusarium_graminearum#reduced_virulence	90.75	99	0	1076
CTRU_010521	PHI:1563#I1RAX7#GzOB003#5518#Fusarium_graminearum#unaffected_pathogenicity	90.683	100	1.61e-107	301
CTRU_002048	PHI:1056#Q8TFN4#CgCHSV#31870#Colletotrichum_graminicola#reduced_virulence	90.68	100	0	3548
CTRU_005199	PHI:3816#G4MUX6#GSN1#318829#Magnaporthe_oryzae#reduced_virulence	90.442	98	0	1322
CTRU_011242	PHI:1223#I1RN31#FGSG_05393#5518#Fusarium_graminearum#lethal	90.415	98	0	592
CTRU_003365	PHI:1061#A0SXQ6#MgRho3#318829#Magnaporthe_oryzae#loss_of_pathogenicity	90.385	100	6.48e-138	382
CTRU_009775	PHI:4894#Q4WEI0#aspC#746128#Aspergillus_fumigatus#mixed	90.314	99	0	731
CTRU_009695	PHI:226#Q9C1E9#PEX6#5462#Colletotrichum_lagenarium#loss_of_pathogenicity	90.221	100	0	2409
CTRU_008442	PHI:6111#Q4WQK8#CpcB#746128#Aspergillus_fumigatus#reduced_virulence	90.19	100	0	602
CTRU_000610	PHI:1384#I1RSD5#GzC2H047#5518#Fusarium_graminearum#reduced_virulence	90.132	38	6.37e-87	258
CTRU_002537	PHI:4893#Q4WGK7#aspB#746128#Aspergillus_fumigatus#mixed	90.049	69	0	786
CTRU_008552	PHI:1203#I1S050#(Sc_Yck1/2/3)#5518#Fusarium_graminearum#reduced_virulence	89.89	99	0	847
CTRU_007529	PHI:2387#I1RPR1#ACL2#5518#Fusarium_graminearum#loss_of_pathogenicity	89.775	100	0	910
CTRU_002619	PHI:3278#N4V0R3#CoIra1#5465#Colletotrichum_orbiculare#reduced_virulence	89.67	54	0	2553
CTRU_010361	PHI:58#Q00455#SCD1#5462#Colletotrichum_lagenarium#reduced_virulence	89.529	100	5e-129	358
CTRU_009710	PHI:3271#J4UI12#ARSEF_2860#176275#Beauveria_bassiana#reduced_virulence	89.474	91	3.81e-153	425
CTRU_007530	PHI:2386#I1S7N4#ACL1#5518#Fusarium_graminearum#loss_of_pathogenicity	89.268	62	0	761
CTRU_007526	PHI:4895#Q4WTL8#aspD#746128#Aspergillus_fumigatus#unaffected_pathogenicity	89.222	99	0	632
CTRU_008866	PHI:5082#G4MVC4#MoAcat1#318829#Magnaporthe_oryzae#reduced_virulence	88.971	96	0	755
CTRU_001135	PHI:341#Q75T36#CPK1#5462#Colletotrichum_lagenarium#loss_of_pathogenicity	88.802	93	0	879
CTRU_002764	PHI:4725#A0A0D2YC96#gbe1#5507#Fusarium_oxysporum#unaffected_pathogenicity	88.286	65	0	869
CTRU_000495	PHI:1567#I1RCB7#GzOB007#5518#Fusarium_graminearum#unaffected_pathogenicity	88.235	99	1.97e-116	325
CTRU_009198	PHI:231#Q9C1C2#RPK1#5462#Colletotrichum_lagenarium#loss_of_pathogenicity	88.235	99	0	716
CTRU_009673	PHI:5039#N4VRT7#BUB2#5465#Colletotrichum_orbiculare#reduced_virulence	88.182	91	0	757
CTRU_002729	PHI:1604#I1S1V9#GzOB045#5518#Fusarium_graminearum#unaffected_pathogenicity	88	99	2.03e-90	257
CTRU_010073	PHI:2476#G8AA67#CcpelA#27358#Colletotrichum_coccodes#mixed	88	100	0	556
CTRU_012164	PHI:1226#I1RP88#FGSG_05845#5518#Fusarium_graminearum#lethal	87.988	99	0	1160
CTRU_004527	PHI:577#Q2PEN8#NoxB#35717#Epichloe_festucae#unaffected_pathogenicity	87.986	99	0	1073
CTRU_012813	PHI:1193#I1RGD6#(Sc_Sky1)#5518#Fusarium_graminearum#reduced_virulence	87.891	89	0	907
CTRU_013038	PHI:5190#G4MXC5#MoPRX1#318829#Magnaporthe_oryzae#reduced_virulence	87.783	97	6.14e-148	409
CTRU_004072	PHI:877#G4NCL5#MGG_00383#318829#Magnaporthe_oryzae#reduced_virulence	87.75	100	0	712
CTRU_009790	PHI:1583#V6RLW4#GzOB023#5518#Fusarium_graminearum#unaffected_pathogenicity	87.483	99	0	1318
CTRU_000626	PHI:445#I1RA52#NOS1#5518#Fusarium_graminearum#reduced_virulence	87.368	100	0	848
CTRU_002793	PHI:254#Q8TGD1#FOW1#5507#Fusarium_oxysporum#reduced_virulence	87.138	98	0	515
CTRU_007341	PHI:2976#C6ZRH8#CgOPT1#474922#Colletotrichum_gloeosporioides#reduced_virulence	87.07	92	0	1316
CTRU_012445	PHI:3833#I1RJP0#Fgrho2#5518#Fusarium_graminearum#reduced_virulence	86.893	99	4.98e-130	362
CTRU_002996	PHI:4941#I1RW16#cdc2A#5518#Fusarium_graminearum#mixed	86.728	99	0	586
CTRU_010442	PHI:576#Q2PEP0#NoxA#35717#Epichloe_festucae#enhanced_antagonism	86.715	100	0	1040
CTRU_012307	PHI:222#O59939#PELB#474922#Colletotrichum_gloeosporioides#reduced_virulence	86.711	91	9.39e-178	493
CTRU_012280	PHI:2700#J7MF98#lac2#5465#Colletotrichum_orbiculare#reduced_virulence	86.532	99	0	1106
CTRU_008433	PHI:3996#I1RZL3#FgFim#5518#Fusarium_graminearum#reduced_virulence	86.265	99	0	1135
CTRU_000590	PHI:332#Q75T35#CAC1#5462#Colletotrichum_lagenarium#loss_of_pathogenicity	85.822	97	0	3655
CTRU_000667	PHI:1385#I1RSF7#GzC2H048#5518#Fusarium_graminearum#unaffected_pathogenicity	85.793	61	0	1241
CTRU_007215	PHI:27#Q00368#CAP20#474922#Colletotrichum_gloeosporioides#loss_of_pathogenicity	85.792	100	8.05e-119	332
CTRU_007059	PHI:5040#N4W395#BFA1#5465#Colletotrichum_orbiculare#reduced_virulence	85.742	100	0	1633
CTRU_010960	PHI:3123#H7CE70#CoMC69#5465#Colletotrichum_orbiculare#effector_(plant_avirulence_determinant)	85.714	98	4.8e-26	87
CTRU_009014	PHI:443#I1RE58#CBL1#5518#Fusarium_graminearum#reduced_virulence	85.584	98	0	764
CTRU_009824	PHI:2356#G4N178#MoHYR1#318829#Magnaporthe_oryzae#reduced_virulence	85.542	99	4.15e-108	303
CTRU_008533	PHI:1552#I1S0N5#GzMyb016#5518#Fusarium_graminearum#unaffected_pathogenicity	85.536	100	0	1869
CTRU_008895	PHI:1582#I1RQ81#GzOB022#5518#Fusarium_graminearum#unaffected_pathogenicity	85.016	98	0	542
CTRU_007417	PHI:5111#N4VSY8#FAM1#5465#Colletotrichum_orbiculare#loss_of_pathogenicity	84.804	100	0	608
CTRU_003725	PHI:1467#I1RXZ0#GzCCAAT007#5518#Fusarium_graminearum#unaffected_pathogenicity	84.783	100	1.76e-83	238
CTRU_005754	PHI:1244#I1RA20#FGSG_00337#5518#Fusarium_graminearum#unaffected_pathogenicity	84.709	99	0	728
CTRU_003602	PHI:769#Q96VL0#CPSOD1#5111#Claviceps_purpurea#unaffected_pathogenicity	84.314	95	3.05e-94	267
CTRU_000427	PHI:2513#E9R5E2#GFA1#746128#Aspergillus_fumigatus#mixed	84.286	100	0	1209
CTRU_005439	PHI:243#O93841#CHIP6#474922#Colletotrichum_gloeosporioides#reduced_virulence	84.268	99	0	1579
CTRU_005212	PHI:2110#G4N168#Serine/threonine-protein_phosphatase_2B_catalytic_subunit#318829#Magnaporthe_oryzae#unaffected_pathogenicity	84.165	99	0	1024
CTRU_011986	PHI:1887#I1RHZ6#GzZC202#5518#Fusarium_graminearum#unaffected_pathogenicity	84.127	75	4.22e-31	111
CTRU_008857	PHI:4041#I1RMA5#spt3#5518#Fusarium_graminearum#reduced_virulence	84.039	62	3.39e-169	478
CTRU_007109	PHI:3976#G4NC97#MoIlv6#318829#Magnaporthe_oryzae#loss_of_pathogenicity	84.013	100	0	512
CTRU_002745	PHI:4217#E3QPY3#NPS6#31870#Colletotrichum_graminicola#reduced_virulence	83.918	100	0	3338
CTRU_009174	PHI:305#P0CT06#ICL1#318829#Magnaporthe_oryzae#reduced_virulence	83.547	100	0	955
CTRU_001230	PHI:1230#V6RFV4#FGSG_06959#5518#Fusarium_graminearum#lethal	83.461	99	0	683
CTRU_000307	PHI:3270#J5K8Q8#ARSEF_2860#176275#Beauveria_bassiana#reduced_virulence	83.448	100	2.24e-169	467
CTRU_008936	PHI:3815#G4MW66#GPH1#318829#Magnaporthe_oryzae#reduced_virulence	83.409	99	0	1561
CTRU_000284	PHI:4658#I1RAH1#FgHXK1#5518#Fusarium_graminearum#reduced_virulence	83.333	100	0	869
CTRU_007128	PHI:1289#I1RKK5#FGSG_04416#5518#Fusarium_graminearum#unaffected_pathogenicity	83.255	88	0	744
CTRU_005597	PHI:2172#G4NHF4#TPS1#318829#Magnaporthe_oryzae#loss_of_pathogenicity	83.206	97	0	903
CTRU_007117	PHI:270#O42825#RHO1#5476#Candida_albicans#loss_of_pathogenicity	83.146	91	3.53e-110	311
CTRU_008987	PHI:1571#I1RE76#GzOB011#5518#Fusarium_graminearum#unaffected_pathogenicity	83.125	99	3.74e-99	280
CTRU_007630	PHI:5302#E3QJS8#Str1#31870#Colletotrichum_graminicola#reduced_virulence	83.089	100	0	1373
CTRU_010338	PHI:6091#I1RG99#FgVps35#5518#Fusarium_graminearum#reduced_virulence	82.983	99	0	1523
CTRU_002244	PHI:355#I1RNS1#GzmetE#5518#Fusarium_graminearum#reduced_virulence	82.947	97	0	807
CTRU_004151	PHI:2353#I1RC32#AMT1#5518#Fusarium_graminearum#reduced_virulence	82.899	100	0	615
CTRU_009175	PHI:794#O42622#MGG_09471#318829#Magnaporthe_oryzae#reduced_virulence	82.687	99	0	1192
CTRU_007665	PHI:1234#I1RV69#FGSG_08133#5518#Fusarium_graminearum#lethal	82.684	100	0	4157
CTRU_003921	PHI:429#Q8J0E2#ClPLS1#290576#Colletotrichum_lindemuthianum#loss_of_pathogenicity	82.589	100	2.92e-148	409
CTRU_000453	PHI:4966#F9WWR1#sdi1#1047171#Zymoseptoria_tritici#unaffected_pathogenicity	82.527	99	0	1106
CTRU_005062	PHI:2916#W7M5P0#Ppr2#117187#Fusarium_verticillioides#unaffected_pathogenicity	82.511	96	0	1080
CTRU_003816	PHI:2055#Q1L5B8#PPT1#31870#Colletotrichum_graminicola#loss_of_pathogenicity	82.315	99	0	528
CTRU_003908	PHI:287#Q8J1X6#CLNR1#290576#Colletotrichum_lindemuthianum#loss_of_pathogenicity	82.238	100	0	1500
CTRU_008500	PHI:1574#I1RFX8#GzOB014#5518#Fusarium_graminearum#lethal	82.217	99	0	1386
CTRU_010232	PHI:169#Q9HG15#CLTA1#290576#Colletotrichum_lindemuthianum#loss_of_pathogenicity	81.983	88	0	1011
CTRU_009128	PHI:1014#I1RZX9#GzGPA3#5518#Fusarium_graminearum#unaffected_pathogenicity	81.921	100	0	627
CTRU_001098	PHI:4638#W9MSF5#Fbp1#5507#Fusarium_oxysporum#reduced_virulence	81.874	71	0	764
CTRU_011642	PHI:3479#G2X6S4#Vdcla4#27337#Verticillium_dahliae#reduced_virulence	81.87	100	0	1306
CTRU_005894	PHI:5083#G4N745#MoAcat2#318829#Magnaporthe_oryzae#reduced_virulence	81.796	100	0	659
CTRU_012847	PHI:2921#E3Q7G1#FET3-2#31870#Colletotrichum_graminicola#reduced_virulence	81.701	93	0	950
CTRU_000452	PHI:822#O42772#Ip#1047171#Zymoseptoria_tritici#chemistry_target:_resistance_to_chemical	81.452	87	1.59e-156	436
CTRU_001424	PHI:4680#X0JSI1#FoMkk2#5507#Fusarium_oxysporum#reduced_virulence	81.356	99	0	860
CTRU_002026	PHI:2034#G4MZY1#MFP1#318829#Magnaporthe_oryzae#reduced_virulence	81.341	99	0	1503
CTRU_009426	PHI:1544#I1RG68#GzMyb008#5518#Fusarium_graminearum#unaffected_pathogenicity	81.301	44	3.7e-62	193
CTRU_002278	PHI:4602#A0A016PX00#FDB2#5518#Fusarium_graminearum#reduced_virulence	81.244	100	0	3604
CTRU_011231	PHI:1374#I1RN37#GzC2H037#5518#Fusarium_graminearum#unaffected_pathogenicity	81.158	100	0	1364
CTRU_013116	PHI:1173#I1RCN2#HDF1#5518#Fusarium_graminearum#reduced_virulence	81.076	100	0	850
CTRU_000295	PHI:2323#E9F082#mhk1#568076#Metarhizium_robertsii#reduced_virulence	81.069	99	0	2128
CTRU_007195	PHI:2920#E3QRA4#FET3-1#31870#Colletotrichum_graminicola#reduced_virulence	80.833	97	0	1032
CTRU_002531	PHI:5047#G4N572#MoFis1#318829#Magnaporthe_oryzae#reduced_virulence	80.822	96	2.77e-86	247
CTRU_008678	PHI:1602#I1RZY1#GzOB043#5518#Fusarium_graminearum#unaffected_pathogenicity	80.81	94	0	1102
CTRU_012335	PHI:4216#E3QKK8#SID1#31870#Colletotrichum_graminicola#reduced_virulence	80.79	100	0	930
CTRU_003927	PHI:4513#I1RWM0#FgMcm1#5518#Fusarium_graminearum#reduced_virulence	80.717	100	1.87e-122	344
CTRU_008445	PHI:4491#G4MRB4#SHM#318829#Magnaporthe_oryzae#reduced_virulence	80.688	99	0	852
CTRU_002057	PHI:5593#G4MVA4#FZC4#318829#Magnaporthe_oryzae#unaffected_pathogenicity	80.682	99	0	1139
CTRU_008767	PHI:2382#Q6QIY0#Upa2#5270#Ustilago_maydis#unaffected_pathogenicity	80.606	93	0	558
CTRU_008184	PHI:191#Q99324#TOM1#39703#Septoria_lycopersici#unaffected_pathogenicity	80.467	99	0	1367
CTRU_000508	PHI:2908#I1RBR4#Cyp51B#5518#Fusarium_graminearum#mixed	80.455	99	0	866
CTRU_008966	PHI:2548#Q4X132#KRR1#746128#Aspergillus_fumigatus#lethal	80.392	95	0	527
CTRU_002525	PHI:734#Q0WXM3#FOW2#5507#Fusarium_oxysporum#loss_of_pathogenicity	80.156	96	0	835
CTRU_006727	PHI:1573#I1RFJ2#GzOB013#5518#Fusarium_graminearum#lethal	80.042	99	0	1554
CTRU_005049	PHI:807#G4MNG8#MGG_06951#318829#Magnaporthe_oryzae#reduced_virulence	80	100	0	760
CTRU_007035	PHI:1659#I1S245#GzCCCH003#5518#Fusarium_graminearum#unaffected_pathogenicity	79.94	93	7.58e-180	499
CTRU_009453	PHI:337#Q5YCW8#CHS7#5507#Fusarium_oxysporum#reduced_virulence	79.94	100	0	571
CTRU_010058	PHI:143#P32964#CHT#5563#Gloeocercospora_sorghi#unaffected_pathogenicity	79.885	93	0	587
CTRU_002506	PHI:1579#I1RM25#GzOB019#5518#Fusarium_graminearum#unaffected_pathogenicity	79.884	99	0	1900
CTRU_001054	PHI:1258#I1S5M8#FGSG_12149#5518#Fusarium_graminearum#unaffected_pathogenicity	79.835	38	5.13e-143	413
CTRU_003218	PHI:2183#A4QUT2#CPXB#318829#Magnaporthe_oryzae#unaffected_pathogenicity	79.821	99	0	1269
CTRU_003930	PHI:2267#Q5J4D6#Mls1#13684#Parastagonospora_nodorum#loss_of_pathogenicity	79.745	99	0	927
CTRU_010465	PHI:2462#W7MHG4#RGSB#117187#Fusarium_verticillioides#unaffected_pathogenicity	79.552	98	0	587
CTRU_001144	PHI:1078#I1RRG0#Mes1#5518#Fusarium_graminearum#reduced_virulence	79.404	92	0	1249
CTRU_004070	PHI:1618#Q4IQT8#GzFET5#5518#Fusarium_graminearum#unaffected_pathogenicity	79.252	98	1.99e-174	481
CTRU_010264	PHI:1204#I1RC85#(Sc_Cbk1)#5518#Fusarium_graminearum#reduced_virulence	79.225	100	0	1016
CTRU_001918	PHI:6095#I1REC4#FgVps5#5518#Fusarium_graminearum#reduced_virulence	79.159	99	0	886
CTRU_003542	PHI:1627#I1RW90#GzTF2S002#5518#Fusarium_graminearum#unaffected_pathogenicity	79.091	100	2.04e-64	188
CTRU_012726	PHI:1555#I1RDG6#GzMyb019#5518#Fusarium_graminearum#unaffected_pathogenicity	79.02	53	0	872
CTRU_000559	PHI:2158#B5TM01#MoCMK1#318829#Magnaporthe_oryzae#reduced_virulence	79	100	0	665
CTRU_008942	PHI:2541#Q4WGR1#OLE1#746128#Aspergillus_fumigatus#lethal	78.971	94	0	741
CTRU_009856	PHI:5234#A4R5F6#MoARG7#318829#Magnaporthe_oryzae#reduced_virulence	78.808	98	0	738
CTRU_006362	PHI:2100#G4NI28#Spf1#318829#Magnaporthe_oryzae#mixed	78.804	99	0	2150
CTRU_004626	PHI:2095#G4MXG4#Calcium-transporting_ATPase_3#318829#Magnaporthe_oryzae#reduced_virulence	78.644	98	0	1753
CTRU_007032	PHI:1177#I1RKH9#nrc-2#5518#Fusarium_graminearum#reduced_virulence	78.571	98	0	976
CTRU_003906	PHI:1187#I1RWG6#(Sc_Dbf2/Dbf20)#5518#Fusarium_graminearum#reduced_virulence	78.423	100	0	1084
CTRU_011204	PHI:1214#I1RN54#FGSG_07816#5518#Fusarium_graminearum#reduced_virulence	78.332	100	0	1356
CTRU_009555	PHI:2121#G4N525#MST50p#318829#Magnaporthe_oryzae#loss_of_pathogenicity	78.252	100	0	756
CTRU_008480	PHI:1663#I1RFZ8#GzCCHC003#5518#Fusarium_graminearum#unaffected_pathogenicity	78.243	100	3.73e-110	313
CTRU_012868	PHI:1647#I1RWA9#GzWing019#5518#Fusarium_graminearum#reduced_virulence	78.243	99	0	1874
CTRU_002046	PHI:1288#I1RE83#FGSG_01963#5518#Fusarium_graminearum#unaffected_pathogenicity	78.24	89	0	627
CTRU_012158	PHI:4880#A0A0C4DHY4#pgx6#5507#Fusarium_oxysporum#mixed	77.97	99	0	768
CTRU_000724	PHI:4727#A0A0D2XWJ8#gdb1#5507#Fusarium_oxysporum#mixed	77.963	99	0	2553
CTRU_002368	PHI:1553#I1S7F8#GzMyb017#5518#Fusarium_graminearum#reduced_virulence	77.878	68	0	673
CTRU_009433	PHI:3972#L2FHG9#CDA#474922#Colletotrichum_gloeosporioides#unaffected_pathogenicity	77.805	84	0	660
CTRU_000150	PHI:4688#G4ML75#MET6#318829#Magnaporthe_oryzae#loss_of_pathogenicity	77.792	99	0	1249
CTRU_005731	PHI:1608#Q4IR08#GzP53L001#5518#Fusarium_graminearum#unaffected_pathogenicity	77.778	99	7.1e-140	392
CTRU_001199	PHI:730#I1RSU2#KSA1#5518#Fusarium_graminearum#unaffected_pathogenicity	77.752	99	0	681
CTRU_000286	PHI:1629#I1RAH2#GzWing001#5518#Fusarium_graminearum#unaffected_pathogenicity	77.683	100	0	1264
CTRU_011460	PHI:1175#I1RKR8#(Sc_Srb10)#5518#Fusarium_graminearum#reduced_virulence	77.605	99	0	682
CTRU_009023	PHI:2911#A7F6V9#Ss-pth2#5180#Sclerotinia_sclerotiorum#reduced_virulence	77.541	100	0	1023
CTRU_007126	PHI:1267#I1RKK7#FGSG_04418#5518#Fusarium_graminearum#unaffected_pathogenicity	77.49	97	0	1201
CTRU_005157	PHI:1227#I1RPV7#FGSG_06089#5518#Fusarium_graminearum#lethal	77.424	100	0	6328
CTRU_011135	PHI:5306#G4N3J5#MoSKP1#318829#Magnaporthe_oryzae#loss_of_pathogenicity	77.381	99	3.38e-94	268
CTRU_009809	PHI:121#O42621#PTH3#318829#Magnaporthe_oryzae#loss_of_pathogenicity	77.376	97	7.17e-124	348
CTRU_000348	PHI:2540#Q4WX65#IPP1#746128#Aspergillus_fumigatus#lethal	77.244	74	0	519
CTRU_008036	PHI:4879#A0A0C4DHY2#pg1#5507#Fusarium_oxysporum#mixed	77.143	85	0	544
CTRU_012165	PHI:199#Q9P304#AOX1#5499#Passalora_fulva#reduced_virulence	76.992	99	0	1092
CTRU_005025	PHI:1511#I1RXF3#GzHOME009#5518#Fusarium_graminearum#reduced_virulence	76.849	99	0	897
CTRU_003882	PHI:6076#Q5A5Q8#RPS41#5476#Candida_albicans#reduced_virulence	76.834	98	7.13e-154	427
CTRU_000353	PHI:2114#G4MTZ0#Calnexin#318829#Magnaporthe_oryzae#loss_of_pathogenicity	76.817	99	0	862
CTRU_013390	PHI:784#G4NES9#MGG_00056#318829#Magnaporthe_oryzae#reduced_virulence	76.761	99	6.65e-162	449
CTRU_005179	PHI:1606#I1S8E2#GzOB047#5518#Fusarium_graminearum#reduced_virulence	76.744	100	2.38e-120	338
CTRU_008953	PHI:5480#G4MT58#MoPyr5#318829#Magnaporthe_oryzae#reduced_virulence	76.724	99	2.66e-129	362
CTRU_003494	PHI:4892#Q4WUI1#aspA#746128#Aspergillus_fumigatus#mixed	76.64	95	0	535
CTRU_011103	PHI:1180#I1RS32#(Sc_Sat4)#5518#Fusarium_graminearum#reduced_virulence	76.634	99	0	769
CTRU_011636	PHI:2119#G4N7X0#MST11p#318829#Magnaporthe_oryzae#loss_of_pathogenicity	76.573	100	0	1382
CTRU_002533	PHI:5591#G4MT25#MoNIT4#318829#Magnaporthe_oryzae#unaffected_pathogenicity	76.56	72	0	1040
CTRU_009180	PHI:3862#I1RZP6#FgSNF1#5518#Fusarium_graminearum#reduced_virulence	76.536	95	0	1105
CTRU_007231	PHI:2084#Q524W4#Moatg18#318829#Magnaporthe_oryzae#reduced_virulence	76.52	99	0	706
CTRU_009009	PHI:2981#A6N6J8#Ctf1#5507#Fusarium_oxysporum#reduced_virulence	76.49	69	0	1410
CTRU_009234	PHI:4107#J4WFU2#BbMBF1#176275#Beauveria_bassiana#reduced_virulence	76.471	99	5.39e-83	238
CTRU_003009	PHI:2611#H9C592#CMLE#5507#Fusarium_oxysporum#loss_of_pathogenicity	76.438	100	0	601
CTRU_004228	PHI:1569#I1RCH5#GzOB009#5518#Fusarium_graminearum#lethal	76.438	94	0	569
CTRU_003822	PHI:1648#I1RWP1#GzWing020#5518#Fusarium_graminearum#reduced_virulence	76.409	99	0	3616
CTRU_004536	PHI:1652#I1S219#GzWing024#5518#Fusarium_graminearum#unaffected_pathogenicity	76.389	24	1.08e-31	115
CTRU_009025	PHI:1570#I1RE46#GzOB010#5518#Fusarium_graminearum#unaffected_pathogenicity	76.38	100	0	1352
CTRU_008098	PHI:1692#I1RYR6#GzZC007#5518#Fusarium_graminearum#unaffected_pathogenicity	76.367	77	0	880
CTRU_006112	PHI:277#Q6WP53#BCP1#40559#Botrytis_cinerea#reduced_virulence	76.303	88	2.84e-115	327
CTRU_007509	PHI:5029#I1RRM1#gta2#5518#Fusarium_graminearum#mixed	76.253	100	0	763
CTRU_010616	PHI:3234#G4NCG1#MoLYS20#318829#Magnaporthe_oryzae#reduced_virulence	76.149	92	0	719
CTRU_012283	PHI:5540#G4MKI0#MSP1#318829#Magnaporthe_oryzae#increased_virulence_(hypervirulence)	76.087	75	4.1e-73	214
CTRU_008056	PHI:5017#G4MVK9#MoPEX11A#318829#Magnaporthe_oryzae#reduced_virulence	76.068	100	1.44e-129	363
CTRU_004271	PHI:2533#Q4WLT4#FKS1#746128#Aspergillus_fumigatus#lethal	76.047	99	0	2893
CTRU_006732	PHI:1637#Q4IEV4#GzWing009#5518#Fusarium_graminearum#lethal	75.944	100	0	801
CTRU_001208	PHI:2143#G4MUF4#Mo_VPR#318829#Magnaporthe_oryzae#reduced_virulence	75.848	99	0	786
CTRU_005257	PHI:2097#G4NGP6#Neo1#318829#Magnaporthe_oryzae#loss_of_pathogenicity	75.802	98	0	1991
CTRU_009429	PHI:3097#J5JEX5#Kre2/Mnt1#176275#Beauveria_bassiana#reduced_virulence	75.74	100	0	787
CTRU_008711	PHI:1551#I1RZG7#GzMyb015#5518#Fusarium_graminearum#unaffected_pathogenicity	75.738	88	0	1176
CTRU_012980	PHI:2038#G4MQZ2#Mir1#318829#Magnaporthe_oryzae#unaffected_pathogenicity	75.728	100	1e-159	445
CTRU_002989	PHI:1594#V6RRH2#GzOB034#5518#Fusarium_graminearum#unaffected_pathogenicity	75.728	99	0	962
CTRU_004463	PHI:423#Q58Z64#VAD1#5207#Cryptococcus_neoformans#reduced_virulence	75.682	77	0	649
CTRU_008856	PHI:2334#E2GL14#BcNma#40559#Botrytis_cinerea#reduced_virulence	75.67	88	0	1589
CTRU_008842	PHI:2155#B8Q8Z5#MoPEX7#318829#Magnaporthe_oryzae#loss_of_pathogenicity	75.652	99	0	547
CTRU_000635	PHI:1587#I1RSI4#GzOB027#5518#Fusarium_graminearum#unaffected_pathogenicity	75.59	99	0	1286
CTRU_003784	PHI:1590#I1RWI5#GzOB030#5518#Fusarium_graminearum#lethal	75.472	100	2.34e-81	235
CTRU_012455	PHI:3975#G4MMK2#MoIlv2#318829#Magnaporthe_oryzae#loss_of_pathogenicity	75.434	99	0	1040
CTRU_009985	PHI:823#P53376#beta-tubulin#914237#Rhynchosporium_commune#chemistry_target:_resistance_to_chemical	75.399	96	0	676
CTRU_010710	PHI:3257#G4MU34#MoIlv1#318829#Magnaporthe_oryzae#reduced_virulence	75.271	95	0	858
CTRU_012832	PHI:1591#I1RWQ7#GzOB031#5518#Fusarium_graminearum#reduced_virulence	75.238	100	2.87e-102	302
CTRU_002325	PHI:1411#I1RZ11#GzC2H078#5518#Fusarium_graminearum#lethal	75.21	99	2.14e-108	310
CTRU_000087	PHI:1232#I1RTC2#FGSG_07423#5518#Fusarium_graminearum#lethal	75.182	99	0	639
CTRU_000301	PHI:1348#I1RC07#GzC2H008#5518#Fusarium_graminearum#reduced_virulence	75.141	100	0	1214
CTRU_006921	PHI:3835#V6QUU6#Fgrho4#5518#Fusarium_graminearum#reduced_virulence	75	100	2.32e-147	412
CTRU_012663	PHI:1634#I1RDI9#GzWing006#5518#Fusarium_graminearum#unaffected_pathogenicity	75	99	4.1e-70	204
CTRU_000021	PHI:1532#I1RTF5#GzLam001#5518#Fusarium_graminearum#unaffected_pathogenicity	75	99	1.75e-90	258
CTRU_010632	PHI:1301#I1RB45#GzbHLH002#5518#Fusarium_graminearum#unaffected_pathogenicity	75	100	1.24e-50	153
CTRU_007465	PHI:2038#G4MQZ2#Mir1#318829#Magnaporthe_oryzae#unaffected_pathogenicity	75	94	1.08e-167	468
CTRU_001056	PHI:4475#G4MUR7#MoTup1#318829#Magnaporthe_oryzae#loss_of_pathogenicity	74.959	99	0	787
CTRU_001923	PHI:1662#I1REJ1#GzCCHC002#5518#Fusarium_graminearum#unaffected_pathogenicity	74.957	96	0	810
CTRU_000459	PHI:1241#I1RAE2#FGSG_00469#5518#Fusarium_graminearum#unaffected_pathogenicity	74.952	99	0	769
CTRU_011001	PHI:1666#I1RX47#GzCCHC006#5518#Fusarium_graminearum#unaffected_pathogenicity	74.889	97	0	698
CTRU_008719	PHI:2532#Q4WUA3#HEM15#746128#Aspergillus_fumigatus#lethal	74.883	97	0	655
CTRU_005990	PHI:3914#Q0V515#Sdh1#13684#Parastagonospora_nodorum#reduced_virulence	74.848	92	0	746
CTRU_000304	PHI:1458#Q4I7F9#GzAra006#5518#Fusarium_graminearum#unaffected_pathogenicity	74.727	99	0	1040
CTRU_004737	PHI:1375#I1RPA0#GzC2H038#5518#Fusarium_graminearum#unaffected_pathogenicity	74.708	99	0	780
CTRU_004170	PHI:1198#I1RA81#(Sc_Ssk2/Ssk22)#5518#Fusarium_graminearum#reduced_virulence	74.67	99	0	2108
CTRU_002018	PHI:1577#I1RK79#GzOB017#5518#Fusarium_graminearum#unaffected_pathogenicity	74.658	97	1.72e-76	222
CTRU_009186	PHI:1601#Q4HYQ4#GzOB042#5518#Fusarium_graminearum#unaffected_pathogenicity	74.628	99	0	2077
CTRU_002096	PHI:3823#G4MV96#MET13#318829#Magnaporthe_oryzae#loss_of_pathogenicity	74.603	100	0	1017
CTRU_001870	PHI:2638#Q4X099#Ilv3A#746128#Aspergillus_fumigatus#reduced_virulence	74.59	99	0	902
CTRU_006992	PHI:5387#G2XAE9#VdCYC8#27337#Verticillium_dahliae#reduced_virulence	74.578	96	0	1159
CTRU_007546	PHI:1653#I1S2A0#GzWing026#5518#Fusarium_graminearum#unaffected_pathogenicity	74.576	81	7.7e-65	191
CTRU_002677	PHI:2293#B0XTA5#cycA#746128#Aspergillus_fumigatus#reduced_virulence	74.51	84	4.6e-54	167
CTRU_001932	PHI:1869#I1RDY4#GzZC184#5518#Fusarium_graminearum#unaffected_pathogenicity	74.506	98	0	853
CTRU_000281	PHI:1562#I1RAH4#GzOB002#5518#Fusarium_graminearum#lethal	74.45	99	0	1522
CTRU_009316	PHI:1247#I1S0G8#FGSG_10196#5518#Fusarium_graminearum#unaffected_pathogenicity	74.446	99	0	1163
CTRU_005273	PHI:3096#J5K093#Ktr4#176275#Beauveria_bassiana#reduced_virulence	74.365	100	0	640
CTRU_004162	PHI:1462#I1RC79#GzCCAAT002#5518#Fusarium_graminearum#reduced_virulence	74.336	42	1.15e-57	183
CTRU_010477	PHI:1531#Q4IPC8#GzSsu72#5518#Fusarium_graminearum#unaffected_pathogenicity	74.157	100	2.09e-153	426
CTRU_005943	PHI:2255#Q0U2A0#Abd1#13684#Parastagonospora_nodorum#unaffected_pathogenicity	74.114	97	0	572
CTRU_013288	PHI:114#O00094#PG1#5507#Fusarium_oxysporum#unaffected_pathogenicity	74.074	93	0	521
CTRU_003699	PHI:3910#I1R9N5#FgSAT#5518#Fusarium_graminearum#unaffected_pathogenicity	74.038	100	0	776
CTRU_010427	PHI:2537#Q4WQJ0#TRR1#746128#Aspergillus_fumigatus#lethal	73.968	94	3.6e-174	486
CTRU_006767	PHI:336#Q5YCX0#CHS2#5507#Fusarium_oxysporum#reduced_virulence	73.954	84	0	1543
CTRU_001480	PHI:6081#G0ZS89#MoCps1#318829#Magnaporthe_oryzae#reduced_virulence	73.953	99	0	2736
CTRU_004135	PHI:5078#G2WYW6#VdCrz1#27337#Verticillium_dahliae#reduced_virulence	73.907	100	0	966
CTRU_003603	PHI:1530#I1RWP4#Gzsnd#5518#Fusarium_graminearum#unaffected_pathogenicity	73.874	100	0	1351
CTRU_000096	PHI:1645#I1RTD1#GzWing017#5518#Fusarium_graminearum#unaffected_pathogenicity	73.848	100	0	1300
CTRU_000332	PHI:1917#I1RSE9#GzZC232#5518#Fusarium_graminearum#reduced_virulence	73.844	100	0	1071
CTRU_005169	PHI:3321#Q5AJB1#Tfp1#5476#Candida_albicans#loss_of_pathogenicity	73.822	71	0	906
CTRU_002022	PHI:5594#G4MW86#FZC5#318829#Magnaporthe_oryzae#unaffected_pathogenicity	73.775	97	0	1115
CTRU_004144	PHI:1212#I1RCJ5#(Sc_Rim15)#5518#Fusarium_graminearum#reduced_virulence	73.749	99	0	2669
CTRU_003145	PHI:3817#E9EQM1#mrGAT#568076#Metarhizium_robertsii#reduced_virulence	73.713	96	0	1090
CTRU_002183	PHI:6094#I1RYY6#FgVps17#5518#Fusarium_graminearum#reduced_virulence	73.71	100	0	857
CTRU_005144	PHI:1596#I1RXD4#GzOB036#5518#Fusarium_graminearum#unaffected_pathogenicity	73.563	81	4.47e-41	137
CTRU_011081	PHI:1465#I1RNC6#GzCCAAT005#5518#Fusarium_graminearum#unaffected_pathogenicity	73.554	48	6.76e-50	164
CTRU_010629	PHI:1967#I1RB16#GzZC282#5518#Fusarium_graminearum#reduced_virulence	73.529	99	0	1136
CTRU_013253	PHI:2364#O93976#tom1#5507#Fusarium_oxysporum#mixed	73.512	99	0	514
CTRU_011224	PHI:1268#I1RN43#FGSG_05406#5518#Fusarium_graminearum#unaffected_pathogenicity	73.504	99	0	683
CTRU_005264	PHI:3824#G4MZ63#MET12#318829#Magnaporthe_oryzae#mixed	73.478	99	0	1003
CTRU_011822	PHI:3213#G4N8Y3#MoCDIP1#318829#Magnaporthe_oryzae#effector_(plant_avirulence_determinant)	73.429	99	0	508
CTRU_006215	PHI:1006#I1RXX1#HMR1#5518#Fusarium_graminearum#reduced_virulence	73.417	99	0	1790
CTRU_001637	PHI:1675#Q4I8B6#GzDHHC003#5518#Fusarium_graminearum#unaffected_pathogenicity	73.4	97	0	1114
CTRU_009776	PHI:1287#I1RT82#FGSG_07381#5518#Fusarium_graminearum#unaffected_pathogenicity	73.218	100	0	691
CTRU_010543	PHI:258#Q96WW9#GPABC1#5128#Gibberella_pulicaris#reduced_virulence	73.154	98	0	2282
CTRU_013667	PHI:2728#I1RZZ3#FgERG4#5518#Fusarium_graminearum#reduced_virulence	73.118	95	0	731
CTRU_008994	PHI:2301#B5M4A8#CHS7#318829#Magnaporthe_oryzae#reduced_virulence	73.096	99	0	1196
CTRU_009489	PHI:1358#I1RG87#GzC2H018#5518#Fusarium_graminearum#unaffected_pathogenicity	73.09	96	0	1621
CTRU_004048	PHI:2714#I1RC71#PEX5#5518#Fusarium_graminearum#reduced_virulence	73.042	100	0	942
CTRU_004715	PHI:2267#Q5J4D6#Mls1#13684#Parastagonospora_nodorum#loss_of_pathogenicity	73.034	99	0	832
CTRU_011769	PHI:3234#G4NCG1#MoLYS20#318829#Magnaporthe_oryzae#reduced_virulence	72.965	85	0	547
CTRU_010801	PHI:4917#J5JYY9#BbbqrA#176275#Beauveria_bassiana#mixed	72.959	96	3.41e-107	304
CTRU_010453	PHI:1561#I1R9W2#GzOB001#5518#Fusarium_graminearum#unaffected_pathogenicity	72.945	100	3.81e-146	409
CTRU_003048	PHI:5472#G4NB53#MoDeam#318829#Magnaporthe_oryzae#reduced_virulence	72.895	82	0	563
CTRU_001914	PHI:463#P02829#HSP90#4932#Saccharomyces_cerevisiae#increased_virulence_(hypervirulence)	72.779	99	0	989
CTRU_000289	PHI:5391#W7MUV5#FvSO#117187#Fusarium_verticillioides#loss_of_pathogenicity	72.713	100	0	1764
CTRU_005141	PHI:3175#G4NGW8#MoSnf4#318829#Magnaporthe_oryzae#loss_of_pathogenicity	72.701	87	0	516
CTRU_008459	PHI:1753#I1RZN4#GzZC068#5518#Fusarium_graminearum#unaffected_pathogenicity	72.695	96	0	1218
CTRU_006734	PHI:785#G4NIS9#MGG_04128#318829#Magnaporthe_oryzae#reduced_virulence	72.676	96	0	793
CTRU_002455	PHI:1580#I1RM35#GzOB020#5518#Fusarium_graminearum#unaffected_pathogenicity	72.66	100	0	506
CTRU_008145	PHI:1401#I1RVY6#GzC2H064#5518#Fusarium_graminearum#unaffected_pathogenicity	72.545	51	0	653
CTRU_002787	PHI:3385#W7MS09#FVEG_12529#117187#Fusarium_verticillioides#unaffected_pathogenicity	72.517	95	0	641
CTRU_006418	PHI:3853#I1RK32#FgSWI6#5518#Fusarium_graminearum#reduced_virulence	72.512	92	0	1155
CTRU_011085	PHI:1529#I1RS41#Gzscp#5518#Fusarium_graminearum#reduced_virulence	72.512	100	0	1730
CTRU_008215	PHI:1685#I1S5Z3#GzRad003#5518#Fusarium_graminearum#unaffected_pathogenicity	72.456	99	0	793
CTRU_009871	PHI:1216#I1RT48#FGSG_07344#5518#Fusarium_graminearum#reduced_virulence	72.435	99	0	956
CTRU_001982	PHI:5440#G4N1P8#ABA4#318829#Magnaporthe_oryzae#reduced_virulence	72.4	99	1.96e-137	385
CTRU_007144	PHI:5034#G4NHC2#MoADH1#318829#Magnaporthe_oryzae#unaffected_pathogenicity	72.286	99	0	521
CTRU_005717	PHI:1451#I1RQL1#GzGH#5518#Fusarium_graminearum#unaffected_pathogenicity	72.271	100	0	1132
CTRU_007731	PHI:1827#I1S2W8#GzZC142#5518#Fusarium_graminearum#unaffected_pathogenicity	72.15	63	0	776
CTRU_002982	PHI:414#Q696X2#GOX1#13684#Parastagonospora_nodorum#unaffected_pathogenicity	72.013	90	1.01e-179	498
CTRU_001023	PHI:3054#W7MQF2#FvHAP5#117187#Fusarium_verticillioides#reduced_virulence	71.984	99	5.49e-121	343
CTRU_003686	PHI:2117#P58371#SPM1#318829#Magnaporthe_oryzae#reduced_virulence	71.984	95	0	755
CTRU_000237	PHI:1466#I1RSG9#GzCCAAT006#5518#Fusarium_graminearum#unaffected_pathogenicity	71.782	96	1e-89	259
CTRU_005762	PHI:1317#I1RQE9#GzBrom002#5518#Fusarium_graminearum#reduced_virulence	71.752	99	0	1549
CTRU_001410	PHI:1034#O60038#Cpcat1#5111#Claviceps_purpurea#unaffected_pathogenicity	71.709	100	0	1073
CTRU_011384	PHI:2161#G4NGK7#SEP1#318829#Magnaporthe_oryzae#loss_of_pathogenicity	71.661	95	0	1935
CTRU_004019	PHI:2530#Q4WKG5#TUB1#746128#Aspergillus_fumigatus#mixed	71.619	99	0	671
CTRU_002836	PHI:2517#Q4X0J6#TRPS#746128#Aspergillus_fumigatus#lethal	71.545	100	0	1097
CTRU_005982	PHI:1443#I1RB11#GzGATA001#5518#Fusarium_graminearum#unaffected_pathogenicity	71.462	94	0	603
CTRU_009915	PHI:4909#G2WY50#VdQase#27337#Verticillium_dahliae#reduced_virulence	71.429	98	0	533
CTRU_000840	PHI:1181#I1RNY7#(Sc_Kic1)#5518#Fusarium_graminearum#reduced_virulence	71.388	99	0	948
CTRU_007749	PHI:2693#F0XP73#GcABC-G1#226899#Grosmannia_clavigera#reduced_virulence	71.345	100	0	2248
CTRU_003051	PHI:5471#G4NB58#MoDac#318829#Magnaporthe_oryzae#reduced_virulence	71.33	89	0	640
CTRU_012111	PHI:1598#I1RZ35#GzOB038#5518#Fusarium_graminearum#reduced_virulence	71.324	99	2.76e-66	195
CTRU_002727	PHI:1624#I1SAP7#GzJUM006#5518#Fusarium_graminearum#unaffected_pathogenicity	71.309	43	0	868
CTRU_009240	PHI:4244#I1S0C0#FgOS-2#5518#Fusarium_graminearum#reduced_virulence	71.298	100	0	679
CTRU_000059	PHI:1492#Q4I5U9#GzHMG024#5518#Fusarium_graminearum#unaffected_pathogenicity	71.279	89	0	669
CTRU_010844	PHI:1245#I1RTL1#FGSG_07520#5518#Fusarium_graminearum#unaffected_pathogenicity	71.233	99	0	721
CTRU_003596	PHI:3088#I1RWQ0#CPK2#5518#Fusarium_graminearum#mixed	71.173	97	0	556
CTRU_013626	PHI:2171#G4NJD1#Peroxisomal_copper_amine_oxidase#318829#Magnaporthe_oryzae#reduced_virulence	71.157	98	0	1043
CTRU_000009	PHI:317#Q8J2P6#RHBA#746128#Aspergillus_fumigatus#reduced_virulence	71.123	100	2.71e-101	288
CTRU_009573	PHI:4095#L0PRS3#Vta2#100787#Verticillium_longisporum#loss_of_pathogenicity	71.106	99	0	533
CTRU_011005	PHI:2071#Q51LD2#Moatg3#318829#Magnaporthe_oryzae#loss_of_pathogenicity	71.094	100	2.55e-180	502
CTRU_000270	PHI:1319#I1RAI5#GzbZIP001#5518#Fusarium_graminearum#reduced_virulence	71.053	99	0	860
CTRU_007158	PHI:1452#I1S282#GzHSF003#5518#Fusarium_graminearum#unaffected_pathogenicity	71.002	96	0	734
CTRU_009013	PHI:860#Q5EMY3#MSP1#318829#Magnaporthe_oryzae#reduced_virulence	70.983	96	0	597
CTRU_009794	PHI:1816#I1RRS3#GzZC131#5518#Fusarium_graminearum#unaffected_pathogenicity	70.978	100	0	1237
CTRU_002630	PHI:1238#I1S1V3#FGSG_10725#5518#Fusarium_graminearum#lethal	70.937	82	0	1019
CTRU_010462	PHI:1251#I1RD19#FGSG_01506#5518#Fusarium_graminearum#unaffected_pathogenicity	70.926	99	0	806
CTRU_009223	PHI:1603#I1S0A1#GzOB044#5518#Fusarium_graminearum#unaffected_pathogenicity	70.909	90	0	829
CTRU_009428	PHI:2639#Q4WK65#Ilv3B#746128#Aspergillus_fumigatus#mixed	70.856	88	0	785
CTRU_008720	PHI:3328#E9EMQ0#MrKu70#568076#Metarhizium_robertsii#unaffected_pathogenicity	70.788	99	0	932
CTRU_001560	PHI:1228#I1RR00#FGSG_06502#5518#Fusarium_graminearum#lethal	70.758	99	0	775
CTRU_003417	PHI:2160#Q2KEW0#MoSHO1#318829#Magnaporthe_oryzae#reduced_virulence	70.74	95	1.35e-148	417
CTRU_001084	PHI:2248#Q1L2E2#Als1#13684#Parastagonospora_nodorum#mixed	70.72	98	0	903
CTRU_008687	PHI:257#Q9P470#GAS2#318829#Magnaporthe_oryzae#reduced_virulence	70.567	99	1.43e-148	415
CTRU_002949	PHI:481#Q5D1P9#KLAP1#27357#Colletotrichum_acutatum#mixed	70.561	95	0	835
CTRU_000716	PHI:5440#G4N1P8#ABA4#318829#Magnaporthe_oryzae#reduced_virulence	70.543	99	7.5e-136	381
CTRU_004744	PHI:2098#G4N471#Calcium-transporting_ATPase_3#318829#Magnaporthe_oryzae#loss_of_pathogenicity	70.523	95	0	1553
CTRU_010048	PHI:733#I1REK5#FBP1#5518#Fusarium_graminearum#reduced_virulence	70.447	78	0	880
CTRU_011423	PHI:2526#Q4WMR3#LUC7#746128#Aspergillus_fumigatus#lethal	70.293	87	5.93e-124	352
CTRU_011087	PHI:2409#I1RNL0#FgMT2#5518#Fusarium_graminearum#reduced_virulence	70.286	99	0	782
CTRU_013330	PHI:569#O59937#XYL3#5507#Fusarium_oxysporum#unaffected_pathogenicity	70.27	8	1.42e-11	63.5
CTRU_002051	PHI:2305#Q2LK92#BcFKBP12#40559#Botrytis_cinerea#mixed	70.27	96	5.61e-49	149
CTRU_008059	PHI:2463#W7LT88#RGSC1#117187#Fusarium_verticillioides#unaffected_pathogenicity	70.266	99	0	1687
CTRU_003062	PHI:1242#I1RWG2#FGSG_08631#5518#Fusarium_graminearum#unaffected_pathogenicity	70.246	82	0	602
CTRU_011545	PHI:1543#I1RFQ3#GzMyb007#5518#Fusarium_graminearum#unaffected_pathogenicity	70.204	97	6.49e-106	305
CTRU_008669	PHI:1667#I1RZP2#GzCCHC007#5518#Fusarium_graminearum#unaffected_pathogenicity	70.168	73	0	664
CTRU_003530	PHI:2309#Q9UW03#BcatrB#40559#Botrytis_cinerea#reduced_virulence	70.139	99	0	2137
CTRU_009715	PHI:5187#A4QVH4#MoCCP1#318829#Magnaporthe_oryzae#reduced_virulence	70.137	99	0	523
CTRU_000298	PHI:1257#I1RSK0#FGSG_07121#5518#Fusarium_graminearum#unaffected_pathogenicity	70.102	99	0	958
CTRU_012759	PHI:2519#Q4WQ27#LYS9#746128#Aspergillus_fumigatus#lethal	70.089	99	0	652
CTRU_009565	PHI:578#A0JC82#NoxR#35717#Epichloe_festucae#enhanced_antagonism	70.072	100	0	734
CTRU_012818	PHI:1406#I1RX04#GzC2H070#5518#Fusarium_graminearum#lethal	70.062	99	0	812
CTRU_011790	PHI:1980#I1RLF1#GzZC295#5518#Fusarium_graminearum#unaffected_pathogenicity	69.742	82	1.32e-127	375
CTRU_004773	PHI:5472#G4NB53#MoDeam#318829#Magnaporthe_oryzae#reduced_virulence	69.728	93	3.22e-155	437
CTRU_003571	PHI:1236#I1RYF8#FGSG_09408#5518#Fusarium_graminearum#lethal	69.648	100	0	1008
CTRU_000093	PHI:1424#I1S3J7#GzC2H092#5518#Fusarium_graminearum#unaffected_pathogenicity	69.643	7	2.65e-23	103
CTRU_006338	PHI:2539#Q4WJ71#CDS1#746128#Aspergillus_fumigatus#lethal	69.635	95	0	625
CTRU_012118	PHI:1599#I1RZ39#GzOB039#5518#Fusarium_graminearum#unaffected_pathogenicity	69.565	99	3.99e-80	233
CTRU_009176	PHI:794#O42622#MGG_09471#318829#Magnaporthe_oryzae#reduced_virulence	69.565	86	8.07e-25	93.6
CTRU_007963	PHI:2639#Q4WK65#Ilv3B#746128#Aspergillus_fumigatus#mixed	69.557	89	0	764
CTRU_003089	PHI:1167#I1RY25#NPC1#5518#Fusarium_graminearum#reduced_virulence	69.473	99	0	1833
CTRU_009563	PHI:5394#J4UPL6#mas5#176275#Beauveria_bassiana#loss_of_pathogenicity	69.464	99	0	548
CTRU_009332	PHI:1752#I1RZR8#GzZC067#5518#Fusarium_graminearum#unaffected_pathogenicity	69.266	98	0	1229
CTRU_005689	PHI:4990#J5K8H0#ras3#176275#Beauveria_bassiana#reduced_virulence	69.231	99	2.41e-134	379
CTRU_012116	PHI:1237#I1RZ37#FGSG_09660#5518#Fusarium_graminearum#lethal	69.152	89	0	995
CTRU_006960	PHI:2996#G4N6W9#MGG_06507.6#318829#Magnaporthe_oryzae#reduced_virulence	69.149	81	4.76e-40	136
CTRU_004260	PHI:1600#I1RZK5#GzOB041#5518#Fusarium_graminearum#unaffected_pathogenicity	69.106	86	3.96e-58	176
CTRU_003121	PHI:1793#I1RWT7#GzZC108#5518#Fusarium_graminearum#reduced_virulence	69.036	100	0	1091
CTRU_011345	PHI:5612#G4NHT5#FZC20#318829#Magnaporthe_oryzae#unaffected_pathogenicity	68.919	84	0	885
CTRU_000251	PHI:1096#I1RSE4#FGSG_07062#5518#Fusarium_graminearum#unaffected_pathogenicity	68.889	99	0	586
CTRU_000403	PHI:1248#I1RRU2#FGSG_06832#5518#Fusarium_graminearum#unaffected_pathogenicity	68.868	99	0	570
CTRU_009165	PHI:4471#Q4WTH5#PtcB#746128#Aspergillus_fumigatus#loss_of_pathogenicity	68.837	95	0	593
CTRU_009300	PHI:5574#I1SA65#FgNOT3#5518#Fusarium_graminearum#reduced_virulence	68.836	92	0	716
CTRU_008764	PHI:1222#I1RMV6#FGSG_05306#5518#Fusarium_graminearum#lethal	68.815	99	0	2219
CTRU_005937	PHI:1427#I1S4N1#GzC2H095#5518#Fusarium_graminearum#unaffected_pathogenicity	68.75	46	5.06e-140	409
CTRU_012569	PHI:2190#G4MRP8#MoCYP51A#318829#Magnaporthe_oryzae#reduced_virulence	68.689	98	0	714
CTRU_009022	PHI:1542#I1RE51#GzMyb006#5518#Fusarium_graminearum#unaffected_pathogenicity	68.67	100	0	936
CTRU_008813	PHI:2192#Q2LD94#MoRgs1#318829#Magnaporthe_oryzae#mixed	68.652	86	0	839
CTRU_006417	PHI:1683#I1RK33#GzRad001#5518#Fusarium_graminearum#lethal	68.65	99	0	907
CTRU_004217	PHI:1454#I1RCI0#GzAra002#5518#Fusarium_graminearum#unaffected_pathogenicity	68.64	99	0	852
CTRU_006884	PHI:2712#G2WWK9#NLP2#27337#Verticillium_dahliae#reduced_virulence	68.619	100	1.61e-111	318
CTRU_006777	PHI:2731#G2XD29#VdSge1#27337#Verticillium_dahliae#loss_of_pathogenicity	68.617	97	0	768
CTRU_006051	PHI:1249#I1RB79#FGSG_00786#5518#Fusarium_graminearum#unaffected_pathogenicity	68.571	94	5.91e-56	182
CTRU_007513	PHI:2105#G4MZ47#Calcium_permease#318829#Magnaporthe_oryzae#mixed	68.479	98	0	1449
CTRU_005045	PHI:2542#Q4WP25#ERG12#746128#Aspergillus_fumigatus#lethal	68.443	94	0	658
CTRU_001493	PHI:2269#Q32WF7#Mdh1#13684#Parastagonospora_nodorum#unaffected_pathogenicity	68.421	100	1.03e-141	396
CTRU_000074	PHI:1388#I1RT91#GzC2H051#5518#Fusarium_graminearum#unaffected_pathogenicity	68.421	99	6.95e-162	453
CTRU_004347	PHI:1500#I1S2F2#GzHMG032#5518#Fusarium_graminearum#unaffected_pathogenicity	68.411	99	0	2001
CTRU_012076	PHI:2408#I1RJD6#FgMT1#5518#Fusarium_graminearum#unaffected_pathogenicity	68.41	97	0	729
CTRU_002052	PHI:3208#G2WS91#VdMsb#27337#Verticillium_dahliae#reduced_virulence	68.343	34	6.47e-153	474
CTRU_004277	PHI:1397#I1RUQ2#GzC2H060#5518#Fusarium_graminearum#unaffected_pathogenicity	68.293	99	7.8e-59	175
CTRU_007401	PHI:1962#V6QY41#GzZC277#5518#Fusarium_graminearum#unaffected_pathogenicity	68.254	96	0	688
CTRU_000374	PHI:335#Q9HEQ8#CGRA#746128#Aspergillus_fumigatus#reduced_virulence	68.182	94	7.3e-46	142
CTRU_000208	PHI:1461#I1RA31#GzCCAAT001#5518#Fusarium_graminearum#unaffected_pathogenicity	68.153	99	1.38e-118	341
CTRU_011262	PHI:744#I1RFM6#ADE5#5518#Fusarium_graminearum#reduced_virulence	68.096	99	0	1093
CTRU_006694	PHI:1649#I1RZ94#GzWing021#5518#Fusarium_graminearum#unaffected_pathogenicity	68.033	100	7.81e-114	325
CTRU_008841	PHI:1678#I1RMC1#GzGRF#5518#Fusarium_graminearum#unaffected_pathogenicity	68.022	82	0	514
CTRU_006931	PHI:378#Q59KY8#SIT4#5476#Candida_albicans#reduced_virulence	67.954	31	6.72e-130	388
CTRU_011484	PHI:3#P26215#PGN1#5017#Cochliobolus_carbonum#unaffected_pathogenicity	67.945	100	4.25e-175	489
CTRU_011376	PHI:1419#I1S0X7#GzC2H086#5518#Fusarium_graminearum#unaffected_pathogenicity	67.925	99	9.95e-143	403
CTRU_000564	PHI:1291#I1RRX4#TOP1#5518#Fusarium_graminearum#reduced_virulence	67.914	100	0	1162
CTRU_007473	PHI:3708#G2XBR1#VdSSP1#27337#Verticillium_dahliae#reduced_virulence	67.823	97	0	1555
CTRU_005826	PHI:1974#I1RQN6#GzZC289#5518#Fusarium_graminearum#unaffected_pathogenicity	67.802	97	0	856
CTRU_004740	PHI:1621#I1RP98#GzRUM1#5518#Fusarium_graminearum#unaffected_pathogenicity	67.784	97	0	2107
CTRU_011990	PHI:2095#G4MXG4#Calcium-transporting_ATPase_3#318829#Magnaporthe_oryzae#reduced_virulence	67.781	98	0	1449
CTRU_009828	PHI:1457#I1RRR9#GzAra005#5518#Fusarium_graminearum#unaffected_pathogenicity	67.776	100	0	799
CTRU_003791	PHI:1589#I1RWH5#GzOB029#5518#Fusarium_graminearum#unaffected_pathogenicity	67.755	100	1.68e-123	348
CTRU_006239	PHI:1337#I1S674#GzbZIP019#5518#Fusarium_graminearum#unaffected_pathogenicity	67.748	96	0	672
CTRU_004047	PHI:1554#I1RC64#GzMyb018#5518#Fusarium_graminearum#unaffected_pathogenicity	67.722	92	0	951
CTRU_009664	PHI:3886#W7LZA5#UBL1#117187#Fusarium_verticillioides#reduced_virulence	67.596	100	0	3048
CTRU_003372	PHI:1190#I1RWL6#(Sc_Pbs2)#5518#Fusarium_graminearum#reduced_virulence	67.568	98	0	835
CTRU_011504	PHI:59#P87025#THR1#5462#Colletotrichum_lagenarium#reduced_virulence	67.528	96	3.02e-132	374
CTRU_002242	PHI:2520#Q4WUL6#LYS4#746128#Aspergillus_fumigatus#lethal	67.518	91	0	966
CTRU_006644	PHI:1097#I1RE92#FGSG_01974#5518#Fusarium_graminearum#reduced_virulence	67.488	99	7.89e-103	293
CTRU_002491	PHI:1133#B9DR51#Lmepi#5022#Leptosphaeria_maculans#loss_of_pathogenicity	67.38	99	0	508
CTRU_013724	PHI:5591#G4MT25#MoNIT4#318829#Magnaporthe_oryzae#unaffected_pathogenicity	67.325	73	0	926
CTRU_009541	PHI:2491#I1RJS9#FgPTC1#5518#Fusarium_graminearum#reduced_virulence	67.321	94	0	675
CTRU_009811	PHI:1274#I1RME6#FGSG_05135#5518#Fusarium_graminearum#unaffected_pathogenicity	67.222	100	0	2213
CTRU_004651	PHI:3063#G4NKL4#MoRga3#318829#Magnaporthe_oryzae#unaffected_pathogenicity	67.157	19	1.86e-85	290
CTRU_002047	PHI:3730#Q6R3R4#BcChsVI#40559#Botrytis_cinerea#reduced_virulence	67.139	90	0	2145
CTRU_002158	PHI:5395#G4N008#MoSec62#318829#Magnaporthe_oryzae#reduced_virulence	66.993	100	4.98e-155	440
CTRU_013174	PHI:2395#I1RBM2#GzSYN1#5518#Fusarium_graminearum#reduced_virulence	66.984	75	5.67e-139	400
CTRU_000472	PHI:1920#I1RCK0#GzZC235#5518#Fusarium_graminearum#unaffected_pathogenicity	66.977	98	0	977
CTRU_008133	PHI:2544#Q4WK03#PAB1#746128#Aspergillus_fumigatus#lethal	66.938	94	0	841
CTRU_012086	PHI:888#G4MUW5#MGG_01707#318829#Magnaporthe_oryzae#reduced_virulence	66.89	99	1.53e-143	403
CTRU_008321	PHI:200#Q9C1T0#ARG1#5507#Fusarium_oxysporum#reduced_virulence	66.885	99	0	662
CTRU_002978	PHI:518#Q7Z8E9#MST20#318829#Magnaporthe_oryzae#unaffected_pathogenicity	66.879	99	0	1085
CTRU_000468	PHI:1343#I1RAF0#GzC2H003#5518#Fusarium_graminearum#reduced_virulence	66.842	99	5.76e-169	474
CTRU_008564	PHI:3374#I1S028#FgSln1#5518#Fusarium_graminearum#reduced_virulence	66.838	98	0	1405
CTRU_002145	PHI:1412#I1RZ85#GzC2H079#5518#Fusarium_graminearum#unaffected_pathogenicity	66.744	99	1.54e-173	489
CTRU_002638	PHI:1376#I1RPM7#GzC2H039#5518#Fusarium_graminearum#unaffected_pathogenicity	66.735	99	0	676
CTRU_002817	PHI:2419#I1RKF3#CID1#5518#Fusarium_graminearum#reduced_virulence	66.667	100	2.62e-156	437
CTRU_004206	PHI:1304#I1RCJ0#GzbHLH005#5518#Fusarium_graminearum#reduced_virulence	66.606	100	0	647
CTRU_002177	PHI:2515#Q4X146#ALG7#746128#Aspergillus_fumigatus#lethal	66.594	98	0	657
CTRU_007108	PHI:2970#Q4WNW5#argB#746128#Aspergillus_fumigatus#unaffected_pathogenicity	66.576	98	3.04e-179	500
CTRU_002006	PHI:256#Q96TN6#GAS1#318829#Magnaporthe_oryzae#reduced_virulence	66.534	98	1.62e-117	334
CTRU_003389	PHI:2639#Q4WK65#Ilv3B#746128#Aspergillus_fumigatus#mixed	66.483	89	0	734
CTRU_002620	PHI:1671#Q4HWE2#GzCCHC011#5518#Fusarium_graminearum#reduced_virulence	66.473	100	0	1297
CTRU_011908	PHI:1532#I1RTF5#GzLam001#5518#Fusarium_graminearum#unaffected_pathogenicity	66.463	100	8.6e-83	239
CTRU_007381	PHI:1907#I1RHJ0#GzZC222#5518#Fusarium_graminearum#unaffected_pathogenicity	66.449	97	0	1033
CTRU_003610	PHI:2969#Q4WCZ1#argEF#746128#Aspergillus_fumigatus#reduced_virulence	66.446	99	0	1205
CTRU_009546	PHI:1162#I1RJS3#BDM1#5518#Fusarium_graminearum#mixed	66.327	99	2.25e-129	367
CTRU_000693	PHI:5353#I1RIS2#Famfs1#282267#Fusarium_asiaticum#reduced_virulence	66.318	99	0	712
CTRU_004059	PHI:1219#I1RC35#FGSG_01137#5518#Fusarium_graminearum#lethal	66.257	99	0	1046
CTRU_000412	PHI:1622#I1RRU8#GzJUM004#5518#Fusarium_graminearum#unaffected_pathogenicity	66.245	93	0	669
CTRU_002534	PHI:2362#A8QJI7#XlnR#5507#Fusarium_oxysporum#unaffected_pathogenicity	66.231	89	0	1028
CTRU_003502	PHI:4096#V9MGK6#FoOCH1#5507#Fusarium_oxysporum#reduced_virulence	66.216	98	0	518
CTRU_007508	PHI:3914#Q0V515#Sdh1#13684#Parastagonospora_nodorum#reduced_virulence	66.183	94	0	638
CTRU_001345	PHI:1166#I1RFN8#ATG15#5518#Fusarium_graminearum#reduced_virulence	66.135	88	0	685
CTRU_011014	PHI:1407#I1RX64#GzC2H071#5518#Fusarium_graminearum#lethal	66.084	100	0	896
CTRU_011601	PHI:1639#V6RAN7#GzWing011#5518#Fusarium_graminearum#unaffected_pathogenicity	66.04	91	0	1085
CTRU_010183	PHI:458#O94196#MHP1#318829#Magnaporthe_oryzae#reduced_virulence	66	98	3.14e-44	136
CTRU_005552	PHI:1572#I1RE94#GzOB012#5518#Fusarium_graminearum#unaffected_pathogenicity	65.935	86	0	1102
CTRU_013425	PHI:1233#I1RUG2#FGSG_07855#5518#Fusarium_graminearum#lethal	65.923	81	0	622
CTRU_008048	PHI:3179#G4MY59#MoKIN1#318829#Magnaporthe_oryzae#reduced_virulence	65.914	92	0	1260
CTRU_000977	PHI:1429#I1S7I6#GzC2H097#5518#Fusarium_graminearum#unaffected_pathogenicity	65.912	88	0	879
CTRU_006223	PHI:2256#Q0UA24#Xdh1#13684#Parastagonospora_nodorum#unaffected_pathogenicity	65.903	91	1.42e-177	496
CTRU_012275	PHI:1296#I1S0Z2#GzAPSES004#5518#Fusarium_graminearum#reduced_virulence	65.879	98	0	924
CTRU_008117	PHI:1246#I1RYQ5#FGSG_09513#5518#Fusarium_graminearum#unaffected_pathogenicity	65.874	93	0	1239
CTRU_002754	PHI:1172#I1RKC4#HDF2#5518#Fusarium_graminearum#reduced_virulence	65.867	95	0	1013
CTRU_012110	PHI:4165#M1RXP4#ALG3#318829#Magnaporthe_oryzae#reduced_virulence	65.82	99	0	571
CTRU_008043	PHI:3707#S6G070#VlCPC1-2#100787#Verticillium_longisporum#reduced_virulence	65.812	100	3.22e-98	283
CTRU_009474	PHI:114#O00094#PG1#5507#Fusarium_oxysporum#unaffected_pathogenicity	65.805	89	8.09e-161	454
CTRU_004230	PHI:1080#I1RCP1#Cch1#5518#Fusarium_graminearum#unaffected_pathogenicity	65.72	99	0	2719
CTRU_011342	PHI:2728#I1RZZ3#FgERG4#5518#Fusarium_graminearum#reduced_virulence	65.677	100	0	799
CTRU_005094	PHI:1797#I1RSR1#GzZC112#5518#Fusarium_graminearum#unaffected_pathogenicity	65.659	94	0	1179
CTRU_000045	PHI:1915#I1RSL0#GzZC230#5518#Fusarium_graminearum#reduced_virulence	65.639	100	0	777
CTRU_000422	PHI:4054#G4MZD0#Lrg1#318829#Magnaporthe_oryzae#loss_of_pathogenicity	65.578	99	0	1488
CTRU_012488	PHI:1221#I1RJM9#FGSG_04054#5518#Fusarium_graminearum#lethal	65.571	100	0	631
CTRU_012698	PHI:424#F5HAA8#PCK1#5207#Cryptococcus_neoformans#reduced_virulence	65.564	88	0	705
CTRU_009111	PHI:5637#G4MU22#PIG1#318829#Magnaporthe_oryzae#unaffected_pathogenicity	65.562	99	0	1271
CTRU_011874	PHI:1094#I1RL30#FGSG_04610#5518#Fusarium_graminearum#unaffected_pathogenicity	65.556	99	0	711
CTRU_002706	PHI:1537#I1RA01#MYT1#5518#Fusarium_graminearum#unaffected_pathogenicity	65.506	100	1.01e-120	346
CTRU_010320	PHI:4494#G4MMH7#AnnA7#318829#Magnaporthe_oryzae#reduced_virulence	65.476	67	1.95e-149	432
CTRU_007101	PHI:2016#G4NCA2#PTH2#318829#Magnaporthe_oryzae#loss_of_pathogenicity	65.447	99	5.8e-98	283
CTRU_005147	PHI:1535#I1RXD6#GzMADS002#5518#Fusarium_graminearum#unaffected_pathogenicity	65.316	88	0	553
CTRU_006449	PHI:256#Q96TN6#GAS1#318829#Magnaporthe_oryzae#reduced_virulence	65.289	100	9.15e-108	308
CTRU_006885	PHI:1799#I1RBN6#GzZC114#5518#Fusarium_graminearum#unaffected_pathogenicity	65.269	98	0	1075
CTRU_011987	PHI:1887#I1RHZ6#GzZC202#5518#Fusarium_graminearum#unaffected_pathogenicity	65.19	99	0	816
CTRU_009542	PHI:1902#I1RJS7#GzZC217#5518#Fusarium_graminearum#unaffected_pathogenicity	65.169	99	0	1313
CTRU_000109	PHI:1610#I1RSN1#GzP53L003#5518#Fusarium_graminearum#unaffected_pathogenicity	65.165	100	0	851
CTRU_007966	PHI:2099#G4N2W2#Pmc1#318829#Magnaporthe_oryzae#mixed	65.162	97	0	1582
CTRU_008493	PHI:1357#I1RFY9#GzC2H017#5518#Fusarium_graminearum#unaffected_pathogenicity	65.152	99	0	1048
CTRU_009018	PHI:1616#I1RE55#GzssDB001#5518#Fusarium_graminearum#unaffected_pathogenicity	65.132	43	0	601
CTRU_011083	PHI:1585#I1RS43#GzOB025#5518#Fusarium_graminearum#unaffected_pathogenicity	65.079	97	0	509
CTRU_010988	PHI:265#Q8TG24#MET3#5207#Cryptococcus_neoformans#loss_of_pathogenicity	65.06	99	0	765
CTRU_000099	PHI:213#Q9P8W9#CPA1#5207#Cryptococcus_neoformans#reduced_virulence	65	60	2.69e-69	209
CTRU_000110	PHI:1426#I1S4M4#GzC2H094#5518#Fusarium_graminearum#unaffected_pathogenicity	64.898	63	0	589
CTRU_004153	PHI:2710#H8ZZ79#mepB#474922#Colletotrichum_gloeosporioides#reduced_virulence	64.872	75	0	530
CTRU_008140	PHI:2108#Q9UWF0#CAM#318829#Magnaporthe_oryzae#mixed	64.865	99	6.94e-68	200
CTRU_000991	PHI:1252#I1RP15#FGSG_05764#5518#Fusarium_graminearum#unaffected_pathogenicity	64.849	84	0	945
CTRU_002061	PHI:2545#Q4X1I3#TIF35#746128#Aspergillus_fumigatus#lethal	64.846	97	3.58e-129	367
CTRU_008836	PHI:1958#I1RMD1#GzZC273#5518#Fusarium_graminearum#unaffected_pathogenicity	64.837	96	0	1229
CTRU_010597	PHI:4561#Q59PZ5#Gcn5#5476#Candida_albicans#loss_of_pathogenicity	64.826	87	8.23e-169	477
CTRU_007437	PHI:4554#E9EPV1#MBZ1#568076#Metarhizium_robertsii#reduced_virulence	64.808	99	0	624
CTRU_009098	PHI:2528#Q4WYU7#SLY1#746128#Aspergillus_fumigatus#lethal	64.795	99	0	949
CTRU_010418	PHI:2524#Q70ZY8#nudC#746128#Aspergillus_fumigatus#lethal	64.767	98	5.17e-85	247
CTRU_001287	PHI:1491#I1RST1#GzHMG023#5518#Fusarium_graminearum#lethal	64.745	96	0	952
CTRU_012801	PHI:1359#I1RGC9#GzC2H019#5518#Fusarium_graminearum#unaffected_pathogenicity	64.74	99	8.67e-52	161
CTRU_012670	PHI:1439#I1RW22#GzNot001#5518#Fusarium_graminearum#lethal	64.714	100	0	2790
CTRU_002108	PHI:2382#Q6QIY0#Upa2#5270#Ustilago_maydis#unaffected_pathogenicity	64.706	37	1.23e-69	220
CTRU_001262	PHI:4125#E9F189#MrpacC#568076#Metarhizium_robertsii#reduced_virulence	64.696	97	0	691
CTRU_001726	PHI:181#Q96VZ3#PGX1#5507#Fusarium_oxysporum#unaffected_pathogenicity	64.602	94	0	592
CTRU_000562	PHI:1503#I1S828#GzHMG035#5518#Fusarium_graminearum#unaffected_pathogenicity	64.58	64	0	933
CTRU_001247	PHI:1253#I1RS57#FGSG_06970#5518#Fusarium_graminearum#unaffected_pathogenicity	64.542	100	0	1542
CTRU_002279	PHI:96#P43098#FAS2#5476#Candida_albicans#loss_of_pathogenicity	64.335	100	0	2495
CTRU_008095	PHI:3670#M4Q9U3#VdATG12#27337#Verticillium_dahliae#unaffected_pathogenicity	64.286	81	7.12e-53	161
CTRU_006180	PHI:1578#I1RKY2#GzOB018#5518#Fusarium_graminearum#unaffected_pathogenicity	64.251	48	1.01e-78	251
CTRU_013491	PHI:2309#Q9UW03#BcatrB#40559#Botrytis_cinerea#reduced_virulence	64.249	99	0	1818
CTRU_008929	PHI:1413#I1RZD4#GzC2H080#5518#Fusarium_graminearum#unaffected_pathogenicity	64.178	95	0	1250
CTRU_010514	PHI:2074#G4N6Q1#Moatg6#318829#Magnaporthe_oryzae#loss_of_pathogenicity	64.17	99	0	637
CTRU_001280	PHI:1432#I1S7Z8#GzC2H100#5518#Fusarium_graminearum#unaffected_pathogenicity	64.136	80	2.53e-145	417
CTRU_005963	PHI:1564#Q4IPZ1#GzOB004#5518#Fusarium_graminearum#unaffected_pathogenicity	64.103	83	3.24e-34	110
CTRU_013286	PHI:2095#G4MXG4#Calcium-transporting_ATPase_3#318829#Magnaporthe_oryzae#reduced_virulence	64.015	99	0	1367
CTRU_005289	PHI:1807#I1RUM5#GzZC122#5518#Fusarium_graminearum#lethal	63.939	96	0	943
CTRU_003819	PHI:2027#G4NJL1#TGL1-1#318829#Magnaporthe_oryzae#unaffected_pathogenicity	63.929	95	0	780
CTRU_000432	PHI:1086#I1RA89#FGSG_00416#5518#Fusarium_graminearum#reduced_virulence	63.922	99	0	630
CTRU_006548	PHI:2094#G4NII5#Yvc1#318829#Magnaporthe_oryzae#mixed	63.919	93	0	868
CTRU_001961	PHI:1356#I1RE06#GzC2H016#5518#Fusarium_graminearum#unaffected_pathogenicity	63.902	96	0	721
CTRU_005066	PHI:177#Q9UVG2#ODC#13684#Parastagonospora_nodorum#reduced_virulence	63.901	97	0	587
CTRU_011051	PHI:1164#I1RX94#SSK1#5518#Fusarium_graminearum#reduced_virulence	63.894	63	0	634
CTRU_004291	PHI:1447#I1RUP1#GzGATA005#5518#Fusarium_graminearum#unaffected_pathogenicity	63.866	89	0	1121
CTRU_005890	PHI:4024#G4N740#MoST1#318829#Magnaporthe_oryzae#unaffected_pathogenicity	63.796	99	0	714
CTRU_013034	PHI:2385#I1RTN5#MYT2#5518#Fusarium_graminearum#reduced_virulence	63.768	98	1.3e-116	338
CTRU_010727	PHI:1970#I1RFB5#GzZC285#5518#Fusarium_graminearum#unaffected_pathogenicity	63.764	50	1.41e-152	449
CTRU_002085	PHI:4055#G4NF65#Rga1#318829#Magnaporthe_oryzae#unaffected_pathogenicity	63.666	99	0	1398
CTRU_002566	PHI:2502#I1RM09#FgTep1p#5518#Fusarium_graminearum#reduced_virulence	63.652	92	0	699
CTRU_008997	PHI:2336#O00101#NIA1#13684#Parastagonospora_nodorum#unaffected_pathogenicity	63.605	98	0	1163
CTRU_012091	PHI:1516#I1RMR8#GzHOMEL012#5518#Fusarium_graminearum#lethal	63.547	95	1.19e-164	466
CTRU_008112	PHI:2181#G4MRZ9#MoDUO1#318829#Magnaporthe_oryzae#reduced_virulence	63.492	54	7.05e-49	157
CTRU_005899	PHI:1943#I1RY79#GzZC258#5518#Fusarium_graminearum#unaffected_pathogenicity	63.48	99	0	1150
CTRU_011002	PHI:893#G4NL37#MGG_02986#318829#Magnaporthe_oryzae#reduced_virulence	63.44	62	0	1986
CTRU_000489	PHI:1632#I1RBU0#GzWing004#5518#Fusarium_graminearum#unaffected_pathogenicity	63.43	100	0	764
CTRU_009697	PHI:1220#I1RCF7#FGSG_01271#5518#Fusarium_graminearum#lethal	63.395	97	0	1235
CTRU_006916	PHI:2355#I1S1X8#AMT4#5518#Fusarium_graminearum#reduced_virulence	63.38	99	0	995
CTRU_013430	PHI:2087#G4N8A1#Moatg26#318829#Magnaporthe_oryzae#unaffected_pathogenicity	63.38	96	0	1794
CTRU_008505	PHI:1650#I1S006#GzWing022#5518#Fusarium_graminearum#lethal	63.361	41	2.73e-124	387
CTRU_005919	PHI:213#Q9P8W9#CPA1#5207#Cryptococcus_neoformans#reduced_virulence	63.333	82	1.54e-62	188
CTRU_012332	PHI:4972#Q6WIH3#MEP3#523103#Trichophyton_mentagrophytes#unaffected_pathogenicity	63.328	97	0	794
CTRU_010358	PHI:4509#A7EZM9#Ss-odc2#5180#Sclerotinia_sclerotiorum#reduced_virulence	63.306	99	0	655
CTRU_006820	PHI:3973#L2G011#ASP#474922#Colletotrichum_gloeosporioides#reduced_virulence	63.3	95	0	519
CTRU_010273	PHI:2404#G4N906#SLP_1#318829#Magnaporthe_oryzae#effector_(plant_avirulence_determinant)	63.253	99	6.98e-59	178
CTRU_008550	PHI:1525#Q4HY90#GzHOMEL035#5518#Fusarium_graminearum#unaffected_pathogenicity	63.247	100	0	711
CTRU_001910	PHI:1254#I1RDX3#FGSG_01842#5518#Fusarium_graminearum#unaffected_pathogenicity	63.238	93	0	745
CTRU_004238	PHI:5470#G4MNK1#MoNgt1#318829#Magnaporthe_oryzae#reduced_virulence	63.235	14	1.43e-101	331
CTRU_013158	PHI:490#Q6B957#FRP1#5507#Fusarium_oxysporum#loss_of_pathogenicity	63.197	99	0	669
CTRU_011402	PHI:1526#I1S0J3#GzHOMEL036#5518#Fusarium_graminearum#unaffected_pathogenicity	63.188	98	0	1301
CTRU_001175	PHI:504#P04173#LEU2#4932#Saccharomyces_cerevisiae#reduced_virulence	63.187	87	1.51e-167	472
CTRU_008580	PHI:1210#I1S077#FGSG_10095#5518#Fusarium_graminearum#reduced_virulence	63.176	99	0	1564
CTRU_005198	PHI:1211#I1RRQ8#(Sc_Ctk1)#5518#Fusarium_graminearum#reduced_virulence	63.13	48	0	642
CTRU_010482	PHI:2474#E3P6S0#imd1#5207#Cryptococcus_neoformans#reduced_virulence	63.004	100	0	688
CTRU_009307	PHI:2396#I1RZS5#GzSYN2#5518#Fusarium_graminearum#reduced_virulence	62.951	93	5.72e-138	391
CTRU_007576	PHI:1468#Q4HTT1#GzCCAAT008#5518#Fusarium_graminearum#unaffected_pathogenicity	62.857	74	8.63e-37	120
CTRU_008302	PHI:310#Q9C1I7#MgAtr4#1047171#Zymoseptoria_tritici#reduced_virulence	62.813	98	0	1886
CTRU_004359	PHI:2553#Q5AG40#VPS4#5476#Candida_albicans#loss_of_pathogenicity	62.812	99	0	572
CTRU_013455	PHI:3908#Q6IZ78#ZrfA#746128#Aspergillus_fumigatus#mixed	62.712	98	2.24e-158	446
CTRU_010768	PHI:1821#I1RWY8#GzZC136#5518#Fusarium_graminearum#unaffected_pathogenicity	62.69	47	2.15e-166	487
CTRU_011560	PHI:2069#Q52EB3#Moatg1#318829#Magnaporthe_oryzae#loss_of_pathogenicity	62.688	100	0	1142
CTRU_003175	PHI:1713#I1RGG4#GzZC028#5518#Fusarium_graminearum#unaffected_pathogenicity	62.682	88	0	786
CTRU_003061	PHI:4023#I1RWW4#Fgap1#5518#Fusarium_graminearum#unaffected_pathogenicity	62.669	99	0	627
CTRU_001042	PHI:3210#S0E3H0#FfSge1#5127#Fusarium_fujikuroi#unaffected_pathogenicity	62.5	49	5.71e-96	290
CTRU_004937	PHI:1882#I1RJ84#GzZC197#5518#Fusarium_graminearum#unaffected_pathogenicity	62.462	89	3.61e-146	419
CTRU_006414	PHI:2043#Q8NJ73#XYL-6#318829#Magnaporthe_oryzae#unaffected_pathogenicity	62.458	90	1.08e-132	380
CTRU_008696	PHI:2183#A4QUT2#CPXB#318829#Magnaporthe_oryzae#unaffected_pathogenicity	62.399	97	0	912
CTRU_003802	PHI:1578#I1RKY2#GzOB018#5518#Fusarium_graminearum#unaffected_pathogenicity	62.385	91	0	682
CTRU_005964	PHI:1565#I1RBF6#GzOB005#5518#Fusarium_graminearum#unaffected_pathogenicity	62.362	87	0	677
CTRU_009302	PHI:213#Q9P8W9#CPA1#5207#Cryptococcus_neoformans#reduced_virulence	62.346	44	1.35e-67	208
CTRU_004517	PHI:2400#I1S215#Fgp2#5518#Fusarium_graminearum#unaffected_pathogenicity	62.26	100	4.19e-172	488
CTRU_005430	PHI:572#Q00350#XYL2#5017#Cochliobolus_carbonum#unaffected_pathogenicity	62.232	79	5.19e-98	285
CTRU_003642	PHI:2518#Q4WWN9#MET16#746128#Aspergillus_fumigatus#lethal	62.23	40	5.86e-120	358
CTRU_008957	PHI:1377#I1RQ34#GzC2H040#5518#Fusarium_graminearum#unaffected_pathogenicity	62.227	99	0	1146
CTRU_010105	PHI:1057#A5HF03#MTP1#318829#Magnaporthe_oryzae#unaffected_pathogenicity	62.162	96	0	616
CTRU_005828	PHI:2167#G4N1A3#EXP5#318829#Magnaporthe_oryzae#reduced_virulence	62.152	99	0	1636
CTRU_008603	PHI:5232#G4MTK2#MoARG1#318829#Magnaporthe_oryzae#loss_of_pathogenicity	62.15	99	0	550
CTRU_009034	PHI:5028#I1RNH4#gta1#5518#Fusarium_graminearum#mixed	62.146	100	0	625
CTRU_003634	PHI:1559#I1RK21#GzNEG001#5518#Fusarium_graminearum#unaffected_pathogenicity	62.109	99	2.29e-120	342
CTRU_011246	PHI:1638#I1RN27#GzWing010#5518#Fusarium_graminearum#unaffected_pathogenicity	62.099	100	0	744
CTRU_000678	PHI:1768#I1RAN6#GzZC083#5518#Fusarium_graminearum#unaffected_pathogenicity	62.097	65	4.41e-51	160
CTRU_002944	PHI:571#Q06562#XYL1#5017#Cochliobolus_carbonum#unaffected_pathogenicity	62.054	99	6.51e-87	254
CTRU_006635	PHI:2257#Q0UHM8#Pbl1#13684#Parastagonospora_nodorum#unaffected_pathogenicity	62.048	88	2.62e-132	381
CTRU_009696	PHI:2028#G4NBI7#TGL1-2#318829#Magnaporthe_oryzae#unaffected_pathogenicity	62.042	97	0	962
CTRU_008071	PHI:2488#G4ND25#Man1#318829#Magnaporthe_oryzae#unaffected_pathogenicity	62.042	98	0	630
CTRU_001596	PHI:1710#I1RIH3#GzZC025#5518#Fusarium_graminearum#unaffected_pathogenicity	62.041	35	1.13e-98	315
CTRU_005142	PHI:3067#G4NGW7#MoRga7#318829#Magnaporthe_oryzae#unaffected_pathogenicity	61.943	52	5e-88	291
CTRU_003004	PHI:1379#I1RQS8#GzC2H042#5518#Fusarium_graminearum#reduced_virulence	61.922	100	0	649
CTRU_001217	PHI:1309#I1RNI6#GzbHLH010#5518#Fusarium_graminearum#lethal	61.92	97	1.23e-119	344
CTRU_001119	PHI:4891#Q5A5P7#orf19.5352#5476#Candida_albicans#unaffected_pathogenicity	61.905	83	2.19e-121	352
CTRU_009835	PHI:2525#Q4WDL0#TOM40#746128#Aspergillus_fumigatus#lethal	61.891	98	7.38e-164	459
CTRU_011107	PHI:1250#I1RS33#FGSG_06940#5518#Fusarium_graminearum#unaffected_pathogenicity	61.887	85	0	669
CTRU_006078	PHI:1263#I1RB84#FGSG_00792#5518#Fusarium_graminearum#unaffected_pathogenicity	61.851	98	0	733
CTRU_008640	PHI:2042#Q3Y5V5#ABC3#318829#Magnaporthe_oryzae#loss_of_pathogenicity	61.826	98	0	1624
CTRU_000061	PHI:3863#I1RTA6#FgGAL83#5518#Fusarium_graminearum#reduced_virulence	61.746	100	0	536
CTRU_000359	PHI:1382#I1RRX1#GzC2H045#5518#Fusarium_graminearum#reduced_virulence	61.739	100	0	590
CTRU_002174	PHI:435#Q5AHJ0#VMA7#5476#Candida_albicans#loss_of_pathogenicity	61.739	93	7.07e-49	150
CTRU_005399	PHI:1690#I1S463#GzZC005#5518#Fusarium_graminearum#unaffected_pathogenicity	61.69	67	0	593
CTRU_002899	PHI:1992#I1R983#GzZC307#5518#Fusarium_graminearum#unaffected_pathogenicity	61.654	43	1.08e-107	338
CTRU_002812	PHI:5366#G4N6P2#MoSyn8#318829#Magnaporthe_oryzae#reduced_virulence	61.644	100	5.44e-112	322
CTRU_012804	PHI:4042#I1RGE1#spt8#5518#Fusarium_graminearum#reduced_virulence	61.637	89	0	710
CTRU_005056	PHI:1674#Q4IA62#GzDHHC002#5518#Fusarium_graminearum#unaffected_pathogenicity	61.636	99	0	628
CTRU_011130	PHI:5680#G4N8I4#FZC76#318829#Magnaporthe_oryzae#unaffected_pathogenicity	61.625	95	0	1249
CTRU_006266	PHI:1369#I1RLS1#GzC2H031#5518#Fusarium_graminearum#unaffected_pathogenicity	61.607	99	8.48e-125	358
CTRU_001378	PHI:1052#B2CG58#PHL1#135779#Cercospora_zeae-maydis#unaffected_pathogenicity	61.576	95	0	789
CTRU_004254	PHI:2182#B6VCT6#MoAtg4#318829#Magnaporthe_oryzae#loss_of_pathogenicity	61.554	99	0	575
CTRU_002335	PHI:1662#I1REJ1#GzCCHC002#5518#Fusarium_graminearum#unaffected_pathogenicity	61.554	88	0	634
CTRU_004694	PHI:2521#Q4WEM7#GUS1#746128#Aspergillus_fumigatus#lethal	61.526	99	0	780
CTRU_008782	PHI:1255#I1RQ67#FGSG_06206#5518#Fusarium_graminearum#unaffected_pathogenicity	61.507	95	0	837
CTRU_001361	PHI:1441#I1RFP4#GzDDT#5518#Fusarium_graminearum#reduced_virulence	61.435	66	0	1140
CTRU_011528	PHI:538#Q5XTQ5#FRT1#40559#Botrytis_cinerea#unaffected_pathogenicity	61.431	98	0	677
CTRU_005871	PHI:4555#A0A095EN78#URE1#552467#Cryptococcus_gattii#reduced_virulence	61.429	100	0	1066
CTRU_010533	PHI:2086#Q522W5#Moatg24#318829#Magnaporthe_oryzae#unaffected_pathogenicity	61.414	96	0	591
CTRU_007280	PHI:2019#G4MWU9#MoPLC3#318829#Magnaporthe_oryzae#loss_of_pathogenicity	61.339	99	0	836
CTRU_003326	PHI:5440#G4N1P8#ABA4#318829#Magnaporthe_oryzae#reduced_virulence	61.307	16	4.71e-82	267
CTRU_000218	PHI:1273#I1RCM6#FGSG_01347#5518#Fusarium_graminearum#unaffected_pathogenicity	61.226	100	0	1440
CTRU_007408	PHI:2025#G4MQZ9#HDL1#318829#Magnaporthe_oryzae#unaffected_pathogenicity	61.217	99	0	959
CTRU_005457	PHI:1396#I1RUM9#GzC2H059#5518#Fusarium_graminearum#reduced_virulence	61.186	100	0	746
CTRU_012119	PHI:3095#J5JDI1#Ktr1#176275#Beauveria_bassiana#unaffected_pathogenicity	61.176	89	0	555
CTRU_013615	PHI:2530#Q4WKG5#TUB1#746128#Aspergillus_fumigatus#mixed	61.111	52	2.07e-23	91.7
CTRU_006972	PHI:4495#G4MPB7#Bud6p#318829#Magnaporthe_oryzae#unaffected_pathogenicity	61.044	95	0	1073
CTRU_002887	PHI:144#O59928#CHT42#29875#Trichoderma_virens#reduced_virulence	60.976	98	0	517
CTRU_004398	PHI:1842#I1RBA2#GzZC157#5518#Fusarium_graminearum#unaffected_pathogenicity	60.972	99	0	786
CTRU_012810	PHI:1941#I1RGD9#GzZC256#5518#Fusarium_graminearum#unaffected_pathogenicity	60.958	99	0	977
CTRU_005805	PHI:4491#G4MRB4#SHM#318829#Magnaporthe_oryzae#reduced_virulence	60.95	97	0	607
CTRU_002551	PHI:1192#I1RLX6#(Sc_Cak1)#5518#Fusarium_graminearum#reduced_virulence	60.929	95	2.21e-165	465
CTRU_009498	PHI:2403#A9QUB2#CSN1#169388#Fusarium_solani#mixed	60.853	91	6.6e-106	307
CTRU_007104	PHI:1614#I1RQD8#GzSART1#5518#Fusarium_graminearum#unaffected_pathogenicity	60.823	99	0	660
CTRU_000634	PHI:2177#G4MQP9#PAS1#318829#Magnaporthe_oryzae#unaffected_pathogenicity	60.804	100	0	1458
CTRU_009661	PHI:2078#G4MYZ2#Moatg10#318829#Magnaporthe_oryzae#loss_of_pathogenicity	60.776	97	3.12e-104	299
CTRU_012671	PHI:2141#G4MRZ0#CDC15#318829#Magnaporthe_oryzae#loss_of_pathogenicity	60.698	100	0	1157
CTRU_007163	PHI:339#Q96VL3#CLPT1#290576#Colletotrichum_lindemuthianum#reduced_virulence	60.697	99	1.35e-87	254
CTRU_010102	PHI:2808#Q2KN79#gas1#5507#Fusarium_oxysporum#reduced_virulence	60.687	96	0	638
CTRU_004316	PHI:4197#Q5KAG0#LHC1#5207#Cryptococcus_neoformans#reduced_virulence	60.686	92	1.96e-166	473
CTRU_000629	PHI:1205#I1RA39#(Sc_CDC15)#5518#Fusarium_graminearum#reduced_virulence	60.67	99	0	980
CTRU_009531	PHI:2476#G8AA67#CcpelA#27358#Colletotrichum_coccodes#mixed	60.667	90	9.76e-121	348
CTRU_012883	PHI:1811#I1RUD7#GzZC126#5518#Fusarium_graminearum#unaffected_pathogenicity	60.648	54	2.06e-91	279
CTRU_008627	PHI:2075#Q52CS0#Moatg7#318829#Magnaporthe_oryzae#loss_of_pathogenicity	60.585	99	0	894
CTRU_008811	PHI:1487#I1RQ92#GzHMG019#5518#Fusarium_graminearum#unaffected_pathogenicity	60.583	73	0	786
CTRU_013263	PHI:1754#I1S1D6#GzZC069#5518#Fusarium_graminearum#unaffected_pathogenicity	60.571	19	3.42e-67	226
CTRU_007045	PHI:1040#B5DBZ7#Lmgpi15#5022#Leptosphaeria_maculans#reduced_virulence	60.55	43	1.03e-42	143
CTRU_004630	PHI:5603#G4N3Y8#FZC13#318829#Magnaporthe_oryzae#unaffected_pathogenicity	60.501	43	0	610
CTRU_003067	PHI:1794#V6RJG0#GzZC109#5518#Fusarium_graminearum#unaffected_pathogenicity	60.499	98	0	720
CTRU_008164	PHI:4620#A0A0D3LXG7#PcPL20#4784#Phytophthora_capsici#mixed	60.494	60	8.24e-56	178
CTRU_003639	PHI:1676#Q4I2M7#GzDHHC004#5518#Fusarium_graminearum#unaffected_pathogenicity	60.408	97	0	808
CTRU_002986	PHI:2101#G4NCW8#Vacuolar_calcium_ion_transporter#318829#Magnaporthe_oryzae#unaffected_pathogenicity	60.404	96	0	551
CTRU_006636	PHI:5624#G4MWP4#FZC30#318829#Magnaporthe_oryzae#unaffected_pathogenicity	60.396	71	0	695
CTRU_004219	PHI:1921#I1RCH8#GzZC236#5518#Fusarium_graminearum#reduced_virulence	60.312	94	0	659
CTRU_003872	PHI:1338#I1S8Y4#GzbZIP020#5518#Fusarium_graminearum#unaffected_pathogenicity	60.308	100	9.42e-114	329
CTRU_006124	PHI:216#Q9C1C6#HDC1#5017#Cochliobolus_carbonum#reduced_virulence	60.283	85	0	717
CTRU_012018	PHI:5189#G4N2X9#MoLDS1#318829#Magnaporthe_oryzae#reduced_virulence	60.276	95	0	1298
CTRU_006111	PHI:1630#I1RB71#GzWing002#5518#Fusarium_graminearum#unaffected_pathogenicity	60.26	98	2.26e-170	479
CTRU_011139	PHI:106#O13289#CAT1#5476#Candida_albicans#reduced_virulence	60.248	95	0	578
CTRU_009939	PHI:3#P26215#PGN1#5017#Cochliobolus_carbonum#unaffected_pathogenicity	60.224	98	8.53e-157	442
CTRU_007850	PHI:716#Q2VLJ1#ZEB1#5518#Fusarium_graminearum#unaffected_pathogenicity	60.183	96	0	704
CTRU_004510	PHI:572#Q00350#XYL2#5017#Cochliobolus_carbonum#unaffected_pathogenicity	60.173	99	1.28e-95	276
CTRU_011867	PHI:2060#G4N5E4#MgLig4#318829#Magnaporthe_oryzae#unaffected_pathogenicity	60.159	99	0	1172
CTRU_010141	PHI:2019#G4MWU9#MoPLC3#318829#Magnaporthe_oryzae#loss_of_pathogenicity	60.144	99	0	674
CTRU_002157	PHI:811#G4MS40#MGG_10510#318829#Magnaporthe_oryzae#reduced_virulence	60.063	98	7.98e-143	404
CTRU_008941	PHI:1275#I1S7R2#FGSG_12887#5518#Fusarium_graminearum#unaffected_pathogenicity	60.035	57	0	632
CTRU_004054	PHI:1303#I1RC70#GzbHLH004#5518#Fusarium_graminearum#unaffected_pathogenicity	59.961	99	0	526
CTRU_007410	PHI:1961#I1RD74#GzZC276#5518#Fusarium_graminearum#unaffected_pathogenicity	59.953	95	0	931
CTRU_003570	PHI:1410#I1RYG0#GzC2H076#5518#Fusarium_graminearum#unaffected_pathogenicity	59.864	90	3.39e-90	269
CTRU_006819	PHI:2058#A7U5U4#LHS1#318829#Magnaporthe_oryzae#reduced_virulence	59.863	98	0	1146
CTRU_007736	PHI:521#O43117#CgDN24#474922#Colletotrichum_gloeosporioides#unaffected_pathogenicity	59.821	43	1.14e-23	91.3
CTRU_009216	PHI:2065#Q4R1B9#MSTU1#318829#Magnaporthe_oryzae#loss_of_pathogenicity	59.815	88	0	616
CTRU_008386	PHI:4880#A0A0C4DHY4#pgx6#5507#Fusarium_oxysporum#mixed	59.74	98	0	591
CTRU_001761	PHI:5622#G4N3D8#FZC28#318829#Magnaporthe_oryzae#unaffected_pathogenicity	59.734	97	0	929
CTRU_003635	PHI:4880#A0A0C4DHY4#pgx6#5507#Fusarium_oxysporum#mixed	59.711	99	0	585
CTRU_011444	PHI:4230#E9RBG1#abcB#746128#Aspergillus_fumigatus#reduced_virulence	59.656	97	0	1758
CTRU_002651	PHI:3161#G4MKP6#Mohik5#318829#Magnaporthe_oryzae#loss_of_pathogenicity	59.609	94	0	2140
CTRU_004220	PHI:1921#I1RCH8#GzZC236#5518#Fusarium_graminearum#reduced_virulence	59.545	97	1.26e-78	250
CTRU_001820	PHI:1389#I1RTJ6#GzC2H052#5518#Fusarium_graminearum#lethal	59.53	95	0	911
CTRU_012245	PHI:1895#I1RNU2#GzZC210#5518#Fusarium_graminearum#unaffected_pathogenicity	59.524	8	1.9e-12	67.4
CTRU_012722	PHI:2451#I1S3N8#FAEB1#5518#Fusarium_graminearum#unaffected_pathogenicity	59.498	96	1.64e-112	325
CTRU_003085	PHI:5033#G4NB40#MoSRE1#318829#Magnaporthe_oryzae#unaffected_pathogenicity	59.459	95	0	992
CTRU_012690	PHI:2067#G4NDE1#ABC4#318829#Magnaporthe_oryzae#loss_of_pathogenicity	59.438	99	0	1904
CTRU_009748	PHI:3485#G4MYT5#MoSPC3#318829#Magnaporthe_oryzae#unaffected_pathogenicity	59.434	100	3.35e-71	213
CTRU_010148	PHI:157#Q9Y885#TOXF#5017#Cochliobolus_carbonum#loss_of_pathogenicity	59.386	35	8.41e-116	353
CTRU_005615	PHI:5434#E9EX34#Mero-Bck1#568076#Metarhizium_robertsii#reduced_virulence	59.357	94	0	1674
CTRU_001359	PHI:1935#I1RFP7#GzZC250#5518#Fusarium_graminearum#unaffected_pathogenicity	59.29	95	0	1098
CTRU_003162	PHI:2411#A7F946#Ss-ggt1#5180#Sclerotinia_sclerotiorum#reduced_virulence	59.29	53	7.89e-147	434
CTRU_000420	PHI:2453#D9J222#Snt2#5507#Fusarium_oxysporum#reduced_virulence	59.225	97	0	1716
CTRU_011602	PHI:1224#Q4IB89#FGSG_05519#5518#Fusarium_graminearum#lethal	59.167	81	0	2679
CTRU_000076	PHI:1644#I1RTB9#GzRFX1#5518#Fusarium_graminearum#unaffected_pathogenicity	59.128	94	0	867
CTRU_000528	PHI:1347#I1RBT2#GzC2H007#5518#Fusarium_graminearum#reduced_virulence	59.048	31	2.47e-75	251
CTRU_002743	PHI:2321#Q4WR83#SidI#746128#Aspergillus_fumigatus#reduced_virulence	59.043	97	0	702
CTRU_006605	PHI:1545#I1RKU3#GzMyb009#5518#Fusarium_graminearum#lethal	59.016	7	4.01e-15	74.7
CTRU_013454	PHI:4721#A0A0A7DM22#Iug9#318829#Magnaporthe_oryzae#effector_(plant_avirulence_determinant)	58.974	71	8.74e-27	92
CTRU_012296	PHI:1787#I1S1P9#GzZC102#5518#Fusarium_graminearum#unaffected_pathogenicity	58.836	90	0	555
CTRU_011196	PHI:1259#I1RNK3#FGSG_05586#5518#Fusarium_graminearum#unaffected_pathogenicity	58.818	99	0	1105
CTRU_004265	PHI:5236#A0A0D2XVZ5#Dnj1#5507#Fusarium_oxysporum#reduced_virulence	58.721	97	0	635
CTRU_000036	PHI:5016#G4ZAY8#Psimpa1#67593#Phytophthora_sojae#reduced_virulence	58.692	97	0	577
CTRU_006649	PHI:2256#Q0UA24#Xdh1#13684#Parastagonospora_nodorum#unaffected_pathogenicity	58.689	93	1.03e-150	427
CTRU_011364	PHI:5191#G4N1N6#TPX1#318829#Magnaporthe_oryzae#reduced_virulence	58.673	46	1.02e-66	213
CTRU_010688	PHI:2199#G4N2V0#MoRgs8#318829#Magnaporthe_oryzae#unaffected_pathogenicity	58.665	99	0	742
CTRU_004114	PHI:1302#I1RC37#GzbHLH003#5518#Fusarium_graminearum#unaffected_pathogenicity	58.645	100	9.25e-144	412
CTRU_002980	PHI:1299#I1RYN7#GzAT003#5518#Fusarium_graminearum#unaffected_pathogenicity	58.613	98	0	1066
CTRU_004539	PHI:2043#Q8NJ73#XYL-6#318829#Magnaporthe_oryzae#unaffected_pathogenicity	58.586	86	3.33e-117	342
CTRU_012489	PHI:1206#I1RJM8#(Sp_Prp4)#5518#Fusarium_graminearum#reduced_virulence	58.568	100	0	805
CTRU_011563	PHI:3062#G4N7K5#MoRga2#318829#Magnaporthe_oryzae#unaffected_pathogenicity	58.523	77	0	722
CTRU_007511	PHI:1891#I1RRM0#GzZC206#5518#Fusarium_graminearum#unaffected_pathogenicity	58.493	99	0	924
CTRU_003075	PHI:2996#G4N6W9#MGG_06507.6#318829#Magnaporthe_oryzae#reduced_virulence	58.491	99	8.4e-147	424
CTRU_006873	PHI:2259#G8DNT1#AAR1#45130#Bipolaris_sorokiniana#reduced_virulence	58.447	99	0	1386
CTRU_002040	PHI:1757#I1RYY1#GzZC072#5518#Fusarium_graminearum#unaffected_pathogenicity	58.412	93	0	853
CTRU_002093	PHI:1514#I1RYV5#GzHOME012#5518#Fusarium_graminearum#unaffected_pathogenicity	58.401	99	0	1380
CTRU_009825	PHI:5682#G4N170#FZC78#318829#Magnaporthe_oryzae#unaffected_pathogenicity	58.352	96	0	967
CTRU_011388	PHI:1670#I1S0Q0#GzCCHC010#5518#Fusarium_graminearum#unaffected_pathogenicity	58.286	94	3.99e-59	181
CTRU_002295	PHI:1655#I1S9V9#GzWing028#5518#Fusarium_graminearum#unaffected_pathogenicity	58.277	99	0	2185
CTRU_012872	PHI:1182#I1S8Y9#(Sc_Mec1)#5518#Fusarium_graminearum#reduced_virulence	58.169	99	0	2888
CTRU_006288	PHI:881#G4MS58#MGG_04556#318829#Magnaporthe_oryzae#reduced_virulence	58.16	99	4.56e-134	383
CTRU_002801	PHI:2149#G4NCK1#MoLDB1#318829#Magnaporthe_oryzae#mixed	58.158	55	1.9e-131	390
CTRU_012227	PHI:825#Q4JEX9#SE#5551#Trichophyton_rubrum#chemistry_target:_resistance_to_chemical	58.134	93	0	541
CTRU_001181	PHI:2216#A0N0D1#PemG1#318829#Magnaporthe_oryzae#effector_(plant_avirulence_determinant)	58.104	99	1.18e-68	214
CTRU_007208	PHI:1325#I1RMI1#GzbZIP007#5518#Fusarium_graminearum#reduced_virulence	58.103	88	1.27e-87	260
CTRU_011902	PHI:541#Q5XTQ4#LIP1#40559#Botrytis_cinerea#unaffected_pathogenicity	58.099	98	0	669
CTRU_002416	PHI:191#Q99324#TOM1#39703#Septoria_lycopersici#unaffected_pathogenicity	58.098	85	0	922
CTRU_000896	PHI:510#Q59RG1#CaNAG3#5476#Candida_albicans#reduced_virulence	58.085	78	0	541
CTRU_005877	PHI:1626#V6QWX8#GzTF2S001#5518#Fusarium_graminearum#unaffected_pathogenicity	58.013	100	3.41e-122	350
CTRU_012655	PHI:2476#G8AA67#CcpelA#27358#Colletotrichum_coccodes#mixed	58	88	1.17e-105	310
CTRU_000075	PHI:3389#W7MS01#FVEG_12521#117187#Fusarium_verticillioides#unaffected_pathogenicity	57.905	97	0	587
CTRU_001104	PHI:1595#I1RX22#GzOB035#5518#Fusarium_graminearum#unaffected_pathogenicity	57.886	97	0	628
CTRU_010476	PHI:3039#U3MXJ8#MoSPA2#318829#Magnaporthe_oryzae#unaffected_pathogenicity	57.884	99	0	951
CTRU_003049	PHI:1611#I1RVV2#GzP53L004#5518#Fusarium_graminearum#unaffected_pathogenicity	57.736	99	0	565
CTRU_011795	PHI:4230#E9RBG1#abcB#746128#Aspergillus_fumigatus#reduced_virulence	57.724	98	0	1764
CTRU_002898	PHI:2107#G4N402#Zinc-regulated_transporter_2#318829#Magnaporthe_oryzae#mixed	57.711	100	0	633
CTRU_005694	PHI:2531#Q4WXC5#PRI1#746128#Aspergillus_fumigatus#lethal	57.649	100	0	620
CTRU_013661	PHI:541#Q5XTQ4#LIP1#40559#Botrytis_cinerea#unaffected_pathogenicity	57.643	93	0	636
CTRU_003776	PHI:181#Q96VZ3#PGX1#5507#Fusarium_oxysporum#unaffected_pathogenicity	57.547	95	1e-167	477
CTRU_011984	PHI:3225#T2C913#Ndo1#36651#Penicillium_digitatum#unaffected_pathogenicity	57.457	96	0	516
CTRU_000756	PHI:1443#I1RB11#GzGATA001#5518#Fusarium_graminearum#unaffected_pathogenicity	57.447	21	7.39e-14	67.8
CTRU_007241	PHI:1367#I1RK94#GzC2H028#5518#Fusarium_graminearum#unaffected_pathogenicity	57.432	85	0	569
CTRU_009274	PHI:1689#I1S018#GzZC004#5518#Fusarium_graminearum#unaffected_pathogenicity	57.426	99	0	932
CTRU_006747	PHI:806#G4NIR9#MGG_04137#318829#Magnaporthe_oryzae#reduced_virulence	57.384	98	7.31e-88	260
CTRU_001753	PHI:1330#I1RUH0#GzbZIP012#5518#Fusarium_graminearum#unaffected_pathogenicity	57.377	90	2.19e-16	66.6
CTRU_000303	PHI:4672#Q4WBL9#AmcA#746128#Aspergillus_fumigatus#unaffected_pathogenicity	57.329	91	3.17e-122	352
CTRU_012162	PHI:2270#Q0U6E8#Mpd1#13684#Parastagonospora_nodorum#unaffected_pathogenicity	57.326	98	2.07e-155	441
CTRU_005524	PHI:386#Q7Z9J6#TSA1#5207#Cryptococcus_neoformans#reduced_virulence	57.292	88	1.12e-81	239
CTRU_001377	PHI:5055#J4KR13#vosA#176275#Beauveria_bassiana#reduced_virulence	57.286	42	2.22e-76	238
CTRU_007874	PHI:3924#I1S2J9#FgABC1#5518#Fusarium_graminearum#reduced_virulence	57.268	99	0	1673
CTRU_006834	PHI:4904#C4YR40#Glr1#5476#Candida_albicans#reduced_virulence	57.253	95	0	555
CTRU_007655	PHI:5402#A4F4L2#AvrLm6#5022#Leptosphaeria_maculans#effector_(plant_avirulence_determinant)	57.241	73	4.95e-52	162
CTRU_004345	PHI:1695#I1S2I3#GzZC010#5518#Fusarium_graminearum#unaffected_pathogenicity	57.216	86	0	648
CTRU_001372	PHI:3381#W7N2B4#FVEG_12533#117187#Fusarium_verticillioides#unaffected_pathogenicity	57.196	92	0	630
CTRU_013518	PHI:1398#I1RV65#GzC2H061#5518#Fusarium_graminearum#unaffected_pathogenicity	57.175	99	0	735
CTRU_007518	PHI:1620#I1RD69#GzJUM002#5518#Fusarium_graminearum#unaffected_pathogenicity	57.172	89	0	1457
CTRU_005106	PHI:1517#I1RPZ1#GzHOMEL013#5518#Fusarium_graminearum#lethal	57.159	100	0	869
CTRU_012645	PHI:2138#G4NCF7#SGA1#318829#Magnaporthe_oryzae#mixed	57.009	28	4.28e-31	122
CTRU_012294	PHI:5043#E7Q5D7#Hsp150p#4932#Saccharomyces_cerevisiae#increased_virulence_(hypervirulence)	56.842	30	4.47e-35	128
CTRU_010308	PHI:24#Q00903#Avenacinase_gene#29850#Gaeumannomyces_graminis#mixed	56.812	44	0	848
CTRU_007456	PHI:3417#W5ZQ93#Ohmm#176275#Beauveria_bassiana#increased_virulence_(hypervirulence)	56.74	98	0	1119
CTRU_007729	PHI:1711#I1REQ5#GzZC026#5518#Fusarium_graminearum#unaffected_pathogenicity	56.723	57	1.87e-180	524
CTRU_008732	PHI:789#G4NIU3#MGG_04116#318829#Magnaporthe_oryzae#reduced_virulence	56.721	99	0	929
CTRU_001464	PHI:1229#I1RRB9#FGSG_06637#5518#Fusarium_graminearum#lethal	56.716	73	8.3e-170	498
CTRU_011807	PHI:5441#G4N5N0#ABA_GPCR#318829#Magnaporthe_oryzae#unaffected_pathogenicity	56.649	99	0	643
CTRU_000976	PHI:1225#I1RP25#FGSG_05775#5518#Fusarium_graminearum#lethal	56.627	100	0	1332
CTRU_011116	PHI:4914#F9X691#ZtCBR1#1047171#Zymoseptoria_tritici#reduced_virulence	56.627	100	4.53e-125	358
CTRU_007463	PHI:5635#G4MNH3#FZC40#318829#Magnaporthe_oryzae#unaffected_pathogenicity	56.612	71	2.97e-178	521
CTRU_010044	PHI:1681#I1REN7#GzNF001#5518#Fusarium_graminearum#unaffected_pathogenicity	56.599	99	0	1211
CTRU_002964	PHI:3903#Q96UR0#AGS2#746128#Aspergillus_fumigatus#reduced_virulence	56.592	73	0	1971
CTRU_000853	PHI:541#Q5XTQ4#LIP1#40559#Botrytis_cinerea#unaffected_pathogenicity	56.584	97	0	649
CTRU_011097	PHI:1383#I1RS27#GzC2H046#5518#Fusarium_graminearum#unaffected_pathogenicity	56.522	99	5.56e-99	288
CTRU_002358	PHI:1307#I1RHQ2#GzbHLH008#5518#Fusarium_graminearum#unaffected_pathogenicity	56.463	51	2.22e-58	183
CTRU_004212	PHI:280#Q9HF03#CCN1#5207#Cryptococcus_neoformans#reduced_virulence	56.444	97	0	731
CTRU_000357	PHI:167#Q9UUS8#CHIP3#474922#Colletotrichum_gloeosporioides#unaffected_pathogenicity	56.424	99	0	640
CTRU_009129	PHI:384#Q6RXX2#SPE3-LYS9#5207#Cryptococcus_neoformans#loss_of_pathogenicity	56.419	99	2.19e-109	332
CTRU_006511	PHI:3313#G4NII8#gpf1#318829#Magnaporthe_oryzae#loss_of_pathogenicity	56.389	99	0	766
CTRU_011177	PHI:2202#D0ERY7#PdeH#318829#Magnaporthe_oryzae#mixed	56.385	100	0	995
CTRU_007103	PHI:2138#G4NCF7#SGA1#318829#Magnaporthe_oryzae#mixed	56.355	99	0	739
CTRU_000624	PHI:1453#I1RA50#GzAra001#5518#Fusarium_graminearum#lethal	56.348	99	0	709
CTRU_009815	PHI:5394#J4UPL6#mas5#176275#Beauveria_bassiana#loss_of_pathogenicity	56.338	18	9.08e-17	79
CTRU_003324	PHI:2096#G4MNA5#Calcium-transporting_ATPase_3#318829#Magnaporthe_oryzae#loss_of_pathogenicity	56.326	99	0	1210
CTRU_009048	PHI:4084#G4ND53#MoPex19#318829#Magnaporthe_oryzae#loss_of_pathogenicity	56.311	85	3.78e-93	279
CTRU_012721	PHI:1790#I1RVT7#GzZC105#5518#Fusarium_graminearum#lethal	56.301	100	0	915
CTRU_008762	PHI:1464#I1RMV4#GzCCAAT004#5518#Fusarium_graminearum#reduced_virulence	56.284	100	4.96e-66	197
CTRU_009475	PHI:4230#E9RBG1#abcB#746128#Aspergillus_fumigatus#reduced_virulence	56.276	97	0	1664
CTRU_010233	PHI:1987#I1RAP2#GzZC302#5518#Fusarium_graminearum#reduced_virulence	56.25	99	0	1020
CTRU_004774	PHI:1886#I1RU19#GzZC201#5518#Fusarium_graminearum#unaffected_pathogenicity	56.184	83	0	537
CTRU_005702	PHI:5483#A0A0D2YD74#FTF1#59765#Fusarium_oxysporum#reduced_virulence	56.18	42	3.42e-56	197
CTRU_006168	PHI:2043#Q8NJ73#XYL-6#318829#Magnaporthe_oryzae#unaffected_pathogenicity	56.14	15	3.87e-12	64.7
CTRU_010451	PHI:5091#I1RD24#FgRic8#5518#Fusarium_graminearum#reduced_virulence	56.087	98	8.08e-174	494
CTRU_005725	PHI:1342#I1RA24#GzC2H002#5518#Fusarium_graminearum#unaffected_pathogenicity	56.044	53	2.21e-30	107
CTRU_009410	PHI:569#O59937#XYL3#5507#Fusarium_oxysporum#unaffected_pathogenicity	56	19	2.1e-13	66.6
CTRU_010192	PHI:3914#Q0V515#Sdh1#13684#Parastagonospora_nodorum#reduced_virulence	55.992	98	0	548
CTRU_006306	PHI:255#Q9Y8A2#FUM1_(FUM5)#5127#Fusarium_fujikuroi#unaffected_pathogenicity	55.882	58	7.12e-30	112
CTRU_001486	PHI:2140#G4MLE6#MoVam7#318829#Magnaporthe_oryzae#loss_of_pathogenicity	55.875	100	1.97e-119	348
CTRU_009427	PHI:1515#I1RG67#GzHOMEL009#5518#Fusarium_graminearum#unaffected_pathogenicity	55.848	99	6.38e-124	357
CTRU_008317	PHI:1422#I1S1B7#GzC2H090#5518#Fusarium_graminearum#reduced_virulence	55.846	100	0	570
CTRU_008377	PHI:541#Q5XTQ4#LIP1#40559#Botrytis_cinerea#unaffected_pathogenicity	55.844	84	1.16e-23	90.5
CTRU_003865	PHI:62#P52498#caRSR1#5476#Candida_albicans#reduced_virulence	55.844	69	5.49e-59	184
CTRU_008475	PHI:2044#G4MR98#MoSOM1#318829#Magnaporthe_oryzae#loss_of_pathogenicity	55.828	94	0	562
CTRU_004859	PHI:1651#I1S0U2#GzWing023#5518#Fusarium_graminearum#unaffected_pathogenicity	55.825	97	6.59e-171	483
CTRU_006307	PHI:255#Q9Y8A2#FUM1_(FUM5)#5127#Fusarium_fujikuroi#unaffected_pathogenicity	55.792	51	8.56e-163	521
CTRU_004129	PHI:1718#I1S9X1#GzZC033#5518#Fusarium_graminearum#unaffected_pathogenicity	55.769	36	3.59e-15	67
CTRU_002312	PHI:1870#I1RDS9#GzZC185#5518#Fusarium_graminearum#unaffected_pathogenicity	55.769	62	6.28e-118	360
CTRU_006681	PHI:2096#G4MNA5#Calcium-transporting_ATPase_3#318829#Magnaporthe_oryzae#loss_of_pathogenicity	55.694	96	0	1186
CTRU_008009	PHI:3226#T2C7K6#pnl1#36651#Penicillium_digitatum#reduced_virulence	55.676	99	6.24e-138	395
CTRU_008910	PHI:1334#I1RZI7#GzbZIP016#5518#Fusarium_graminearum#reduced_virulence	55.67	83	8.29e-43	143
CTRU_002122	PHI:2358#Q4WZL4#PLD#746128#Aspergillus_fumigatus#reduced_virulence	55.668	55	1.9e-166	510
CTRU_008300	PHI:5402#A4F4L2#AvrLm6#5022#Leptosphaeria_maculans#effector_(plant_avirulence_determinant)	55.556	99	2.37e-53	163
CTRU_010379	PHI:1030#O60034#bcatrA#40559#Botrytis_cinerea#unaffected_pathogenicity	55.548	96	0	1643
CTRU_008549	PHI:1772#I1S053#GzZC087#5518#Fusarium_graminearum#reduced_virulence	55.525	99	0	718
CTRU_005884	PHI:1536#I1RY98#GzMADS003#5518#Fusarium_graminearum#reduced_virulence	55.478	99	2.52e-173	508
CTRU_002782	PHI:3029#Q5KAF1#PMT2#5207#Cryptococcus_neoformans#mixed	55.474	91	0	764
CTRU_007464	PHI:1960#I1RDE2#GzZC275#5518#Fusarium_graminearum#unaffected_pathogenicity	55.315	98	0	966
CTRU_010534	PHI:4603#Q4WQI8#KexB#746128#Aspergillus_fumigatus#reduced_virulence	55.279	99	0	902
CTRU_001689	PHI:800#G4MZS7#MGG_13324#318829#Magnaporthe_oryzae#reduced_virulence	55.261	92	0	1223
CTRU_000858	PHI:1881#I1RJA3#GzZC196#5518#Fusarium_graminearum#unaffected_pathogenicity	55.24	99	0	516
CTRU_003281	PHI:1008#Q09MP5#NPS6#101162#Bipolaris_oryzae#reduced_virulence	55.172	64	2.46e-12	58.5
CTRU_004039	PHI:1933#I1RC73#GzZC248#5518#Fusarium_graminearum#reduced_virulence	55.172	99	1.04e-180	513
CTRU_000457	PHI:469#Q9UW18#TOXG#5017#Cochliobolus_carbonum#reduced_virulence	55.16	24	3.29e-93	301
CTRU_006947	PHI:3936#A7EB00#Ss-caf1#5180#Sclerotinia_sclerotiorum#loss_of_pathogenicity	55.155	96	3.66e-74	220
CTRU_009299	PHI:1417#I1S0W0#GzC2H084#5518#Fusarium_graminearum#unaffected_pathogenicity	55.118	45	2.35e-45	150
CTRU_001964	PHI:4723#A0A0D2XJY4#gnn1#5507#Fusarium_oxysporum#unaffected_pathogenicity	55.116	99	0	799
CTRU_011408	PHI:1709#I1RR13#GzZC024#5518#Fusarium_graminearum#unaffected_pathogenicity	55.106	76	0	615
CTRU_006117	PHI:1742#I1S7H5#GzZC057#5518#Fusarium_graminearum#unaffected_pathogenicity	55.096	99	0	767
CTRU_012346	PHI:1372#I1RN03#GzC2H035#5518#Fusarium_graminearum#unaffected_pathogenicity	55.09	93	9.73e-85	258
CTRU_008879	PHI:3329#A7ESB3#Ss-oah1#5180#Sclerotinia_sclerotiorum#reduced_virulence	55.088	92	9.21e-110	320
CTRU_013395	PHI:1774#I1S3Z9#GzZC089#5518#Fusarium_graminearum#lethal	55.068	96	0	711
CTRU_012464	PHI:1737#I1S4E2#GzZC052#5518#Fusarium_graminearum#unaffected_pathogenicity	55.039	97	0	605
CTRU_002700	PHI:1989#I1R9Z6#GzZC304#5518#Fusarium_graminearum#unaffected_pathogenicity	55.034	97	0	527
CTRU_001514	PHI:407#Q9Y7G8#PBC1#76659#Pyrenopeziza_brassicae#loss_of_pathogenicity	55	64	1.39e-59	185
CTRU_009100	PHI:1617#I1S0G0#GzssDB002#5518#Fusarium_graminearum#unaffected_pathogenicity	54.962	81	2.15e-38	125
CTRU_007121	PHI:4885#G4MTK9#MoYpd1p#318829#Magnaporthe_oryzae#loss_of_pathogenicity	54.93	95	7.54e-48	149
CTRU_005987	PHI:3162#G4MXJ1#Mohik8#318829#Magnaporthe_oryzae#loss_of_pathogenicity	54.902	84	0	1492
CTRU_005872	PHI:1473#I1RB25#GzHMG005#5518#Fusarium_graminearum#reduced_virulence	54.829	95	5.37e-87	263
CTRU_011313	PHI:255#Q9Y8A2#FUM1_(FUM5)#5127#Fusarium_fujikuroi#unaffected_pathogenicity	54.791	54	2.14e-147	475
CTRU_000747	PHI:2476#G8AA67#CcpelA#27358#Colletotrichum_coccodes#mixed	54.762	88	3.26e-100	296
CTRU_005975	PHI:2113#G4MWY5#Kin4#318829#Magnaporthe_oryzae#mixed	54.668	100	0	1105
CTRU_006052	PHI:1249#I1RB79#FGSG_00786#5518#Fusarium_graminearum#unaffected_pathogenicity	54.601	99	4.43e-48	161
CTRU_006994	PHI:2348#I1RA15#FTL1_(TBL1)#5518#Fusarium_graminearum#reduced_virulence	54.533	99	0	693
CTRU_010972	PHI:2154#G5EI55#RBP35#318829#Magnaporthe_oryzae#reduced_virulence	54.419	57	2.04e-66	213
CTRU_013108	PHI:5592#G4MUB7#FZC3#318829#Magnaporthe_oryzae#unaffected_pathogenicity	54.407	89	0	956
CTRU_002622	PHI:2354#I1S1U7#AMT2#5518#Fusarium_graminearum#reduced_virulence	54.356	97	0	566
CTRU_009113	PHI:2203#G4MU26#Transcription_factor#318829#Magnaporthe_oryzae#reduced_virulence	54.329	100	4.16e-161	459
CTRU_009070	PHI:1579#I1RM25#GzOB019#5518#Fusarium_graminearum#unaffected_pathogenicity	54.308	65	0	756
CTRU_013111	PHI:1354#I1RCM9#GzC2H014#5518#Fusarium_graminearum#reduced_virulence	54.305	89	0	539
CTRU_004609	PHI:2522#Q4WEN8#SPE2#746128#Aspergillus_fumigatus#lethal	54.286	99	0	543
CTRU_010487	PHI:1713#I1RGG4#GzZC028#5518#Fusarium_graminearum#unaffected_pathogenicity	54.2	62	0	648
CTRU_012194	PHI:2382#Q6QIY0#Upa2#5270#Ustilago_maydis#unaffected_pathogenicity	54.194	97	2.25e-120	346
CTRU_006736	PHI:1684#I1RK66#GzRad002#5518#Fusarium_graminearum#unaffected_pathogenicity	54.167	47	1.32e-69	222
CTRU_010201	PHI:405#Q9C2Y4#PDE1#318829#Magnaporthe_oryzae#reduced_virulence	54.158	99	0	1523
CTRU_008864	PHI:465#P87199#KIN2#5270#Ustilago_maydis#reduced_virulence	54.103	99	0	976
CTRU_004255	PHI:1414#I1RZL0#GzC2H081#5518#Fusarium_graminearum#unaffected_pathogenicity	54.098	100	2.81e-169	488
CTRU_001985	PHI:346#Q8J214#CRU1#5270#Ustilago_maydis#reduced_virulence	54.086	78	6.34e-177	512
CTRU_007739	PHI:598#Q0QWD8#THIOL#5022#Leptosphaeria_maculans#reduced_virulence	54.054	89	2.5e-133	385
CTRU_004913	PHI:1002#I1RPI4#GCS1#5518#Fusarium_graminearum#mixed	54.025	90	0	532
CTRU_004309	PHI:799#G4N7R4#MGG_03530#318829#Magnaporthe_oryzae#reduced_virulence	54.021	99	0	846
CTRU_004184	PHI:801#G4MRQ6#MGG_04621#318829#Magnaporthe_oryzae#reduced_virulence	53.963	87	0	548
CTRU_005847	PHI:1615#I1RZJ1#GzSGT1#5518#Fusarium_graminearum#unaffected_pathogenicity	53.96	96	0	604
CTRU_008902	PHI:825#Q4JEX9#SE#5551#Trichophyton_rubrum#chemistry_target:_resistance_to_chemical	53.939	99	0	523
CTRU_004192	PHI:803#G4MRP7#MGG_04629#318829#Magnaporthe_oryzae#reduced_virulence	53.906	97	0	1148
CTRU_003994	PHI:258#Q96WW9#GPABC1#5128#Gibberella_pulicaris#reduced_virulence	53.893	99	0	1642
CTRU_013235	PHI:4615#P29138#Pr1#5530#Metarhizium_anisopliae#unaffected_pathogenicity	53.827	91	1.12e-144	415
CTRU_006353	PHI:502#P04046#ADE4#4932#Saccharomyces_cerevisiae#reduced_virulence	53.785	92	0	530
CTRU_007448	PHI:1555#I1RDG6#GzMyb019#5518#Fusarium_graminearum#unaffected_pathogenicity	53.783	84	0	555
CTRU_002985	PHI:1593#I1RWS6#GzOB033#5518#Fusarium_graminearum#unaffected_pathogenicity	53.646	14	1.58e-67	226
CTRU_004482	PHI:1460#I1S2F6#GzAra008#5518#Fusarium_graminearum#unaffected_pathogenicity	53.628	93	7.63e-110	319
CTRU_008921	PHI:2570#Q6FM61#CYB2#5478#Candida_glabrata#reduced_virulence	53.579	95	0	529
CTRU_010553	PHI:1597#I1RYF6#GzOB037#5518#Fusarium_graminearum#unaffected_pathogenicity	53.569	78	0	1362
CTRU_011003	PHI:3014#G5EHD3#MoAND1#318829#Magnaporthe_oryzae#reduced_virulence	53.507	99	0	1776
CTRU_004661	PHI:1581#I1RPX8#GzOB021#5518#Fusarium_graminearum#unaffected_pathogenicity	53.506	63	1.99e-97	290
CTRU_003989	PHI:1762#I1RXJ4#GzZC077#5518#Fusarium_graminearum#unaffected_pathogenicity	53.497	99	0	615
CTRU_005058	PHI:873#G4MRV1#MGG_02443#318829#Magnaporthe_oryzae#reduced_virulence	53.459	91	2.3e-48	165
CTRU_004472	PHI:1297#I1RPU1#GzAT001#5518#Fusarium_graminearum#reduced_virulence	53.454	53	0	632
CTRU_005749	PHI:2538#Q4WXL8#AUR1#746128#Aspergillus_fumigatus#mixed	53.398	88	7.16e-147	424
CTRU_007528	PHI:434#P0C954#GEL2#746128#Aspergillus_fumigatus#reduced_virulence	53.396	89	1.22e-167	479
CTRU_004596	PHI:5188#G4N3U4#MoHPX1#318829#Magnaporthe_oryzae#reduced_virulence	53.394	91	1.12e-71	217
CTRU_012803	PHI:2867#Q59YG3#orf19.1363#5476#Candida_albicans#lethal	53.39	29	3.22e-36	134
CTRU_008360	PHI:401#O13401#SOD2#5476#Candida_albicans#unaffected_pathogenicity	53.333	94	4.18e-81	240
CTRU_009718	PHI:31#P30573#CHS3#5476#Candida_albicans#reduced_virulence	53.305	90	0	1202
CTRU_005480	PHI:1693#I1RYA7#GzZC008#5518#Fusarium_graminearum#unaffected_pathogenicity	53.297	78	0	541
CTRU_012149	PHI:5633#G4MLZ9#FZC38#318829#Magnaporthe_oryzae#unaffected_pathogenicity	53.289	58	2.58e-154	464
CTRU_012578	PHI:5641#G4N1K5#FZC44#318829#Magnaporthe_oryzae#unaffected_pathogenicity	53.257	94	0	616
CTRU_011111	PHI:1643#I1RS37#GzWing015#5518#Fusarium_graminearum#reduced_virulence	53.257	100	0	701
CTRU_011066	PHI:1507#I1RNA7#GzHOME002#5518#Fusarium_graminearum#unaffected_pathogenicity	53.229	100	2.48e-136	395
CTRU_004214	PHI:1350#I1RCI2#GzC2H010#5518#Fusarium_graminearum#unaffected_pathogenicity	53.226	100	4.01e-85	255
CTRU_002546	PHI:4989#W6ZBM1#Ppt1#101162#Bipolaris_oryzae#reduced_virulence	53.226	92	3.15e-117	339
CTRU_000450	PHI:350#Q6T7C1#EMP1#318829#Magnaporthe_oryzae#reduced_virulence	53.211	72	1.42e-25	94.4
CTRU_008586	PHI:1201#Q4HYC1#(Bud32)#5518#Fusarium_graminearum#reduced_virulence	53.205	97	4.03e-108	313
CTRU_002294	PHI:2068#G4NIP2#DES1#318829#Magnaporthe_oryzae#reduced_virulence	53.2	100	0	1173
CTRU_011047	PHI:174#O93806#GNA1#5476#Candida_albicans#reduced_virulence	53.103	83	2.09e-47	149
CTRU_006084	PHI:4845#A0A0E3USI9#PL1332#29001#Alternaria_brassicicola#reduced_virulence	53.086	99	6.4e-81	240
CTRU_007920	PHI:2409#I1RNL0#FgMT2#5518#Fusarium_graminearum#reduced_virulence	53.082	96	0	533
CTRU_003995	PHI:254#Q8TGD1#FOW1#5507#Fusarium_oxysporum#reduced_virulence	53.081	98	7.45e-74	224
CTRU_009684	PHI:2710#H8ZZ79#mepB#474922#Colletotrichum_gloeosporioides#reduced_virulence	53.03	77	6.19e-145	420
CTRU_009691	PHI:1300#I1RAL4#GzbHLH001#5518#Fusarium_graminearum#unaffected_pathogenicity	53.01	97	0	570
CTRU_012659	PHI:1006#I1RXX1#HMR1#5518#Fusarium_graminearum#reduced_virulence	52.982	97	0	1141
CTRU_008155	PHI:2269#Q32WF7#Mdh1#13684#Parastagonospora_nodorum#unaffected_pathogenicity	52.964	90	6.01e-88	260
CTRU_006969	PHI:4236#I1RA07#MYT3#5518#Fusarium_graminearum#reduced_virulence	52.962	36	0	711
CTRU_013531	PHI:1977#I1RLM4#GzZC292#5518#Fusarium_graminearum#unaffected_pathogenicity	52.959	98	0	650
CTRU_011333	PHI:1418#I1S0W9#GzC2H085#5518#Fusarium_graminearum#lethal	52.958	100	2.73e-112	327
CTRU_008157	PHI:2256#Q0UA24#Xdh1#13684#Parastagonospora_nodorum#unaffected_pathogenicity	52.941	98	5.89e-134	384
CTRU_003978	PHI:1424#I1S3J7#GzC2H092#5518#Fusarium_graminearum#unaffected_pathogenicity	52.941	11	3.79e-14	72.4
CTRU_010295	PHI:3914#Q0V515#Sdh1#13684#Parastagonospora_nodorum#reduced_virulence	52.894	99	0	518
CTRU_003002	PHI:4489#G4NGH0#C3HC#318829#Magnaporthe_oryzae#reduced_virulence	52.886	96	0	529
CTRU_004469	PHI:2215#G4N983#BIM1#318829#Magnaporthe_oryzae#reduced_virulence	52.867	99	0	2110
CTRU_004272	PHI:1493#I1RUP7#GzHMG025#5518#Fusarium_graminearum#unaffected_pathogenicity	52.851	69	3.53e-145	436
CTRU_001351	PHI:1656#I1RFN9#GzYL#5518#Fusarium_graminearum#lethal	52.782	87	0	565
CTRU_012703	PHI:2080#G4NC26#Moatg13#318829#Magnaporthe_oryzae#reduced_virulence	52.778	100	0	808
CTRU_012255	PHI:1914#I1RQ27#GzZC229#5518#Fusarium_graminearum#unaffected_pathogenicity	52.727	5	2.73e-12	68.9
CTRU_007905	PHI:1835#I1RIL1#GzZC150#5518#Fusarium_graminearum#unaffected_pathogenicity	52.694	75	0	630
CTRU_012733	PHI:5042#Q9X4G0#hmgA#287#Pseudomonas_aeruginosa#mixed	52.693	92	1.87e-149	430
CTRU_007223	PHI:3811#G4NAT7#TDG4#318829#Magnaporthe_oryzae#reduced_virulence	52.691	75	0	706
CTRU_008737	PHI:1174#I1RNQ2#HDF3#5518#Fusarium_graminearum#reduced_virulence	52.672	93	0	1015
CTRU_011067	PHI:1508#I1RNA9#GzHOME003#5518#Fusarium_graminearum#unaffected_pathogenicity	52.658	92	0	924
CTRU_001150	PHI:2514#Q4X1Y0#PFS2#746128#Aspergillus_fumigatus#lethal	52.641	87	0	526
CTRU_001164	PHI:2009#G4MPI2#HOS4#318829#Magnaporthe_oryzae#unaffected_pathogenicity	52.641	66	0	881
CTRU_011632	PHI:5335#A0A0H3HVK0#clpV?5#28450#Burkholderia_pseudomallei#effector_(plant_avirulence_determinant)	52.632	31	3.58e-79	275
CTRU_008462	PHI:815#G4MRB0#MGG_04685#318829#Magnaporthe_oryzae#reduced_virulence	52.593	39	0	699
CTRU_003296	PHI:1456#I1RN15#GzAra004#5518#Fusarium_graminearum#unaffected_pathogenicity	52.583	94	0	577
CTRU_002138	PHI:1612#I1RZ82#GzP53L005#5518#Fusarium_graminearum#unaffected_pathogenicity	52.568	54	1.89e-77	246
CTRU_004648	PHI:1625#I1RXB9#GzOpi#5518#Fusarium_graminearum#unaffected_pathogenicity	52.564	43	9.15e-94	296
CTRU_010986	PHI:3063#G4NKL4#MoRga3#318829#Magnaporthe_oryzae#unaffected_pathogenicity	52.547	99	0	728
CTRU_005018	PHI:1763#I1RXE8#GzZC078#5518#Fusarium_graminearum#unaffected_pathogenicity	52.538	98	0	745
CTRU_002388	PHI:3378#G9JLA8#Plegl1#285811#Pyrenochaeta_lycopersici#unaffected_pathogenicity	52.535	92	3.11e-78	233
CTRU_001828	PHI:3914#Q0V515#Sdh1#13684#Parastagonospora_nodorum#reduced_virulence	52.49	97	3.44e-174	497
CTRU_012734	PHI:3903#Q96UR0#AGS2#746128#Aspergillus_fumigatus#reduced_virulence	52.488	99	0	2597
CTRU_008194	PHI:3226#T2C7K6#pnl1#36651#Penicillium_digitatum#reduced_virulence	52.478	89	3.92e-112	330
CTRU_000936	PHI:544#Q9P8L8#BCMFS1#40559#Botrytis_cinerea#unaffected_pathogenicity	52.473	96	0	619
CTRU_007063	PHI:3085#P42375#GroEL#837#Porphyromonas_gingivalis#increased_virulence_(hypervirulence)	52.453	90	0	530
CTRU_004263	PHI:2077#Q51WZ9#Moatg9#318829#Magnaporthe_oryzae#loss_of_pathogenicity	52.452	99	0	962
CTRU_012192	PHI:1294#I1RMT5#GzAPSES002#5518#Fusarium_graminearum#unaffected_pathogenicity	52.448	97	6.63e-129	374
CTRU_004084	PHI:1256#I1RAA6#FGSG_00433#5518#Fusarium_graminearum#unaffected_pathogenicity	52.443	48	0	1197
CTRU_003615	PHI:2090#G4NIZ2#Moatg29#318829#Magnaporthe_oryzae#unaffected_pathogenicity	52.414	42	4.94e-107	336
CTRU_005583	PHI:1378#I1RQG9#GzC2H041#5518#Fusarium_graminearum#unaffected_pathogenicity	52.403	99	0	685
CTRU_006274	PHI:1957#I1RLS0#GzZC272#5518#Fusarium_graminearum#unaffected_pathogenicity	52.401	98	0	963
CTRU_002524	PHI:734#Q0WXM3#FOW2#5507#Fusarium_oxysporum#loss_of_pathogenicity	52.381	69	3.61e-14	65.1
CTRU_004986	PHI:1895#I1RNU2#GzZC210#5518#Fusarium_graminearum#unaffected_pathogenicity	52.361	46	2.05e-159	484
CTRU_012517	PHI:805#G4NEF1#MGG_00124#318829#Magnaporthe_oryzae#reduced_virulence	52.348	99	0	606
CTRU_007249	PHI:1759#I1RXS2#GzZC074#5518#Fusarium_graminearum#unaffected_pathogenicity	52.329	95	0	667
CTRU_008090	PHI:1313#I1RY71#GzbHLH014#5518#Fusarium_graminearum#unaffected_pathogenicity	52.264	100	2.03e-147	429
CTRU_010279	PHI:1972#I1RF57#GzZC287#5518#Fusarium_graminearum#unaffected_pathogenicity	52.246	99	0	621
CTRU_012012	PHI:410#Q5IFQ6#SOD2#5207#Cryptococcus_neoformans#loss_of_pathogenicity	52.239	79	8.27e-68	207
CTRU_013375	PHI:3234#G4NCG1#MoLYS20#318829#Magnaporthe_oryzae#reduced_virulence	52.229	100	3.34e-48	158
CTRU_002611	PHI:5042#Q9X4G0#hmgA#287#Pseudomonas_aeruginosa#mixed	52.225	96	1.01e-148	427
CTRU_007207	PHI:810#G4MRI4#MGG_02436#318829#Magnaporthe_oryzae#reduced_virulence	52.222	39	2.93e-25	94.7
CTRU_004118	PHI:4248#B0XPI3#PerA#746128#Aspergillus_fumigatus#reduced_virulence	52.134	97	4.86e-117	339
CTRU_001226	PHI:2551#Q4WZG4#NOC3#746128#Aspergillus_fumigatus#lethal	52.131	99	0	636
CTRU_007507	PHI:3226#T2C7K6#pnl1#36651#Penicillium_digitatum#reduced_virulence	52.116	99	5.87e-124	360
CTRU_005053	PHI:4242#Q6WER3#Fgl1#5518#Fusarium_graminearum#reduced_virulence	52.108	94	1.75e-123	357
CTRU_000313	PHI:5678#G4MPH6#FZC74#318829#Magnaporthe_oryzae#unaffected_pathogenicity	52.083	100	4.46e-120	360
CTRU_008874	PHI:1449#I1RYV4#GzGATA007#5518#Fusarium_graminearum#unaffected_pathogenicity	52.08	99	8.89e-154	451
CTRU_011371	PHI:2169#G4N027#Conserved_hypothetical_protein#318829#Magnaporthe_oryzae#reduced_virulence	52.075	88	2.58e-142	415
CTRU_007891	PHI:3214#G4MML4#MoCDIP2#318829#Magnaporthe_oryzae#unaffected_pathogenicity	52.041	51	1.54e-29	105
CTRU_000652	PHI:3066#G4MQB0#MoRga6#318829#Magnaporthe_oryzae#unaffected_pathogenicity	52.021	93	0	1217
CTRU_009642	PHI:2108#Q9UWF0#CAM#318829#Magnaporthe_oryzae#mixed	52	95	2.2e-51	159
CTRU_002379	PHI:1087#I1RKU0#FGSG_04510#5518#Fusarium_graminearum#unaffected_pathogenicity	51.987	92	5.8e-110	320
CTRU_003881	PHI:1550#I1RWN5#GzMyb014#5518#Fusarium_graminearum#unaffected_pathogenicity	51.95	99	2.76e-171	494
CTRU_012807	PHI:1360#I1RGE3#GzC2H020#5518#Fusarium_graminearum#unaffected_pathogenicity	51.948	84	9.46e-141	417
CTRU_000740	PHI:1581#I1RPX8#GzOB021#5518#Fusarium_graminearum#unaffected_pathogenicity	51.938	76	1.52e-93	277
CTRU_005260	PHI:1918#I1RT69#GzZC233#5518#Fusarium_graminearum#unaffected_pathogenicity	51.938	92	0	873
CTRU_012197	PHI:3381#W7N2B4#FVEG_12533#117187#Fusarium_verticillioides#unaffected_pathogenicity	51.923	94	0	565
CTRU_001136	PHI:2106#G4N054#1-phosphatidylinositol-4,5-bisphosphate_phosphodiesterase_delta_1#318829#Magnaporthe_oryzae#reduced_virulence	51.915	53	0	697
CTRU_003207	PHI:2693#F0XP73#GcABC-G1#226899#Grosmannia_clavigera#reduced_virulence	51.889	96	0	1481
CTRU_004802	PHI:2255#Q0U2A0#Abd1#13684#Parastagonospora_nodorum#unaffected_pathogenicity	51.829	82	6.47e-110	325
CTRU_004003	PHI:2085#Q51UJ9#Moatg11#318829#Magnaporthe_oryzae#unaffected_pathogenicity	51.821	100	0	1399
CTRU_007086	PHI:2527#Q4X0M4#SEC31#746128#Aspergillus_fumigatus#mixed	51.807	100	0	1203
CTRU_012608	PHI:5627#G4N3W1#FZC33#318829#Magnaporthe_oryzae#unaffected_pathogenicity	51.807	18	8.8e-21	92.8
CTRU_004394	PHI:2978#G4N5V2#MoCel12A#318829#Magnaporthe_oryzae#unaffected_pathogenicity	51.793	93	4.65e-86	255
CTRU_007948	PHI:3385#W7MS09#FVEG_12529#117187#Fusarium_verticillioides#unaffected_pathogenicity	51.773	88	1.58e-159	457
CTRU_005972	PHI:2832#Q9P4U9#AKT3-1#5599#Alternaria_alternata#loss_of_pathogenicity	51.724	87	9.62e-89	264
CTRU_001896	PHI:1555#I1RDG6#GzMyb019#5518#Fusarium_graminearum#unaffected_pathogenicity	51.71	91	0	563
CTRU_008849	PHI:5686#G4MSQ8#FZC82#318829#Magnaporthe_oryzae#unaffected_pathogenicity	51.695	98	0	678
CTRU_009723	PHI:3801#J9VQQ3#Pmc1#5207#Cryptococcus_neoformans#reduced_virulence	51.646	88	0	972
CTRU_007941	PHI:191#Q99324#TOM1#39703#Septoria_lycopersici#unaffected_pathogenicity	51.625	95	0	794
CTRU_001859	PHI:1662#I1REJ1#GzCCHC002#5518#Fusarium_graminearum#unaffected_pathogenicity	51.601	89	3.34e-165	510
CTRU_013155	PHI:4053#G4MPJ4#Pax1#318829#Magnaporthe_oryzae#loss_of_pathogenicity	51.599	99	0	807
CTRU_011300	PHI:1575#I1RIQ3#GzOB015#5518#Fusarium_graminearum#unaffected_pathogenicity	51.562	65	3.83e-65	202
CTRU_009560	PHI:2180#G4N7A0#MoTea4#318829#Magnaporthe_oryzae#loss_of_pathogenicity	51.56	77	0	541
CTRU_007421	PHI:69#Q00298#CUTA#40559#Botrytis_cinerea#unaffected_pathogenicity	51.534	72	3.85e-58	180
CTRU_010147	PHI:96#P43098#FAS2#5476#Candida_albicans#loss_of_pathogenicity	51.532	66	0	1139
CTRU_010845	PHI:1919#I1RCQ4#GzZC234#5518#Fusarium_graminearum#unaffected_pathogenicity	51.521	97	0	870
CTRU_010395	PHI:1908#I1RHH3#GzZC223#5518#Fusarium_graminearum#unaffected_pathogenicity	51.478	64	7.34e-136	400
CTRU_004697	PHI:1326#I1RPG1#GzbZIP008#5518#Fusarium_graminearum#unaffected_pathogenicity	51.475	93	5.01e-155	457
CTRU_003512	PHI:2693#F0XP73#GcABC-G1#226899#Grosmannia_clavigera#reduced_virulence	51.464	99	0	1526
CTRU_000941	PHI:2341#Q0E7H5#BeNEP1#278938#Botrytis_elliptica#unaffected_pathogenicity	51.464	97	1.29e-85	252
CTRU_006856	PHI:1783#I1S2C5#GzZC098#5518#Fusarium_graminearum#unaffected_pathogenicity	51.411	91	0	626
CTRU_007196	PHI:485#Q9P8U9#FTR1#5476#Candida_albicans#loss_of_pathogenicity	51.404	96	5.89e-124	360
CTRU_008443	PHI:1318#I1RZM2#GzBrom003#5518#Fusarium_graminearum#unaffected_pathogenicity	51.379	92	8.29e-103	301
CTRU_005059	PHI:1026#P78585#bcplc1#40559#Botrytis_cinerea#reduced_virulence	51.277	87	0	966
CTRU_000471	PHI:144#O59928#CHT42#29875#Trichoderma_virens#reduced_virulence	51.269	82	1.39e-139	405
CTRU_011844	PHI:2082#Q520U5#Moatg16#318829#Magnaporthe_oryzae#loss_of_pathogenicity	51.269	98	2.22e-58	180
CTRU_011236	PHI:1846#I1S7A6#GzZC161#5518#Fusarium_graminearum#unaffected_pathogenicity	51.247	63	1e-129	382
CTRU_011779	PHI:1094#I1RL30#FGSG_04610#5518#Fusarium_graminearum#unaffected_pathogenicity	51.233	95	0	547
CTRU_005736	PHI:3457#J9VMW8#PHO84#5207#Cryptococcus_neoformans#reduced_virulence	51.215	87	0	523
CTRU_001064	PHI:3983#I1RFM9#FGSG_02509.3_(Sc_gpi7)#5518#Fusarium_graminearum#reduced_virulence	51.182	97	0	816
CTRU_006363	PHI:2959#C5BF98#mdh#67780#Edwardsiella_ictaluri#reduced_virulence	51.104	93	3.2e-92	275
CTRU_005328	PHI:2322#Q4WF54#SidH#746128#Aspergillus_fumigatus#reduced_virulence	51.103	98	6.34e-93	273
CTRU_007330	PHI:1159#A5H456#MgAtr7#1047171#Zymoseptoria_tritici#chemistry_target:_sensitivity_to_chemical	51.097	50	1.27e-101	337
CTRU_007848	PHI:1754#I1S1D6#GzZC069#5518#Fusarium_graminearum#unaffected_pathogenicity	51.071	49	3.2e-99	302
CTRU_003186	PHI:181#Q96VZ3#PGX1#5507#Fusarium_oxysporum#unaffected_pathogenicity	51.069	95	6.1e-146	421
CTRU_006436	PHI:387#Q96VU5#UGD1#5207#Cryptococcus_neoformans#loss_of_pathogenicity	51.064	43	8.91e-152	458
CTRU_008761	PHI:286#Q874K8#CLC-A#5207#Cryptococcus_neoformans#reduced_virulence	51.064	85	0	763
CTRU_007484	PHI:2441#F9XJV5#MgAlg2#1047171#Zymoseptoria_tritici#loss_of_pathogenicity	51.064	89	4.01e-145	421
CTRU_003929	PHI:1434#I1S8Y5#GzC2H103#5518#Fusarium_graminearum#unaffected_pathogenicity	51.053	81	1.41e-97	296
CTRU_009771	PHI:1798#I1RSP9#GzZC113#5518#Fusarium_graminearum#unaffected_pathogenicity	50.972	93	0	640
CTRU_007329	PHI:413#Q5GFD3#MPD1#13684#Parastagonospora_nodorum#unaffected_pathogenicity	50.939	96	1.45e-146	422
CTRU_004227	PHI:338#Q6X269#CLB2#5270#Ustilago_maydis#reduced_virulence	50.936	53	2.99e-96	301
CTRU_000694	PHI:716#Q2VLJ1#ZEB1#5518#Fusarium_graminearum#unaffected_pathogenicity	50.929	94	0	575
CTRU_006915	PHI:1579#I1RM25#GzOB019#5518#Fusarium_graminearum#unaffected_pathogenicity	50.923	84	0	661
CTRU_009797	PHI:2134#G4N0U1#MoHox5#318829#Magnaporthe_oryzae#reduced_virulence	50.889	97	0	533
CTRU_002510	PHI:2839#Q8NJQ2#RED1#5016#Cochliobolus_heterostrophus#reduced_virulence	50.867	99	1.71e-123	357
CTRU_003239	PHI:2549#Q4WMS3#MAK5#746128#Aspergillus_fumigatus#lethal	50.866	94	0	646
CTRU_013535	PHI:2519#Q4WQ27#LYS9#746128#Aspergillus_fumigatus#lethal	50.86	97	2.75e-152	436
CTRU_005419	PHI:5602#G4N3M5#FZC12#318829#Magnaporthe_oryzae#unaffected_pathogenicity	50.847	86	3.13e-101	308
CTRU_007338	PHI:5576#B3VBK9#Ecp6#5499#Passalora_fulva#effector_(plant_avirulence_determinant)	50.847	30	7.66e-15	68.2
CTRU_002342	PHI:1161#A4ZGP3#MgMfs1#1047171#Zymoseptoria_tritici#chemistry_target:_sensitivity_to_chemical	50.844	90	0	555
CTRU_007366	PHI:504#P04173#LEU2#4932#Saccharomyces_cerevisiae#reduced_virulence	50.829	98	4.81e-125	362
CTRU_001478	PHI:2201#D0ERY8#PdeL#318829#Magnaporthe_oryzae#mixed	50.772	99	3.57e-180	516
CTRU_012848	PHI:485#Q9P8U9#FTR1#5476#Candida_albicans#loss_of_pathogenicity	50.76	94	1.54e-116	340
CTRU_007193	PHI:506#P03962#URA3#4932#Saccharomyces_cerevisiae#reduced_virulence	50.725	37	8.24e-36	129
CTRU_000750	PHI:3801#J9VQQ3#Pmc1#5207#Cryptococcus_neoformans#reduced_virulence	50.698	92	0	972
CTRU_000266	PHI:2031#Q0PND3#TGL3-2#318829#Magnaporthe_oryzae#unaffected_pathogenicity	50.664	76	1.44e-144	425
CTRU_006814	PHI:3801#J9VQQ3#Pmc1#5207#Cryptococcus_neoformans#reduced_virulence	50.66	87	0	1001
CTRU_004062	PHI:1486#I1RNM1#GzHMG018#5518#Fusarium_graminearum#unaffected_pathogenicity	50.602	98	1.66e-71	227
CTRU_007363	PHI:157#Q9Y885#TOXF#5017#Cochliobolus_carbonum#loss_of_pathogenicity	50.602	94	4.03e-119	346
CTRU_001187	PHI:4525#X5FD66#PFP1#914237#Rhynchosporium_commune#reduced_virulence	50.6	92	0	1135
CTRU_013139	PHI:1633#I1RC15#GzWing005#5518#Fusarium_graminearum#unaffected_pathogenicity	50.592	82	1.69e-108	321
CTRU_000294	PHI:1489#I1RSJ5#GzHMG021#5518#Fusarium_graminearum#unaffected_pathogenicity	50.583	79	1.33e-114	344
CTRU_009741	PHI:5186#G4MZ98#MoAPX2#318829#Magnaporthe_oryzae#reduced_virulence	50.575	68	0	768
CTRU_007983	PHI:405#Q9C2Y4#PDE1#318829#Magnaporthe_oryzae#reduced_virulence	50.513	36	1.46e-150	490
CTRU_009598	PHI:714#Q2VLJ2#PKS4_(ZEA1)#5518#Fusarium_graminearum#unaffected_pathogenicity	50.493	79	0	1780
CTRU_008571	PHI:1668#I1S0C1#GzCCHC008#5518#Fusarium_graminearum#unaffected_pathogenicity	50.481	91	1.19e-129	379
CTRU_008127	PHI:3687#Q5AAG9#Pot1p#5476#Candida_albicans#unaffected_pathogenicity	50.478	99	1.02e-141	408
CTRU_011391	PHI:2070#Q51ZN8#Moatg2#318829#Magnaporthe_oryzae#loss_of_pathogenicity	50.468	99	0	1823
CTRU_013148	PHI:1506#I1RC01#GzHOME001#5518#Fusarium_graminearum#unaffected_pathogenicity	50.348	92	7.73e-155	455
CTRU_003107	PHI:1447#I1RUP1#GzGATA005#5518#Fusarium_graminearum#unaffected_pathogenicity	50.345	65	1.1e-48	168
CTRU_008650	PHI:790#G4MUI1#MGG_07259#318829#Magnaporthe_oryzae#reduced_virulence	50.302	100	4.76e-144	418
CTRU_001871	PHI:3040#P0A1D7#ClpP#28901#Salmonella_enterica#reduced_virulence	50.254	77	7.62e-72	216
CTRU_010173	PHI:566#Q9C1F9#cel2#5017#Cochliobolus_carbonum#unaffected_pathogenicity	50.244	96	2.9e-143	413
CTRU_012441	PHI:1365#I1RJQ4#GzC2H025#5518#Fusarium_graminearum#unaffected_pathogenicity	50.185	92	9.74e-165	478
CTRU_007014	PHI:1501#I1S4R6#GzHMG033#5518#Fusarium_graminearum#unaffected_pathogenicity	50.166	45	2.83e-85	272
CTRU_012250	PHI:2038#G4MQZ2#Mir1#318829#Magnaporthe_oryzae#unaffected_pathogenicity	50.158	99	9.47e-88	263
CTRU_008018	PHI:874#G4NC47#MGG_00435#318829#Magnaporthe_oryzae#loss_of_pathogenicity	50.146	43	1.37e-97	310
CTRU_006966	PHI:1631#I1RBL8#GzWing003#5518#Fusarium_graminearum#unaffected_pathogenicity	50.127	99	0	660
CTRU_010447	PHI:1673#Q4IMZ7#GzDHHC001#5518#Fusarium_graminearum#unaffected_pathogenicity	50.11	99	3.75e-151	434
CTRU_003315	PHI:3381#W7N2B4#FVEG_12533#117187#Fusarium_verticillioides#unaffected_pathogenicity	50.095	92	1.75e-173	505
CTRU_007973	PHI:191#Q99324#TOM1#39703#Septoria_lycopersici#unaffected_pathogenicity	50.064	99	0	772
CTRU_001450	PHI:3985#I1RX03#FGSG_08844_(Sc_gpi7)#5518#Fusarium_graminearum#unaffected_pathogenicity	50	44	9.7e-16	74.3
CTRU_009668	PHI:4584#K8DPN9#FkpA#535744#Cronobacter_universalis#reduced_virulence	50	22	1.99e-19	85.9
CTRU_008116	PHI:2008#G4MS03#HST1#318829#Magnaporthe_oryzae#unaffected_pathogenicity	50	92	2.77e-173	498
CTRU_008167	PHI:3378#G9JLA8#Plegl1#285811#Pyrenochaeta_lycopersici#unaffected_pathogenicity	50	65	3.03e-71	218
CTRU_011312	PHI:255#Q9Y8A2#FUM1_(FUM5)#5127#Fusarium_fujikuroi#unaffected_pathogenicity	50	100	5.44e-41	142
CTRU_003713	PHI:4845#A0A0E3USI9#PL1332#29001#Alternaria_brassicicola#reduced_virulence	50	97	2.01e-69	211
CTRU_012336	PHI:1937#I1RN12#GzZC252#5518#Fusarium_graminearum#unaffected_pathogenicity	50	50	6.57e-175	535
CTRU_000012	PHI:4925#Q8TG40#Hbr1#5476#Candida_albicans#reduced_virulence	50	98	9.11e-63	191
CTRU_000554	PHI:1723#I1S832#GzZC038#5518#Fusarium_graminearum#unaffected_pathogenicity	50	97	0	926
CTRU_013623	PHI:716#Q2VLJ1#ZEB1#5518#Fusarium_graminearum#unaffected_pathogenicity	50	98	0	583
CTRU_009107	PHI:1581#I1RPX8#GzOB021#5518#Fusarium_graminearum#unaffected_pathogenicity	50	88	3.48e-78	235
CTRU_010859	PHI:1330#I1RUH0#GzbZIP012#5518#Fusarium_graminearum#unaffected_pathogenicity	50	22	1.34e-13	64.7
CTRU_000228	PHI:1682#I1RSF8#GzNF002#5518#Fusarium_graminearum#unaffected_pathogenicity	49.949	86	0	954
CTRU_002452	PHI:2547#Q4WHH1#ESF1#746128#Aspergillus_fumigatus#lethal	49.926	91	1.77e-163	485
CTRU_006294	PHI:1555#I1RDG6#GzMyb019#5518#Fusarium_graminearum#unaffected_pathogenicity	49.904	86	0	549
CTRU_000998	PHI:3385#W7MS09#FVEG_12529#117187#Fusarium_verticillioides#unaffected_pathogenicity	49.881	81	1.5e-145	422
CTRU_008681	PHI:4906#Q5A679#Gyp1#5476#Candida_albicans#reduced_virulence	49.877	60	4.91e-118	359
CTRU_003760	PHI:2976#C6ZRH8#CgOPT1#474922#Colletotrichum_gloeosporioides#reduced_virulence	49.86	89	0	729
CTRU_001066	PHI:2552#Q4WNM3#NOP4#746128#Aspergillus_fumigatus#lethal	49.852	85	0	589
CTRU_009038	PHI:3383#W7N2A8#FVEG_12531#117187#Fusarium_verticillioides#unaffected_pathogenicity	49.849	85	3.19e-115	339
CTRU_011623	PHI:1546#Q4IB96#GzMyb010#5518#Fusarium_graminearum#lethal	49.84	99	0	1188
CTRU_003577	PHI:1402#I1RWB8#GzC2H065#5518#Fusarium_graminearum#unaffected_pathogenicity	49.82	99	0	716
CTRU_000356	PHI:5185#G4NC17#MoAPX1#318829#Magnaporthe_oryzae#reduced_virulence	49.763	78	2.68e-135	399
CTRU_009005	PHI:743#I1RE63#ARG2#5518#Fusarium_graminearum#reduced_virulence	49.757	64	0	580
CTRU_013255	PHI:310#Q9C1I7#MgAtr4#1047171#Zymoseptoria_tritici#reduced_virulence	49.753	99	0	1368
CTRU_002794	PHI:4750#A0A0D5BX39#ChPMA2#80884#Colletotrichum_higginsianum#loss_of_pathogenicity	49.726	92	0	836
CTRU_003878	PHI:4896#Q4WWT7#aspE#746128#Aspergillus_fumigatus#unaffected_pathogenicity	49.711	98	5.2e-155	451
CTRU_010495	PHI:3914#Q0V515#Sdh1#13684#Parastagonospora_nodorum#reduced_virulence	49.689	97	1.53e-166	477
CTRU_001576	PHI:1371#I1RM60#GzC2H034#5518#Fusarium_graminearum#unaffected_pathogenicity	49.635	99	1.12e-90	267
CTRU_009436	PHI:2166#G4N4F9#CBP1#318829#Magnaporthe_oryzae#unaffected_pathogenicity	49.563	82	8.86e-146	426
CTRU_010565	PHI:1994#I1R9S1#GzZC309#5518#Fusarium_graminearum#unaffected_pathogenicity	49.548	43	2.07e-146	452
CTRU_010693	PHI:2067#G4NDE1#ABC4#318829#Magnaporthe_oryzae#loss_of_pathogenicity	49.521	99	0	1531
CTRU_004594	PHI:3226#T2C7K6#pnl1#36651#Penicillium_digitatum#reduced_virulence	49.471	100	8.56e-119	347
CTRU_008186	PHI:5654#G4N093#FZC57#318829#Magnaporthe_oryzae#unaffected_pathogenicity	49.469	98	4.86e-160	458
CTRU_001070	PHI:1305#I1RFN6#GzbHLH006#5518#Fusarium_graminearum#unaffected_pathogenicity	49.462	32	1.02e-36	140
CTRU_003483	PHI:2961#C5BAT0#gcvP#67780#Edwardsiella_ictaluri#reduced_virulence	49.446	93	0	918
CTRU_000638	PHI:3065#G4MQQ3#MoRga5#318829#Magnaporthe_oryzae#unaffected_pathogenicity	49.389	100	0	667
CTRU_006354	PHI:375#Q876Z6#REN1#5507#Fusarium_oxysporum#unaffected_pathogenicity	49.373	100	0	621
CTRU_007544	PHI:716#Q2VLJ1#ZEB1#5518#Fusarium_graminearum#unaffected_pathogenicity	49.362	95	0	545
CTRU_011025	PHI:1771#I1RX74#GzZC086#5518#Fusarium_graminearum#unaffected_pathogenicity	49.339	91	3.83e-79	251
CTRU_009648	PHI:1344#I1RAQ0#GzC2H004#5518#Fusarium_graminearum#unaffected_pathogenicity	49.327	99	0	905
CTRU_010516	PHI:1471#I1RAY3#GzHMG003#5518#Fusarium_graminearum#unaffected_pathogenicity	49.315	14	2.87e-26	114
CTRU_000277	PHI:440#Q9P872#PMR1#5476#Candida_albicans#reduced_virulence	49.31	95	0	902
CTRU_008426	PHI:4024#G4N740#MoST1#318829#Magnaporthe_oryzae#unaffected_pathogenicity	49.242	98	2.98e-163	473
CTRU_009500	PHI:1698#I1S2A5#GzZC013#5518#Fusarium_graminearum#unaffected_pathogenicity	49.143	99	5.85e-42	144
CTRU_010938	PHI:2558#Q59P00#DUR31#5476#Candida_albicans#reduced_virulence	49.109	96	7.51e-161	465
CTRU_006407	PHI:1923#I1RHB3#GzZC238#5518#Fusarium_graminearum#unaffected_pathogenicity	49.075	81	0	666
CTRU_000520	PHI:5335#A0A0H3HVK0#clpV?5#28450#Burkholderia_pseudomallei#effector_(plant_avirulence_determinant)	49.062	43	4.62e-83	281
CTRU_009726	PHI:399#Q59X23#PMT4#5476#Candida_albicans#reduced_virulence	49.033	92	0	708
CTRU_002747	PHI:1953#I1RKB4#GzZC268#5518#Fusarium_graminearum#unaffected_pathogenicity	49.028	87	7.28e-149	434
CTRU_002880	PHI:438#Q6WP49#BcBOT1_(CND5)#40559#Botrytis_cinerea#reduced_virulence	49.008	97	8.74e-177	505
CTRU_002988	PHI:503#P40086#COX15#4932#Saccharomyces_cerevisiae#reduced_virulence	48.998	91	3.64e-134	394
CTRU_012755	PHI:1872#I1RTU2#GzZC187#5518#Fusarium_graminearum#lethal	48.98	7	6.88e-12	65.5
CTRU_012787	PHI:1336#I1S462#GzbZIP018#5518#Fusarium_graminearum#unaffected_pathogenicity	48.966	50	6.38e-66	218
CTRU_000314	PHI:213#Q9P8W9#CPA1#5207#Cryptococcus_neoformans#reduced_virulence	48.936	22	7.36e-38	135
CTRU_008287	PHI:566#Q9C1F9#cel2#5017#Cochliobolus_carbonum#unaffected_pathogenicity	48.921	99	1.71e-133	387
CTRU_007262	PHI:541#Q5XTQ4#LIP1#40559#Botrytis_cinerea#unaffected_pathogenicity	48.881	99	0	525
CTRU_007974	PHI:243#O93841#CHIP6#474922#Colletotrichum_gloeosporioides#reduced_virulence	48.876	66	7.76e-169	508
CTRU_001539	PHI:2083#Q51Y68#Moatg17#318829#Magnaporthe_oryzae#loss_of_pathogenicity	48.861	90	2.66e-149	435
CTRU_002479	PHI:1555#I1RDG6#GzMyb019#5518#Fusarium_graminearum#unaffected_pathogenicity	48.851	90	0	520
CTRU_009075	PHI:1555#I1RDG6#GzMyb019#5518#Fusarium_graminearum#unaffected_pathogenicity	48.845	99	0	540
CTRU_005183	PHI:1796#I1RSR7#GzZC111#5518#Fusarium_graminearum#unaffected_pathogenicity	48.843	95	0	731
CTRU_008523	PHI:2029#G4NEK6#TGL2#318829#Magnaporthe_oryzae#unaffected_pathogenicity	48.787	94	1.22e-103	308
CTRU_007451	PHI:2019#G4MWU9#MoPLC3#318829#Magnaporthe_oryzae#loss_of_pathogenicity	48.777	99	0	595
CTRU_012196	PHI:257#Q9P470#GAS2#318829#Magnaporthe_oryzae#reduced_virulence	48.765	97	1.23e-91	273
CTRU_013690	PHI:2693#F0XP73#GcABC-G1#226899#Grosmannia_clavigera#reduced_virulence	48.749	66	0	1378
CTRU_002193	PHI:1623#I1S9T2#GzJUM005#5518#Fusarium_graminearum#unaffected_pathogenicity	48.736	82	4.24e-115	346
CTRU_008352	PHI:2304#B0JFC8#BCFHG1#40559#Botrytis_cinerea#unaffected_pathogenicity	48.7	99	4.96e-138	399
CTRU_002393	PHI:106#O13289#CAT1#5476#Candida_albicans#reduced_virulence	48.682	99	7.45e-160	460
CTRU_002039	PHI:2138#G4NCF7#SGA1#318829#Magnaporthe_oryzae#mixed	48.68	95	0	556
CTRU_006104	PHI:3238#B0XUP5#ctrC#746128#Aspergillus_fumigatus#unaffected_pathogenicity	48.677	78	1.28e-55	175
CTRU_004136	PHI:2292#B0XVF7#aoxA#746128#Aspergillus_fumigatus#unaffected_pathogenicity	48.673	92	2.73e-102	302
CTRU_012195	PHI:1664#I1RMT3#GzCCHC004#5518#Fusarium_graminearum#unaffected_pathogenicity	48.649	10	2.2e-12	68.2
CTRU_007328	PHI:1761#I1RXN7#GzZC076#5518#Fusarium_graminearum#unaffected_pathogenicity	48.644	98	0	542
CTRU_007558	PHI:243#O93841#CHIP6#474922#Colletotrichum_gloeosporioides#reduced_virulence	48.624	83	4.48e-65	214
CTRU_012679	PHI:1646#I1RW28#GzWing018#5518#Fusarium_graminearum#reduced_virulence	48.582	96	0	880
CTRU_010743	PHI:1414#I1RZL0#GzC2H081#5518#Fusarium_graminearum#unaffected_pathogenicity	48.571	13	1.22e-12	67.8
CTRU_001275	PHI:4944#F9X9S4#KU80#1047171#Zymoseptoria_tritici#unaffected_pathogenicity	48.568	99	0	678
CTRU_012396	PHI:740#Q079H2#BeNEP1#278938#Botrytis_elliptica#unaffected_pathogenicity	48.56	99	1.4e-77	231
CTRU_001186	PHI:2382#Q6QIY0#Upa2#5270#Ustilago_maydis#unaffected_pathogenicity	48.54	84	3.6e-96	285
CTRU_009214	PHI:1185#I1S0J9#(Sc_Swe1)#5518#Fusarium_graminearum#reduced_virulence	48.49	85	0	854
CTRU_009720	PHI:816#G4MRS8#MGG_04582#318829#Magnaporthe_oryzae#reduced_virulence	48.463	97	4.68e-129	386
CTRU_000015	PHI:4045#Q5AAI8#Nap1#5476#Candida_albicans#reduced_virulence	48.446	82	1.19e-104	315
CTRU_009590	PHI:3972#L2FHG9#CDA#474922#Colletotrichum_gloeosporioides#unaffected_pathogenicity	48.43	87	5.73e-71	220
CTRU_001850	PHI:3310#G4MKH9#Mocod1#318829#Magnaporthe_oryzae#reduced_virulence	48.428	99	0	664
CTRU_000809	PHI:2839#Q8NJQ2#RED1#5016#Cochliobolus_heterostrophus#reduced_virulence	48.415	98	6.68e-108	317
CTRU_013376	PHI:3234#G4NCG1#MoLYS20#318829#Magnaporthe_oryzae#reduced_virulence	48.387	95	1.74e-32	116
CTRU_004154	PHI:875#G4MSV0#MGG_04587#318829#Magnaporthe_oryzae#loss_of_pathogenicity	48.367	98	0	919
CTRU_007826	PHI:1965#I1RQT6#GzZC280#5518#Fusarium_graminearum#unaffected_pathogenicity	48.35	100	0	713
CTRU_003451	PHI:1555#I1RDG6#GzMyb019#5518#Fusarium_graminearum#unaffected_pathogenicity	48.317	87	2.71e-178	513
CTRU_012146	PHI:2322#Q4WF54#SidH#746128#Aspergillus_fumigatus#reduced_virulence	48.299	96	4.7e-91	270
CTRU_000462	PHI:3131#I1RAE5#FgSCH9#5518#Fusarium_graminearum#reduced_virulence	48.297	87	3.03e-118	368
CTRU_004612	PHI:2148#G4N4J5#7,8-LDS#318829#Magnaporthe_oryzae#unaffected_pathogenicity	48.294	97	0	1049
CTRU_001197	PHI:2976#C6ZRH8#CgOPT1#474922#Colletotrichum_gloeosporioides#reduced_virulence	48.281	79	0	656
CTRU_003706	PHI:1910#I1RHG2#GzZC225#5518#Fusarium_graminearum#unaffected_pathogenicity	48.276	99	0	603
CTRU_009208	PHI:1424#I1S3J7#GzC2H092#5518#Fusarium_graminearum#unaffected_pathogenicity	48.276	17	1.05e-13	69.7
CTRU_010717	PHI:19#P34809#NMT#5207#Cryptococcus_neoformans#reduced_virulence	48.269	80	3.76e-153	446
CTRU_000924	PHI:2096#G4MNA5#Calcium-transporting_ATPase_3#318829#Magnaporthe_oryzae#loss_of_pathogenicity	48.252	95	0	897
CTRU_012763	PHI:2197#G5EHY2#MoRgs6#318829#Magnaporthe_oryzae#unaffected_pathogenicity	48.247	94	6.1e-155	446
CTRU_008182	PHI:885#G4MPP9#MGG_02240#318829#Magnaporthe_oryzae#reduced_virulence	48.222	92	0	672
CTRU_010032	PHI:410#Q5IFQ6#SOD2#5207#Cryptococcus_neoformans#loss_of_pathogenicity	48.205	91	3.12e-57	178
CTRU_003928	PHI:3237#B0YDG4#ctrA2#746128#Aspergillus_fumigatus#unaffected_pathogenicity	48.171	76	2.1e-48	154
CTRU_003301	PHI:3801#J9VQQ3#Pmc1#5207#Cryptococcus_neoformans#reduced_virulence	48.141	91	0	918
CTRU_011611	PHI:882#G4N3K2#MGG_04985#318829#Magnaporthe_oryzae#reduced_virulence	48.103	94	0	706
CTRU_005696	PHI:3109#I1RQL4#FgSKN7#5518#Fusarium_graminearum#mixed	48.087	97	3.46e-169	492
CTRU_006852	PHI:3370#C4YGV6#vph1#5476#Candida_albicans#reduced_virulence	48.07	99	0	808
CTRU_005622	PHI:2841#F6K8L6#CnSEC14-2#5207#Cryptococcus_neoformans#unaffected_pathogenicity	48.062	71	4.43e-74	227
CTRU_013230	PHI:3801#J9VQQ3#Pmc1#5207#Cryptococcus_neoformans#reduced_virulence	48.057	96	0	926
CTRU_013104	PHI:4112#G4MUB2#MoVELB#318829#Magnaporthe_oryzae#reduced_virulence	48.028	93	7.74e-108	323
CTRU_007270	PHI:1555#I1RDG6#GzMyb019#5518#Fusarium_graminearum#unaffected_pathogenicity	48	87	4.91e-171	494
CTRU_011933	PHI:1438#I1SAT3#GzC2H107#5518#Fusarium_graminearum#unaffected_pathogenicity	48	6	1.16e-11	59.3
CTRU_013694	PHI:479#C5P3X6#MEP1#199306#Coccidioides_posadasii#reduced_virulence	47.97	97	2.19e-83	249
CTRU_010760	PHI:2305#Q2LK92#BcFKBP12#40559#Botrytis_cinerea#mixed	47.959	47	1.08e-22	85.5
CTRU_009499	PHI:1698#I1S2A5#GzZC013#5518#Fusarium_graminearum#unaffected_pathogenicity	47.931	84	1.36e-96	295
CTRU_013132	PHI:469#Q9UW18#TOXG#5017#Cochliobolus_carbonum#reduced_virulence	47.929	75	2.83e-102	308
CTRU_010144	PHI:60#Q00357#TOXA#5017#Cochliobolus_carbonum#lethal	47.921	60	1.8e-147	442
CTRU_006687	PHI:3226#T2C7K6#pnl1#36651#Penicillium_digitatum#reduced_virulence	47.895	100	1.95e-111	328
CTRU_009047	PHI:2964#G7TM01#AsnB#347#Xanthomonas_oryzae#reduced_virulence	47.892	100	2.29e-175	505
CTRU_005017	PHI:544#Q9P8L8#BCMFS1#40559#Botrytis_cinerea#unaffected_pathogenicity	47.865	87	0	536
CTRU_007884	PHI:2171#G4NJD1#Peroxisomal_copper_amine_oxidase#318829#Magnaporthe_oryzae#reduced_virulence	47.845	99	0	613
CTRU_008620	PHI:4056#G4N0E4#Ldp1#318829#Magnaporthe_oryzae#unaffected_pathogenicity	47.781	99	1.35e-169	501
CTRU_011415	PHI:1821#I1RWY8#GzZC136#5518#Fusarium_graminearum#unaffected_pathogenicity	47.769	44	1.13e-104	327
CTRU_000328	PHI:2835#C3JXE8#RED2#5016#Cochliobolus_heterostrophus#reduced_virulence	47.761	52	2.72e-60	193
CTRU_000225	PHI:3793#Q6FM27#ANP1#5478#Candida_glabrata#increased_virulence_(hypervirulence)	47.748	71	8.03e-108	321
CTRU_011034	PHI:1770#I1RX79#GzZC085#5518#Fusarium_graminearum#unaffected_pathogenicity	47.669	84	6.77e-131	390
CTRU_001156	PHI:3880#B8N3U5#MeaB#5059#Aspergillus_flavus#mixed	47.619	97	5.48e-86	264
CTRU_009351	PHI:1514#I1RYV5#GzHOME012#5518#Fusarium_graminearum#unaffected_pathogenicity	47.6	72	0	657
CTRU_004518	PHI:1605#I1S216#GzOB046#5518#Fusarium_graminearum#unaffected_pathogenicity	47.554	95	2.02e-150	436
CTRU_004099	PHI:1579#I1RM25#GzOB019#5518#Fusarium_graminearum#unaffected_pathogenicity	47.543	81	0	775
CTRU_011256	PHI:1373#I1RN20#GzC2H036#5518#Fusarium_graminearum#unaffected_pathogenicity	47.541	74	1.84e-80	251
CTRU_001060	PHI:2959#C5BF98#mdh#67780#Edwardsiella_ictaluri#reduced_virulence	47.531	98	4.61e-86	259
CTRU_013252	PHI:3924#I1S2J9#FgABC1#5518#Fusarium_graminearum#reduced_virulence	47.525	66	2.89e-19	81.3
CTRU_006147	PHI:1983#I1RB90#GzZC298#5518#Fusarium_graminearum#lethal	47.516	98	0	805
CTRU_009225	PHI:3098#J9VJS8#URA4#5207#Cryptococcus_neoformans#reduced_virulence	47.486	97	6.75e-105	310
CTRU_004362	PHI:144#O59928#CHT42#29875#Trichoderma_virens#reduced_virulence	47.475	88	6.83e-128	375
CTRU_012700	PHI:4492#G4NC32#RanBP#318829#Magnaporthe_oryzae#loss_of_pathogenicity	47.44	97	1.3e-165	483
CTRU_002209	PHI:5647#G4MQA4#FZC50#318829#Magnaporthe_oryzae#unaffected_pathogenicity	47.398	75	8.45e-149	448
CTRU_003893	PHI:5692#G4N6I1#FZC87#318829#Magnaporthe_oryzae#unaffected_pathogenicity	47.382	98	4.82e-101	301
CTRU_002719	PHI:2349#G8CYZ6#FgVe1_(FgVeA)#5518#Fusarium_graminearum#reduced_virulence	47.349	97	4.05e-114	346
CTRU_013217	PHI:2834#C3PTB1#LAM1#5016#Cochliobolus_heterostrophus#reduced_virulence	47.335	77	2.19e-152	444
CTRU_001999	PHI:1541#I1RE42#GzFlbD#5518#Fusarium_graminearum#unaffected_pathogenicity	47.335	99	8.4e-69	213
CTRU_003506	PHI:2309#Q9UW03#BcatrB#40559#Botrytis_cinerea#reduced_virulence	47.334	97	0	1288
CTRU_011607	PHI:1862#I1RL97#GzZC177#5518#Fusarium_graminearum#unaffected_pathogenicity	47.312	84	2.6e-162	475
CTRU_009849	PHI:1433#I1S8E5#GzC2H102#5518#Fusarium_graminearum#unaffected_pathogenicity	47.266	46	6.41e-72	229
CTRU_003410	PHI:1828#I1S351#GzZC143#5518#Fusarium_graminearum#unaffected_pathogenicity	47.248	90	0	577
CTRU_004605	PHI:1878#I1RPF6#GzZC193#5518#Fusarium_graminearum#unaffected_pathogenicity	47.247	93	0	684
CTRU_006254	PHI:2304#B0JFC8#BCFHG1#40559#Botrytis_cinerea#unaffected_pathogenicity	47.242	99	1.19e-135	393
CTRU_009645	PHI:1539#I1RCG0#GzMyb003#5518#Fusarium_graminearum#unaffected_pathogenicity	47.222	96	6.59e-70	214
CTRU_007419	PHI:2088#G4MR15#Moatg27#318829#Magnaporthe_oryzae#unaffected_pathogenicity	47.222	98	5.38e-105	310
CTRU_004714	PHI:181#Q96VZ3#PGX1#5507#Fusarium_oxysporum#unaffected_pathogenicity	47.215	93	4.47e-127	372
CTRU_011591	PHI:1892#I1RRH8#GzZC207#5518#Fusarium_graminearum#unaffected_pathogenicity	47.198	98	0	672
CTRU_004563	PHI:1781#I1S389#GzZC096#5518#Fusarium_graminearum#unaffected_pathogenicity	47.183	96	0	650
CTRU_004561	PHI:2849#Q99174#cutA#70790#Nectria_haematococca_mpV#unaffected_pathogenicity	47.162	99	7.18e-70	211
CTRU_001805	PHI:2819#G1UA02#CaEss1#5476#Candida_albicans#reduced_virulence	47.159	98	8.02e-55	169
CTRU_006329	PHI:552#Q96WM9#BcLCC2#40559#Botrytis_cinerea#unaffected_pathogenicity	47.159	73	7.87e-42	147
CTRU_003830	PHI:3984#I1RD96#FGSG_01588_(Sc_gpi7)#5518#Fusarium_graminearum#unaffected_pathogenicity	47.154	25	1.01e-17	83.6
CTRU_001856	PHI:1741#I1S780#GzZC056#5518#Fusarium_graminearum#unaffected_pathogenicity	47.143	98	0	663
CTRU_012800	PHI:1838#I1RGC8#GzZC153#5518#Fusarium_graminearum#unaffected_pathogenicity	47.122	99	1.01e-173	503
CTRU_004337	PHI:1743#I1S8J4#GzZC058#5518#Fusarium_graminearum#unaffected_pathogenicity	47.117	96	0	605
CTRU_005497	PHI:387#Q96VU5#UGD1#5207#Cryptococcus_neoformans#loss_of_pathogenicity	47.111	69	5.43e-139	412
CTRU_007951	PHI:2536#Q4WU51#MET2#746128#Aspergillus_fumigatus#mixed	47.098	91	7.7e-129	379
CTRU_008115	PHI:2099#G4N2W2#Pmc1#318829#Magnaporthe_oryzae#mixed	47.097	73	0	954
CTRU_004480	PHI:1028#Q9C2Y1#bcpme1#40559#Botrytis_cinerea#mixed	47.075	100	3.07e-98	292
CTRU_001839	PHI:3907#D3W9Z8#ZrfC#746128#Aspergillus_fumigatus#mixed	47.004	87	2.94e-146	428
CTRU_001620	PHI:3914#Q0V515#Sdh1#13684#Parastagonospora_nodorum#reduced_virulence	46.988	84	1.26e-157	458
CTRU_001301	PHI:2821#Q5ALP9#SNF2#5476#Candida_albicans#reduced_virulence	46.973	84	0	1037
CTRU_010438	PHI:1479#I1RD01#GzHMG011#5518#Fusarium_graminearum#unaffected_pathogenicity	46.932	98	0	829
CTRU_006615	PHI:4620#A0A0D3LXG7#PcPL20#4784#Phytophthora_capsici#mixed	46.927	74	6.14e-48	157
CTRU_006692	PHI:3315#G4MT41#conx1#318829#Magnaporthe_oryzae#reduced_virulence	46.917	99	1.17e-143	428
CTRU_000319	PHI:1566#I1RC95#GzOB006#5518#Fusarium_graminearum#lethal	46.906	70	7.89e-103	309
CTRU_000598	PHI:2568#Q5AMP9#CAP2#5476#Candida_albicans#reduced_virulence	46.865	99	4.92e-88	262
CTRU_013538	PHI:2839#Q8NJQ2#RED1#5016#Cochliobolus_heterostrophus#reduced_virulence	46.857	99	6.59e-102	302
CTRU_002245	PHI:3457#J9VMW8#PHO84#5207#Cryptococcus_neoformans#reduced_virulence	46.801	73	1.81e-154	457
CTRU_003232	PHI:1514#I1RYV5#GzHOME012#5518#Fusarium_graminearum#unaffected_pathogenicity	46.766	84	0	674
CTRU_007494	PHI:1089#I1RFR2#FGSG_02549#5518#Fusarium_graminearum#reduced_virulence	46.713	94	1.34e-85	258
CTRU_011899	PHI:5661#G4NGB1#PCF1#318829#Magnaporthe_oryzae#reduced_virulence	46.686	99	0	551
CTRU_012939	PHI:4508#A7EU07#Ss-odc1#5180#Sclerotinia_sclerotiorum#unaffected_pathogenicity	46.685	75	2.71e-119	355
CTRU_007149	PHI:2411#A7F946#Ss-ggt1#5180#Sclerotinia_sclerotiorum#reduced_virulence	46.649	66	4.32e-116	351
CTRU_000766	PHI:3822#Q5A1L6#GIT3#5476#Candida_albicans#reduced_virulence	46.639	91	8.64e-142	416
CTRU_008153	PHI:1819#I1S7J0#GzZC134#5518#Fusarium_graminearum#unaffected_pathogenicity	46.614	31	8.08e-73	236
CTRU_000477	PHI:1316#I1RBZ7#GzBrom001#5518#Fusarium_graminearum#unaffected_pathogenicity	46.57	100	9.57e-73	220
CTRU_002456	PHI:1552#I1S0N5#GzMyb016#5518#Fusarium_graminearum#unaffected_pathogenicity	46.57	31	1.35e-72	257
CTRU_010501	PHI:3387#W7MT31#FVEG_12523#117187#Fusarium_verticillioides#unaffected_pathogenicity	46.552	56	3.88e-13	61.6
CTRU_004789	PHI:1824#I1RYC6#GzZC139#5518#Fusarium_graminearum#unaffected_pathogenicity	46.535	76	0	528
CTRU_002375	PHI:5271#Q8Y0J2#fabG1#305#Ralstonia_solanacearum#lethal	46.535	36	3.48e-17	76.6
CTRU_001147	PHI:1380#I1RRG4#GzC2H043#5518#Fusarium_graminearum#unaffected_pathogenicity	46.525	97	4.81e-145	424
CTRU_002689	PHI:1345#I1RAW2#GzC2H005#5518#Fusarium_graminearum#unaffected_pathogenicity	46.491	68	9.57e-66	205
CTRU_005304	PHI:242#G1UAE0#CaTPS2#5476#Candida_albicans#reduced_virulence	46.487	83	0	749
CTRU_002381	PHI:544#Q9P8L8#BCMFS1#40559#Botrytis_cinerea#unaffected_pathogenicity	46.468	90	1.14e-172	501
CTRU_000455	PHI:501#P21264#ADE2#4932#Saccharomyces_cerevisiae#reduced_virulence	46.423	91	4.17e-173	503
CTRU_002666	PHI:1579#I1RM25#GzOB019#5518#Fusarium_graminearum#unaffected_pathogenicity	46.375	96	0	575
CTRU_008211	PHI:1792#I1RVS7#GzZC107#5518#Fusarium_graminearum#unaffected_pathogenicity	46.331	99	0	595
CTRU_013051	PHI:243#O93841#CHIP6#474922#Colletotrichum_gloeosporioides#reduced_virulence	46.328	67	9.63e-162	489
CTRU_010278	PHI:1161#A4ZGP3#MgMfs1#1047171#Zymoseptoria_tritici#chemistry_target:_sensitivity_to_chemical	46.314	97	5.41e-170	491
CTRU_006347	PHI:3687#Q5AAG9#Pot1p#5476#Candida_albicans#unaffected_pathogenicity	46.265	99	1.21e-121	357
CTRU_012448	PHI:181#Q96VZ3#PGX1#5507#Fusarium_oxysporum#unaffected_pathogenicity	46.247	93	2.46e-132	387
CTRU_007514	PHI:1566#I1RC95#GzOB006#5518#Fusarium_graminearum#lethal	46.237	96	1.45e-109	324
CTRU_000653	PHI:1843#I1S4X3#GzZC158#5518#Fusarium_graminearum#unaffected_pathogenicity	46.224	87	0	700
CTRU_002069	PHI:407#Q9Y7G8#PBC1#76659#Pyrenopeziza_brassicae#loss_of_pathogenicity	46.154	60	4.06e-50	162
CTRU_003212	PHI:4110#G4NB64#MoVOSA#318829#Magnaporthe_oryzae#unaffected_pathogenicity	46.124	69	7.94e-56	188
CTRU_000046	PHI:338#Q6X269#CLB2#5270#Ustilago_maydis#reduced_virulence	46.124	39	1.74e-77	256
CTRU_010188	PHI:1717#I1R9K8#GzZC032#5518#Fusarium_graminearum#unaffected_pathogenicity	46.091	93	5.5e-132	395
CTRU_001438	PHI:2166#G4N4F9#CBP1#318829#Magnaporthe_oryzae#unaffected_pathogenicity	46.074	58	9.5e-141	422
CTRU_011605	PHI:505#P15801#MIP1#4932#Saccharomyces_cerevisiae#reduced_virulence	46.053	91	0	960
CTRU_001123	PHI:6074#Q5ADN1#Tpd3#5476#Candida_albicans#reduced_virulence	46.047	97	0	550
CTRU_004889	PHI:3945#Q4UUL4#XC_2203#339#Xanthomonas_campestris#reduced_virulence	46.043	52	2.92e-38	129
CTRU_007250	PHI:419#Q7Z8E8#CSH1#5476#Candida_albicans#reduced_virulence	46.037	95	8.63e-95	282
CTRU_010881	PHI:552#Q96WM9#BcLCC2#40559#Botrytis_cinerea#unaffected_pathogenicity	46.034	99	5.25e-177	510
CTRU_006896	PHI:1581#I1RPX8#GzOB021#5518#Fusarium_graminearum#unaffected_pathogenicity	46.025	93	1.5e-80	241
CTRU_004811	PHI:4508#A7EU07#Ss-odc1#5180#Sclerotinia_sclerotiorum#unaffected_pathogenicity	46.006	75	1.36e-116	348
CTRU_009084	PHI:552#Q96WM9#BcLCC2#40559#Botrytis_cinerea#unaffected_pathogenicity	45.983	100	0	525
CTRU_008795	PHI:1904#I1RHR0#GzZC219#5518#Fusarium_graminearum#unaffected_pathogenicity	45.946	96	5.57e-167	485
CTRU_013374	PHI:3234#G4NCG1#MoLYS20#318829#Magnaporthe_oryzae#reduced_virulence	45.918	98	8.21e-19	77.4
CTRU_005820	PHI:2490#E9B636#MCA#5665#Leishmania_mexicana#mixed	45.912	43	1.12e-43	154
CTRU_009112	PHI:59#P87025#THR1#5462#Colletotrichum_lagenarium#reduced_virulence	45.907	98	2.18e-80	242
CTRU_005424	PHI:3907#D3W9Z8#ZrfC#746128#Aspergillus_fumigatus#mixed	45.88	87	7.64e-148	432
CTRU_003113	PHI:1161#A4ZGP3#MgMfs1#1047171#Zymoseptoria_tritici#chemistry_target:_sensitivity_to_chemical	45.878	98	1.04e-174	504
CTRU_007192	PHI:1954#I1RMG7#GzZC269#5518#Fusarium_graminearum#unaffected_pathogenicity	45.861	95	0	697
CTRU_007188	PHI:1484#I1RMG1#GzHMG016#5518#Fusarium_graminearum#unaffected_pathogenicity	45.808	94	6.21e-157	466
CTRU_010117	PHI:4231#G5EHM3#MoFLP1#318829#Magnaporthe_oryzae#reduced_virulence	45.745	73	1.18e-73	231
CTRU_005676	PHI:1697#I1S3R7#GzZC012#5518#Fusarium_graminearum#unaffected_pathogenicity	45.724	67	2.25e-83	265
CTRU_006858	PHI:2654#Q59VF3#DUR1,2#5476#Candida_albicans#reduced_virulence	45.686	99	0	1590
CTRU_008979	PHI:1524#I1RZF2#GzHOMEL033#5518#Fusarium_graminearum#unaffected_pathogenicity	45.669	88	4.78e-134	399
CTRU_011227	PHI:2477#B8QZV4#CYP1#5116#Cryphonectria_parasitica#reduced_virulence	45.652	23	5.69e-25	99.8
CTRU_009666	PHI:1243#I1RBW7#FGSG_01058#5518#Fusarium_graminearum#unaffected_pathogenicity	45.638	92	2.48e-108	337
CTRU_003647	PHI:5671#G4N6T1#FZC68#318829#Magnaporthe_oryzae#unaffected_pathogenicity	45.623	73	6.68e-166	497
CTRU_011017	PHI:2842#F6K8L7#CnSFH5#5207#Cryptococcus_neoformans#mixed	45.487	64	1.55e-76	238
CTRU_010315	PHI:2043#Q8NJ73#XYL-6#318829#Magnaporthe_oryzae#unaffected_pathogenicity	45.483	78	1.17e-77	243
CTRU_006900	PHI:1555#I1RDG6#GzMyb019#5518#Fusarium_graminearum#unaffected_pathogenicity	45.455	88	4.26e-161	468
CTRU_003901	PHI:1806#I1RUM8#GzZC121#5518#Fusarium_graminearum#unaffected_pathogenicity	45.455	32	5.52e-16	75.1
CTRU_006201	PHI:2165#G4N3R9#PTH11#318829#Magnaporthe_oryzae#reduced_virulence	45.455	98	8.8e-82	256
CTRU_012069	PHI:2042#Q3Y5V5#ABC3#318829#Magnaporthe_oryzae#loss_of_pathogenicity	45.413	83	3.69e-50	174
CTRU_006011	PHI:812#G4NIB5#MGG_10702#318829#Magnaporthe_oryzae#reduced_virulence	45.409	90	1.91e-119	354
CTRU_006152	PHI:5550#Q33CQ4#Bxpel1#6326#Bursaphelenchus_xylophilus#reduced_virulence	45.399	52	4.07e-34	122
CTRU_009087	PHI:3332#A0A095CFR8#snf7#552467#Cryptococcus_gattii#loss_of_pathogenicity	45.374	100	1.13e-50	162
CTRU_008158	PHI:2269#Q32WF7#Mdh1#13684#Parastagonospora_nodorum#unaffected_pathogenicity	45.324	94	1.15e-64	202
CTRU_011397	PHI:2091#Q525E4#MgATG5#318829#Magnaporthe_oryzae#loss_of_pathogenicity	45.304	99	6.85e-37	127
CTRU_000586	PHI:5653#G4N5Y8#FZC56#318829#Magnaporthe_oryzae#unaffected_pathogenicity	45.273	74	2.01e-130	399
CTRU_003353	PHI:261#Q86ZF1#ICL1#5022#Leptosphaeria_maculans#reduced_virulence	45.269	89	2.04e-171	495
CTRU_007679	PHI:881#G4MS58#MGG_04556#318829#Magnaporthe_oryzae#reduced_virulence	45.266	98	2.36e-89	268
CTRU_005307	PHI:191#Q99324#TOM1#39703#Septoria_lycopersici#unaffected_pathogenicity	45.238	35	2.51e-72	250
CTRU_009994	PHI:1566#I1RC95#GzOB006#5518#Fusarium_graminearum#lethal	45.201	71	2.97e-99	300
CTRU_006408	PHI:2451#I1S3N8#FAEB1#5518#Fusarium_graminearum#unaffected_pathogenicity	45.172	98	2.82e-82	248
CTRU_011663	PHI:2570#Q6FM61#CYB2#5478#Candida_glabrata#reduced_virulence	45.161	5	5.87e-11	64.3
CTRU_009625	PHI:3909#Q6IZ77#ZrfB#746128#Aspergillus_fumigatus#mixed	45.161	93	2.43e-89	271
CTRU_013676	PHI:405#Q9C2Y4#PDE1#318829#Magnaporthe_oryzae#reduced_virulence	45.154	63	0	665
CTRU_002657	PHI:4642#J9VKA8#VPS20#5207#Cryptococcus_neoformans#loss_of_pathogenicity	45.146	97	8.57e-47	151
CTRU_013042	PHI:2030#G4N492#TGL3-1#318829#Magnaporthe_oryzae#unaffected_pathogenicity	45.144	84	0	563
CTRU_005211	PHI:2269#Q32WF7#Mdh1#13684#Parastagonospora_nodorum#unaffected_pathogenicity	45.126	83	8.62e-82	247
CTRU_003320	PHI:419#Q7Z8E8#CSH1#5476#Candida_albicans#reduced_virulence	45.122	95	2.39e-92	275
CTRU_012333	PHI:3658#A0A016PW58#NPS2#5518#Fusarium_graminearum#mixed	45.114	99	0	4235
CTRU_013167	PHI:3024#J9VV14#Cln1#5207#Cryptococcus_neoformans#unaffected_pathogenicity	45.082	59	6.02e-70	224
CTRU_007248	PHI:144#O59928#CHT42#29875#Trichoderma_virens#reduced_virulence	45.078	82	8.06e-112	334
CTRU_011065	PHI:1739#I1S7B9#GzZC054#5518#Fusarium_graminearum#unaffected_pathogenicity	45.069	54	0	671
CTRU_011159	PHI:3924#I1S2J9#FgABC1#5518#Fusarium_graminearum#reduced_virulence	45.068	99	0	1140
CTRU_000854	PHI:419#Q7Z8E8#CSH1#5476#Candida_albicans#reduced_virulence	45.066	84	5.97e-79	243
CTRU_009928	PHI:1829#I1S1M0#GzZC144#5518#Fusarium_graminearum#lethal	45.059	35	6.68e-60	216
CTRU_000227	PHI:5393#W7N216#GLX#117187#Fusarium_verticillioides#reduced_virulence	45.056	73	0	748
CTRU_003550	PHI:277#Q6WP53#BCP1#40559#Botrytis_cinerea#reduced_virulence	45	96	1.11e-37	126
CTRU_006069	PHI:3600#Q8TG07#plb1#5478#Candida_glabrata#unaffected_pathogenicity	45	88	5.58e-164	483
CTRU_011015	PHI:1677#Q4I1J3#GzDHHC005#5518#Fusarium_graminearum#unaffected_pathogenicity	44.944	97	1.18e-133	392
CTRU_007965	PHI:3378#G9JLA8#Plegl1#285811#Pyrenochaeta_lycopersici#unaffected_pathogenicity	44.934	67	4.42e-52	169
CTRU_007084	PHI:1310#I1RQC1#GzbHLH011#5518#Fusarium_graminearum#unaffected_pathogenicity	44.924	95	1.08e-110	332
CTRU_006044	PHI:1939#I1RMX8#GzZC254#5518#Fusarium_graminearum#unaffected_pathogenicity	44.906	54	6.38e-75	234
CTRU_000556	PHI:2042#Q3Y5V5#ABC3#318829#Magnaporthe_oryzae#loss_of_pathogenicity	44.833	97	0	1147
CTRU_006452	PHI:1923#I1RHB3#GzZC238#5518#Fusarium_graminearum#unaffected_pathogenicity	44.818	86	0	589
CTRU_002756	PHI:2546#Q4WKJ9#BRX1#746128#Aspergillus_fumigatus#lethal	44.795	91	1.71e-83	254
CTRU_004604	PHI:2550#Q4WES1#NOB1#746128#Aspergillus_fumigatus#lethal	44.789	95	4.6e-113	337
CTRU_005114	PHI:1741#I1S780#GzZC056#5518#Fusarium_graminearum#unaffected_pathogenicity	44.744	98	0	619
CTRU_004155	PHI:1552#I1S0N5#GzMyb016#5518#Fusarium_graminearum#unaffected_pathogenicity	44.726	29	8.5e-121	405
CTRU_006425	PHI:3226#T2C7K6#pnl1#36651#Penicillium_digitatum#reduced_virulence	44.713	70	7.67e-86	265
CTRU_012370	PHI:2654#Q59VF3#DUR1,2#5476#Candida_albicans#reduced_virulence	44.71	97	0	1533
CTRU_010835	PHI:3134#Q66A26#pykF#633#Yersinia_pseudotuberculosis#reduced_virulence	44.699	91	3.35e-128	380
CTRU_001081	PHI:1588#I1RSY2#GzOB028#5518#Fusarium_graminearum#lethal	44.697	93	3.69e-30	102
CTRU_003327	PHI:1835#I1RIL1#GzZC150#5518#Fusarium_graminearum#unaffected_pathogenicity	44.66	98	5.42e-153	449
CTRU_000071	PHI:2382#Q6QIY0#Upa2#5270#Ustilago_maydis#unaffected_pathogenicity	44.622	51	2.28e-61	201
CTRU_006389	PHI:5185#G4NC17#MoAPX1#318829#Magnaporthe_oryzae#reduced_virulence	44.609	87	3.74e-114	344
CTRU_009597	PHI:713#Q2VLJ3#PKS13_(ZEA2)#5518#Fusarium_graminearum#unaffected_pathogenicity	44.598	99	0	1758
CTRU_005027	PHI:405#Q9C2Y4#PDE1#318829#Magnaporthe_oryzae#reduced_virulence	44.596	82	0	1175
CTRU_004985	PHI:2710#H8ZZ79#mepB#474922#Colletotrichum_gloeosporioides#reduced_virulence	44.591	79	2.71e-110	330
CTRU_012684	PHI:1789#I1RVU7#GzZC104#5518#Fusarium_graminearum#unaffected_pathogenicity	44.561	89	0	555
CTRU_008648	PHI:1028#Q9C2Y1#bcpme1#40559#Botrytis_cinerea#mixed	44.543	47	2.33e-76	246
CTRU_005055	PHI:890#G4MPA8#MGG_07015#318829#Magnaporthe_oryzae#reduced_virulence	44.532	91	1.45e-177	517
CTRU_004392	PHI:4970#Q6WIH5#MEP1#523103#Trichophyton_mentagrophytes#reduced_virulence	44.481	95	0	562
CTRU_001162	PHI:1519#I1RSV8#GzHOMEL018#5518#Fusarium_graminearum#unaffected_pathogenicity	44.444	96	4.99e-131	392
CTRU_001471	PHI:2835#C3JXE8#RED2#5016#Cochliobolus_heterostrophus#reduced_virulence	44.444	60	2.03e-54	176
CTRU_008039	PHI:2400#I1S215#Fgp2#5518#Fusarium_graminearum#unaffected_pathogenicity	44.444	45	2.94e-31	119
CTRU_000680	PHI:1417#I1S0W0#GzC2H084#5518#Fusarium_graminearum#unaffected_pathogenicity	44.444	32	1.01e-22	91.7
CTRU_007607	PHI:1581#I1RPX8#GzOB021#5518#Fusarium_graminearum#unaffected_pathogenicity	44.444	74	2.53e-68	212
CTRU_000105	PHI:2825#Q5ABG1#SET1#5476#Candida_albicans#reduced_virulence	44.391	33	1.27e-81	288
CTRU_003134	PHI:716#Q2VLJ1#ZEB1#5518#Fusarium_graminearum#unaffected_pathogenicity	44.385	96	1.19e-167	486
CTRU_003041	PHI:3101#Q8IEJ6#BCKDH#5833#Plasmodium_falciparum#reduced_virulence	44.361	86	1.22e-118	352
CTRU_011396	PHI:3893#I1S042#FgEBR1#5518#Fusarium_graminearum#reduced_virulence	44.34	78	6.59e-82	270
CTRU_007796	PHI:1755#I1S1A5#GzZC070#5518#Fusarium_graminearum#unaffected_pathogenicity	44.335	80	1.8e-172	506
CTRU_005019	PHI:1408#I1RXE9#GzC2H072#5518#Fusarium_graminearum#unaffected_pathogenicity	44.27	88	6.61e-126	371
CTRU_006072	PHI:1134#B0LLU1#ipa#5022#Leptosphaeria_maculans#increased_virulence_(hypervirulence)	44.262	56	5.48e-81	265
CTRU_010271	PHI:5632#G4N606#FZC37#318829#Magnaporthe_oryzae#unaffected_pathogenicity	44.258	78	1.04e-97	305
CTRU_010437	PHI:3600#Q8TG07#plb1#5478#Candida_glabrata#unaffected_pathogenicity	44.251	87	5.03e-165	485
CTRU_002226	PHI:4620#A0A0D3LXG7#PcPL20#4784#Phytophthora_capsici#mixed	44.24	84	2.2e-53	172
CTRU_000869	PHI:157#Q9Y885#TOXF#5017#Cochliobolus_carbonum#loss_of_pathogenicity	44.205	91	3.91e-105	312
CTRU_010184	PHI:1566#I1RC95#GzOB006#5518#Fusarium_graminearum#lethal	44.194	67	2.01e-88	273
CTRU_011897	PHI:106#O13289#CAT1#5476#Candida_albicans#reduced_virulence	44.172	95	9.39e-143	417
CTRU_011038	PHI:451#O74189#PMT1#5476#Candida_albicans#loss_of_pathogenicity	44.125	79	0	625
CTRU_006397	PHI:1821#I1RWY8#GzZC136#5518#Fusarium_graminearum#unaffected_pathogenicity	44.118	27	6.2e-31	121
CTRU_008449	PHI:1579#I1RM25#GzOB019#5518#Fusarium_graminearum#unaffected_pathogenicity	44.103	13	2.1e-43	171
CTRU_004419	PHI:1087#I1RKU0#FGSG_04510#5518#Fusarium_graminearum#unaffected_pathogenicity	44.079	90	4.3e-75	232
CTRU_011292	PHI:1029#Q8X116#bcpme2#40559#Botrytis_cinerea#unaffected_pathogenicity	44.073	97	1.49e-83	254
CTRU_001483	PHI:5550#Q33CQ4#Bxpel1#6326#Bursaphelenchus_xylophilus#reduced_virulence	44	69	2.95e-52	170
CTRU_005492	PHI:1998#I1R9B9#GzZC313#5518#Fusarium_graminearum#unaffected_pathogenicity	44	27	7.4e-17	77
CTRU_003931	PHI:1184#I1RWM5#(Sc_Gin4-like)#5518#Fusarium_graminearum#reduced_virulence	43.963	75	0	676
CTRU_011926	PHI:2179#F8SM03#Moplaa#318829#Magnaporthe_oryzae#reduced_virulence	43.96	99	0	656
CTRU_001552	PHI:2034#G4MZY1#MFP1#318829#Magnaporthe_oryzae#reduced_virulence	43.939	65	5.28e-43	155
CTRU_008677	PHI:1556#I1RZY2#GzNH001#5518#Fusarium_graminearum#reduced_virulence	43.915	38	4.31e-39	139
CTRU_003470	PHI:3600#Q8TG07#plb1#5478#Candida_glabrata#unaffected_pathogenicity	43.911	86	3.83e-169	496
CTRU_005374	PHI:26#P28873#CaMDR1#5476#Candida_albicans#reduced_virulence	43.897	80	2.48e-128	385
CTRU_007756	PHI:4041#I1RMA5#spt3#5518#Fusarium_graminearum#reduced_virulence	43.854	96	5.95e-88	263
CTRU_002608	PHI:1714#I1RQU8#GzZC029#5518#Fusarium_graminearum#lethal	43.817	100	6.49e-171	501
CTRU_001389	PHI:1547#I1RRN6#GzMyb011#5518#Fusarium_graminearum#unaffected_pathogenicity	43.807	69	9.18e-88	283
CTRU_009116	PHI:2920#E3QRA4#FET3-1#31870#Colletotrichum_graminicola#reduced_virulence	43.797	93	7e-149	439
CTRU_010889	PHI:1306#I1RGF4#GzbHLH007#5518#Fusarium_graminearum#unaffected_pathogenicity	43.789	92	2.86e-57	186
CTRU_003253	PHI:191#Q99324#TOM1#39703#Septoria_lycopersici#unaffected_pathogenicity	43.774	94	0	601
CTRU_007288	PHI:2976#C6ZRH8#CgOPT1#474922#Colletotrichum_gloeosporioides#reduced_virulence	43.768	89	0	639
CTRU_012468	PHI:1028#Q9C2Y1#bcpme1#40559#Botrytis_cinerea#mixed	43.732	98	2.01e-72	225
CTRU_013020	PHI:5640#G4N111#FZC43#318829#Magnaporthe_oryzae#unaffected_pathogenicity	43.718	76	3.19e-121	379
CTRU_008235	PHI:2383#Q2VF46#MfCUT1#38448#Monilinia_fructicola#increased_virulence_(hypervirulence)	43.684	91	9.96e-37	125
CTRU_005428	PHI:413#Q5GFD3#MPD1#13684#Parastagonospora_nodorum#unaffected_pathogenicity	43.678	60	5.47e-17	73.6
CTRU_001675	PHI:1702#I1RTR1#GzZC017#5518#Fusarium_graminearum#unaffected_pathogenicity	43.676	83	3.14e-148	444
CTRU_013211	PHI:5440#G4N1P8#ABA4#318829#Magnaporthe_oryzae#reduced_virulence	43.651	98	1.24e-60	190
CTRU_002212	PHI:2034#G4MZY1#MFP1#318829#Magnaporthe_oryzae#reduced_virulence	43.627	67	8.63e-43	154
CTRU_005625	PHI:1566#I1RC95#GzOB006#5518#Fusarium_graminearum#lethal	43.575	85	6.03e-100	301
CTRU_010005	PHI:225#Q9C0P7#PEP5#140110#Nectria_haematococca#reduced_virulence	43.568	41	9.59e-55	183
CTRU_011746	PHI:1260#I1RUC7#FGSG_07816#5518#Fusarium_graminearum#unaffected_pathogenicity	43.541	50	2.82e-33	129
CTRU_003359	PHI:1861#I1RUV3#GzZC176#5518#Fusarium_graminearum#unaffected_pathogenicity	43.537	85	5.57e-122	362
CTRU_012032	PHI:2042#Q3Y5V5#ABC3#318829#Magnaporthe_oryzae#loss_of_pathogenicity	43.504	97	0	1123
CTRU_009283	PHI:1629#I1RAH2#GzWing001#5518#Fusarium_graminearum#unaffected_pathogenicity	43.478	87	7.08e-30	110
CTRU_007317	PHI:1555#I1RDG6#GzMyb019#5518#Fusarium_graminearum#unaffected_pathogenicity	43.478	85	3.16e-157	459
CTRU_008652	PHI:591#Q96V66#ORP1#318829#Magnaporthe_oryzae#loss_of_pathogenicity	43.462	26	2.94e-52	190
CTRU_007240	PHI:2624#P07637#aroA#28901#Salmonella_enterica#reduced_virulence	43.458	27	9.13e-83	276
CTRU_009508	PHI:2043#Q8NJ73#XYL-6#318829#Magnaporthe_oryzae#unaffected_pathogenicity	43.45	65	1.16e-76	243
CTRU_006007	PHI:1662#I1REJ1#GzCCHC002#5518#Fusarium_graminearum#unaffected_pathogenicity	43.423	91	6.41e-142	448
CTRU_006520	PHI:407#Q9Y7G8#PBC1#76659#Pyrenopeziza_brassicae#loss_of_pathogenicity	43.386	65	8.06e-48	156
CTRU_011445	PHI:2807#A7EKS0#Ss-Sl2#5180#Sclerotinia_sclerotiorum#unaffected_pathogenicity	43.382	39	3.63e-52	181
CTRU_003467	PHI:5188#G4N3U4#MoHPX1#318829#Magnaporthe_oryzae#reduced_virulence	43.373	98	3.07e-53	170
CTRU_006336	PHI:1030#O60034#bcatrA#40559#Botrytis_cinerea#unaffected_pathogenicity	43.343	85	0	1151
CTRU_011699	PHI:1455#I1RKU6#GzAra003#5518#Fusarium_graminearum#unaffected_pathogenicity	43.333	60	1.39e-116	354
CTRU_007808	PHI:291#Q8J1W4#CPPH1#5111#Claviceps_purpurea#unaffected_pathogenicity	43.333	54	1.79e-11	57
CTRU_005956	PHI:2382#Q6QIY0#Upa2#5270#Ustilago_maydis#unaffected_pathogenicity	43.333	51	6.67e-77	242
CTRU_004836	PHI:5186#G4MZ98#MoAPX2#318829#Magnaporthe_oryzae#reduced_virulence	43.304	15	7.84e-43	167
CTRU_000250	PHI:3097#J5JEX5#Kre2/Mnt1#176275#Beauveria_bassiana#reduced_virulence	43.299	82	8.49e-83	257
CTRU_002948	PHI:1714#I1RQU8#GzZC029#5518#Fusarium_graminearum#lethal	43.288	86	7.09e-175	516
CTRU_009446	PHI:1693#I1RYA7#GzZC008#5518#Fusarium_graminearum#unaffected_pathogenicity	43.273	99	4.2e-84	260
CTRU_011511	PHI:4914#F9X691#ZtCBR1#1047171#Zymoseptoria_tritici#reduced_virulence	43.262	57	1.7e-74	234
CTRU_006303	PHI:1976#I1RLP8#GzZC291#5518#Fusarium_graminearum#lethal	43.262	96	7.66e-106	317
CTRU_009481	PHI:243#O93841#CHIP6#474922#Colletotrichum_gloeosporioides#reduced_virulence	43.253	73	4.81e-150	457
CTRU_011744	PHI:3924#I1S2J9#FgABC1#5518#Fusarium_graminearum#reduced_virulence	43.243	99	0	1195
CTRU_004489	PHI:255#Q9Y8A2#FUM1_(FUM5)#5127#Fusarium_fujikuroi#unaffected_pathogenicity	43.239	71	0	1600
CTRU_009393	PHI:2849#Q99174#cutA#70790#Nectria_haematococca_mpV#unaffected_pathogenicity	43.22	100	1.28e-52	167
CTRU_008610	PHI:4845#A0A0E3USI9#PL1332#29001#Alternaria_brassicicola#reduced_virulence	43.192	52	7.15e-44	150
CTRU_000411	PHI:423#Q58Z64#VAD1#5207#Cryptococcus_neoformans#reduced_virulence	43.169	92	3.63e-100	308
CTRU_006965	PHI:277#Q6WP53#BCP1#40559#Botrytis_cinerea#reduced_virulence	43.165	82	5.13e-29	104
CTRU_005365	PHI:1792#I1RVS7#GzZC107#5518#Fusarium_graminearum#unaffected_pathogenicity	43.152	97	8.94e-174	512
CTRU_005215	PHI:1579#I1RM25#GzOB019#5518#Fusarium_graminearum#unaffected_pathogenicity	43.145	21	2.34e-51	195
CTRU_002296	PHI:2101#G4NCW8#Vacuolar_calcium_ion_transporter#318829#Magnaporthe_oryzae#unaffected_pathogenicity	43.124	70	5.84e-96	300
CTRU_011978	PHI:4615#P29138#Pr1#5530#Metarhizium_anisopliae#unaffected_pathogenicity	43.122	94	8.57e-88	269
CTRU_004864	PHI:2540#Q4WX65#IPP1#746128#Aspergillus_fumigatus#lethal	43.089	63	6.63e-64	207
CTRU_010150	PHI:4194#V5XZS6#AKT7#5599#Alternaria_alternata#mixed	43.08	99	2.51e-158	458
CTRU_011389	PHI:2570#Q6FM61#CYB2#5478#Candida_glabrata#reduced_virulence	43.077	13	7.9e-11	62
CTRU_008728	PHI:1896#I1RNR1#GzZC211#5518#Fusarium_graminearum#unaffected_pathogenicity	43.067	75	6.84e-170	507
CTRU_009470	PHI:224#Q9C1K0#PEP2#140110#Nectria_haematococca#reduced_virulence	43.062	87	4.21e-48	156
CTRU_001516	PHI:3216#G4MVX4#MoCDIP4#318829#Magnaporthe_oryzae#effector_(plant_avirulence_determinant)	43.049	75	6.69e-51	167
CTRU_003100	PHI:368#Q9P927#NOT4#5476#Candida_albicans#reduced_virulence	43.017	44	1.04e-80	267
CTRU_004805	PHI:5633#G4MLZ9#FZC38#318829#Magnaporthe_oryzae#unaffected_pathogenicity	43.008	67	2.12e-87	282
CTRU_006838	PHI:4907#Q5A5Q9#GYP5#5476#Candida_albicans#unaffected_pathogenicity	42.988	34	1.09e-76	259
CTRU_003348	PHI:2654#Q59VF3#DUR1,2#5476#Candida_albicans#reduced_virulence	42.981	63	2.01e-116	383
CTRU_002470	PHI:255#Q9Y8A2#FUM1_(FUM5)#5127#Fusarium_fujikuroi#unaffected_pathogenicity	42.976	99	0	2025
CTRU_002585	PHI:1485#I1RMP0#GzHMG017#5518#Fusarium_graminearum#unaffected_pathogenicity	42.97	66	1.83e-137	430
CTRU_008243	PHI:1968#I1RB12#GzZC283#5518#Fusarium_graminearum#unaffected_pathogenicity	42.96	99	0	605
CTRU_008010	PHI:4618#A0A0D3LX64#PcPL15#4784#Phytophthora_capsici#mixed	42.955	70	1.5e-75	237
CTRU_006797	PHI:714#Q2VLJ2#PKS4_(ZEA1)#5518#Fusarium_graminearum#unaffected_pathogenicity	42.915	99	0	1350
CTRU_009269	PHI:5054#J5JPY5#wetA#176275#Beauveria_bassiana#reduced_virulence	42.905	38	3.56e-33	133
CTRU_000931	PHI:2821#Q5ALP9#SNF2#5476#Candida_albicans#reduced_virulence	42.902	18	3.9e-71	262
CTRU_011485	PHI:1575#I1RIQ3#GzOB015#5518#Fusarium_graminearum#unaffected_pathogenicity	42.857	68	5e-35	123
CTRU_010354	PHI:3378#G9JLA8#Plegl1#285811#Pyrenochaeta_lycopersici#unaffected_pathogenicity	42.857	72	5.13e-55	177
CTRU_012927	PHI:5676#G4N4R4#FZC73#318829#Magnaporthe_oryzae#unaffected_pathogenicity	42.857	40	1.26e-16	79
CTRU_002587	PHI:243#O93841#CHIP6#474922#Colletotrichum_gloeosporioides#reduced_virulence	42.857	66	2.36e-146	451
CTRU_005325	PHI:5440#G4N1P8#ABA4#318829#Magnaporthe_oryzae#reduced_virulence	42.8	97	1.22e-66	205
CTRU_001266	PHI:1651#I1S0U2#GzWing023#5518#Fusarium_graminearum#unaffected_pathogenicity	42.786	96	1.55e-103	311
CTRU_002041	PHI:544#Q9P8L8#BCMFS1#40559#Botrytis_cinerea#unaffected_pathogenicity	42.76	94	5.16e-168	490
CTRU_008823	PHI:5042#Q9X4G0#hmgA#287#Pseudomonas_aeruginosa#mixed	42.718	83	3.57e-112	336
CTRU_011541	PHI:5019#G4N5N3#MoPEX11C#318829#Magnaporthe_oryzae#mixed	42.69	96	6.46e-75	231
CTRU_005664	PHI:1193#I1RGD6#(Sc_Sky1)#5518#Fusarium_graminearum#reduced_virulence	42.683	71	3.27e-17	73.6
CTRU_006313	PHI:2654#Q59VF3#DUR1,2#5476#Candida_albicans#reduced_virulence	42.667	23	5.2e-19	89.7
CTRU_006115	PHI:1984#I1RB67#GzZC299#5518#Fusarium_graminearum#unaffected_pathogenicity	42.643	96	0	529
CTRU_009488	PHI:1420#I1S172#GzC2H088#5518#Fusarium_graminearum#unaffected_pathogenicity	42.638	71	0	597
CTRU_010740	PHI:4615#P29138#Pr1#5530#Metarhizium_anisopliae#unaffected_pathogenicity	42.615	97	2.7e-96	291
CTRU_009187	PHI:3984#I1RD96#FGSG_01588_(Sc_gpi7)#5518#Fusarium_graminearum#unaffected_pathogenicity	42.609	20	1.17e-12	68.2
CTRU_009090	PHI:2043#Q8NJ73#XYL-6#318829#Magnaporthe_oryzae#unaffected_pathogenicity	42.587	63	1.56e-72	232
CTRU_003795	PHI:508#Q96VB5#AFT1#5599#Alternaria_alternata#loss_of_pathogenicity	42.583	98	5.37e-147	434
CTRU_003399	PHI:419#Q7Z8E8#CSH1#5476#Candida_albicans#reduced_virulence	42.553	83	9.58e-82	251
CTRU_010286	PHI:3238#B0XUP5#ctrC#746128#Aspergillus_fumigatus#unaffected_pathogenicity	42.553	89	1.15e-45	149
CTRU_010836	PHI:2089#G4MXR9#Moatg28#318829#Magnaporthe_oryzae#unaffected_pathogenicity	42.539	91	1.55e-96	302
CTRU_004410	PHI:1581#I1RPX8#GzOB021#5518#Fusarium_graminearum#unaffected_pathogenicity	42.537	82	7.25e-71	219
CTRU_010129	PHI:4520#K9FRJ5#PdMit1#36651#Penicillium_digitatum#unaffected_pathogenicity	42.5	45	7.5e-18	77.4
CTRU_010393	PHI:2269#Q32WF7#Mdh1#13684#Parastagonospora_nodorum#unaffected_pathogenicity	42.481	95	8.48e-69	211
CTRU_003114	PHI:1592#I1RWS0#GzOB032#5518#Fusarium_graminearum#unaffected_pathogenicity	42.48	99	3.25e-81	249
CTRU_006882	PHI:1423#I1S2R1#GzC2H091#5518#Fusarium_graminearum#unaffected_pathogenicity	42.473	37	2.38e-35	136
CTRU_012610	PHI:1046#A0ST43#CTB5#29003#Cercospora_nicotianae#reduced_virulence	42.466	15	2.02e-11	63.5
CTRU_012926	PHI:5676#G4N4R4#FZC73#318829#Magnaporthe_oryzae#unaffected_pathogenicity	42.466	28	2.69e-14	72.8
CTRU_006367	PHI:191#Q99324#TOM1#39703#Septoria_lycopersici#unaffected_pathogenicity	42.464	95	0	559
CTRU_003614	PHI:2357#E2EAF6#CYP52X1#176275#Beauveria_bassiana#reduced_virulence	42.456	93	1.7e-73	232
CTRU_004226	PHI:2166#G4N4F9#CBP1#318829#Magnaporthe_oryzae#unaffected_pathogenicity	42.456	71	1.39e-67	219
CTRU_011804	PHI:3216#G4MVX4#MoCDIP4#318829#Magnaporthe_oryzae#effector_(plant_avirulence_determinant)	42.411	77	1.67e-47	158
CTRU_007034	PHI:1992#I1R983#GzZC307#5518#Fusarium_graminearum#unaffected_pathogenicity	42.405	63	3.17e-31	119
CTRU_001762	PHI:24#Q00903#Avenacinase_gene#29850#Gaeumannomyces_graminis#mixed	42.394	78	1.17e-167	505
CTRU_001018	PHI:3216#G4MVX4#MoCDIP4#318829#Magnaporthe_oryzae#effector_(plant_avirulence_determinant)	42.308	82	5.66e-44	148
CTRU_011595	PHI:1381#I1RRI0#GzC2H044#5518#Fusarium_graminearum#unaffected_pathogenicity	42.287	96	6.47e-126	377
CTRU_007414	PHI:4980#G5A0G9#XEG1#67593#Phytophthora_sojae#effector_(plant_avirulence_determinant)	42.273	89	6.79e-58	182
CTRU_001715	PHI:1713#I1RGG4#GzZC028#5518#Fusarium_graminearum#unaffected_pathogenicity	42.271	98	4.82e-168	492
CTRU_013257	PHI:441#Q6A2T2#BTP1#40559#Botrytis_cinerea#mixed	42.268	32	7.85e-16	74.3
CTRU_006008	PHI:2451#I1S3N8#FAEB1#5518#Fusarium_graminearum#unaffected_pathogenicity	42.268	81	8.09e-75	231
CTRU_007389	PHI:325#Q6ZX14#ACE1#318829#Magnaporthe_oryzae#effector_(plant_avirulence_determinant)	42.265	99	0	3147
CTRU_004592	PHI:243#O93841#CHIP6#474922#Colletotrichum_gloeosporioides#reduced_virulence	42.254	72	0	698
CTRU_010869	PHI:1874#I1RTS5#GzZC189#5518#Fusarium_graminearum#unaffected_pathogenicity	42.214	82	3.84e-124	375
CTRU_013304	PHI:479#C5P3X6#MEP1#199306#Coccidioides_posadasii#reduced_virulence	42.213	81	5.44e-55	177
CTRU_011523	PHI:2296#B6RIT9#tmpL#29001#Alternaria_brassicicola#reduced_virulence	42.212	99	0	773
CTRU_013000	PHI:1514#I1RYV5#GzHOME012#5518#Fusarium_graminearum#unaffected_pathogenicity	42.209	98	0	587
CTRU_007658	PHI:1399#I1RV74#GzC2H062#5518#Fusarium_graminearum#unaffected_pathogenicity	42.145	84	6.09e-135	412
CTRU_003392	PHI:1260#I1RUC7#FGSG_07816#5518#Fusarium_graminearum#unaffected_pathogenicity	42.143	75	1.33e-27	105
CTRU_012223	PHI:2393#I1R980#Related_to_O-methylsterigmatocystin_oxidoreductase#5518#Fusarium_graminearum#increased_virulence_(hypervirulence)	42.105	98	6.13e-133	389
CTRU_002851	PHI:5188#G4N3U4#MoHPX1#318829#Magnaporthe_oryzae#reduced_virulence	42.056	86	1.43e-51	166
CTRU_010572	PHI:243#O93841#CHIP6#474922#Colletotrichum_gloeosporioides#reduced_virulence	42.049	70	0	713
CTRU_006561	PHI:2379#D2E9X0#DEP5#29001#Alternaria_brassicicola#mixed	42.038	95	2.63e-35	127
CTRU_005145	PHI:1332#I1RXD5#GzbZIP014#5518#Fusarium_graminearum#unaffected_pathogenicity	42.038	50	1.75e-30	115
CTRU_007323	PHI:3216#G4MVX4#MoCDIP4#318829#Magnaporthe_oryzae#effector_(plant_avirulence_determinant)	42.035	67	1.22e-39	139
CTRU_000658	PHI:5394#J4UPL6#mas5#176275#Beauveria_bassiana#loss_of_pathogenicity	42.029	29	1.1e-11	61.2
CTRU_010045	PHI:1681#I1REN7#GzNF001#5518#Fusarium_graminearum#unaffected_pathogenicity	42.024	99	0	850
CTRU_006128	PHI:5440#G4N1P8#ABA4#318829#Magnaporthe_oryzae#reduced_virulence	42.023	96	2.9e-57	181
CTRU_011617	PHI:243#O93841#CHIP6#474922#Colletotrichum_gloeosporioides#reduced_virulence	42.007	72	0	641
CTRU_003925	PHI:1821#I1RWY8#GzZC136#5518#Fusarium_graminearum#unaffected_pathogenicity	42.006	36	1.52e-66	225
CTRU_006962	PHI:1566#I1RC95#GzOB006#5518#Fusarium_graminearum#lethal	41.975	32	3.55e-55	192
CTRU_001686	PHI:1034#O60038#Cpcat1#5111#Claviceps_purpurea#unaffected_pathogenicity	41.956	84	7.53e-159	475
CTRU_013321	PHI:1872#I1RTU2#GzZC187#5518#Fusarium_graminearum#lethal	41.953	72	1.04e-94	290
CTRU_008794	PHI:2042#Q3Y5V5#ABC3#318829#Magnaporthe_oryzae#loss_of_pathogenicity	41.943	99	0	1062
CTRU_011439	PHI:5297#B4EDS9#BCAL2200#95486#Burkholderia_cenocepacia#reduced_virulence	41.935	92	9.7e-38	125
CTRU_001613	PHI:1818#I1S7V2#GzZC133#5518#Fusarium_graminearum#unaffected_pathogenicity	41.923	38	1.48e-64	212
CTRU_004736	PHI:423#Q58Z64#VAD1#5207#Cryptococcus_neoformans#reduced_virulence	41.916	87	7.3e-84	265
CTRU_009750	PHI:465#P87199#KIN2#5270#Ustilago_maydis#reduced_virulence	41.905	50	2.61e-64	226
CTRU_000078	PHI:2274#C6GZ42#Mid1#5111#Claviceps_purpurea#loss_of_pathogenicity	41.898	100	1.02e-150	448
CTRU_011427	PHI:1514#I1RYV5#GzHOME012#5518#Fusarium_graminearum#unaffected_pathogenicity	41.877	90	0	582
CTRU_001669	PHI:5657#G4N9M9#FZC59#318829#Magnaporthe_oryzae#unaffected_pathogenicity	41.86	84	2.64e-20	81.6
CTRU_013417	PHI:5550#Q33CQ4#Bxpel1#6326#Bursaphelenchus_xylophilus#reduced_virulence	41.85	94	5.15e-48	156
CTRU_008135	PHI:785#G4NIS9#MGG_04128#318829#Magnaporthe_oryzae#reduced_virulence	41.829	95	9.16e-129	384
CTRU_006490	PHI:1270#I1RHA1#FGSG_03146#5518#Fusarium_graminearum#unaffected_pathogenicity	41.812	71	2.54e-66	211
CTRU_000717	PHI:2199#G4N2V0#MoRgs8#318829#Magnaporthe_oryzae#unaffected_pathogenicity	41.806	96	2e-151	446
CTRU_006125	PHI:5440#G4N1P8#ABA4#318829#Magnaporthe_oryzae#reduced_virulence	41.797	96	2.79e-61	192
CTRU_003844	PHI:1701#I1RKS9#GzZC016#5518#Fusarium_graminearum#unaffected_pathogenicity	41.772	37	1.9e-16	74.7
CTRU_012169	PHI:1161#A4ZGP3#MgMfs1#1047171#Zymoseptoria_tritici#chemistry_target:_sensitivity_to_chemical	41.77	97	3.99e-164	477
CTRU_005460	PHI:2357#E2EAF6#CYP52X1#176275#Beauveria_bassiana#reduced_virulence	41.722	84	2.31e-123	370
CTRU_007022	PHI:1475#I1RBB7#GzHMG007#5518#Fusarium_graminearum#unaffected_pathogenicity	41.705	91	2.91e-139	421
CTRU_001587	PHI:2043#Q8NJ73#XYL-6#318829#Magnaporthe_oryzae#unaffected_pathogenicity	41.667	77	1.37e-76	240
CTRU_013502	PHI:1371#I1RM60#GzC2H034#5518#Fusarium_graminearum#unaffected_pathogenicity	41.667	99	1.5e-72	221
CTRU_004870	PHI:3225#T2C913#Ndo1#36651#Penicillium_digitatum#unaffected_pathogenicity	41.627	100	5.44e-119	350
CTRU_008032	PHI:3387#W7MT31#FVEG_12523#117187#Fusarium_verticillioides#unaffected_pathogenicity	41.623	61	0	693
CTRU_009336	PHI:373#Q59TT3#PLD1#5476#Candida_albicans#reduced_virulence	41.607	56	0	795
CTRU_010585	PHI:1876#I1RD28#GzZC191#5518#Fusarium_graminearum#unaffected_pathogenicity	41.601	97	3.53e-178	526
CTRU_004679	PHI:5188#G4N3U4#MoHPX1#318829#Magnaporthe_oryzae#reduced_virulence	41.597	95	3.3e-50	162
CTRU_009149	PHI:465#P87199#KIN2#5270#Ustilago_maydis#reduced_virulence	41.576	20	1.33e-63	234
CTRU_004562	PHI:5440#G4N1P8#ABA4#318829#Magnaporthe_oryzae#reduced_virulence	41.532	97	1.37e-58	184
CTRU_003347	PHI:3237#B0YDG4#ctrA2#746128#Aspergillus_fumigatus#unaffected_pathogenicity	41.509	75	3.67e-28	102
CTRU_013530	PHI:1763#I1RXE8#GzZC078#5518#Fusarium_graminearum#unaffected_pathogenicity	41.489	91	3.4e-173	514
CTRU_009035	PHI:1991#I1R9K1#GzZC306#5518#Fusarium_graminearum#lethal	41.484	88	2.37e-171	508
CTRU_008415	PHI:262#Q59VQ3#MAD2#5476#Candida_albicans#reduced_virulence	41.475	93	3.77e-55	173
CTRU_012584	PHI:1687#I1S584#GzZC002#5518#Fusarium_graminearum#unaffected_pathogenicity	41.463	97	7.02e-163	478
CTRU_002434	PHI:513#Q5A2T6#ARN1_(SIT1)#5476#Candida_albicans#mixed	41.459	91	1.76e-154	455
CTRU_004203	PHI:1351#I1RCJ3#GzC2H011#5518#Fusarium_graminearum#unaffected_pathogenicity	41.446	95	0	748
CTRU_012473	PHI:5034#G4NHC2#MoADH1#318829#Magnaporthe_oryzae#unaffected_pathogenicity	41.441	92	6.5e-70	220
CTRU_008355	PHI:569#O59937#XYL3#5507#Fusarium_oxysporum#unaffected_pathogenicity	41.441	30	1.53e-15	75.1
CTRU_004292	PHI:2821#Q5ALP9#SNF2#5476#Candida_albicans#reduced_virulence	41.414	9	2.49e-15	79
CTRU_011466	PHI:220#Q9HFU4#MAN1#5207#Cryptococcus_neoformans#reduced_virulence	41.41	97	3.93e-101	306
CTRU_004917	PHI:792#G4MQ72#MGG_09250#318829#Magnaporthe_oryzae#reduced_virulence	41.398	70	2.07e-94	298
CTRU_005308	PHI:5554#Q4Q4W3#LmABCB3#5664#Leishmania_major#reduced_virulence	41.379	90	2.62e-164	487
CTRU_008949	PHI:1914#I1RQ27#GzZC229#5518#Fusarium_graminearum#unaffected_pathogenicity	41.369	62	2.51e-137	432
CTRU_010989	PHI:1514#I1RYV5#GzHOME012#5518#Fusarium_graminearum#unaffected_pathogenicity	41.368	51	7.27e-71	245
CTRU_006268	PHI:465#P87199#KIN2#5270#Ustilago_maydis#reduced_virulence	41.358	30	1.11e-62	228
CTRU_010143	PHI:12#Q01886#HTS1#5017#Cochliobolus_carbonum#loss_of_pathogenicity	41.354	99	0	3755
CTRU_006071	PHI:4615#P29138#Pr1#5530#Metarhizium_anisopliae#unaffected_pathogenicity	41.327	97	4.97e-87	267
CTRU_002313	PHI:191#Q99324#TOM1#39703#Septoria_lycopersici#unaffected_pathogenicity	41.304	99	0	563
CTRU_000594	PHI:2038#G4MQZ2#Mir1#318829#Magnaporthe_oryzae#unaffected_pathogenicity	41.275	79	1.35e-60	195
CTRU_009148	PHI:2570#Q6FM61#CYB2#5478#Candida_glabrata#reduced_virulence	41.27	75	9.97e-12	56.2
CTRU_012108	PHI:2644#P0AA28#thioredoxin_1#28901#Salmonella_enterica#reduced_virulence	41.25	48	1.59e-17	71.6
CTRU_005974	PHI:2101#G4NCW8#Vacuolar_calcium_ion_transporter#318829#Magnaporthe_oryzae#unaffected_pathogenicity	41.25	28	2.38e-47	173
CTRU_003720	PHI:2008#G4MS03#HST1#318829#Magnaporthe_oryzae#unaffected_pathogenicity	41.216	14	5.79e-32	130
CTRU_010791	PHI:1814#I1RV04#GzZC129#5518#Fusarium_graminearum#lethal	41.166	61	3.73e-125	394
CTRU_007978	PHI:3600#Q8TG07#plb1#5478#Candida_glabrata#unaffected_pathogenicity	41.137	90	5.58e-147	439
CTRU_011796	PHI:1825#I1RY88#GzZC140#5518#Fusarium_graminearum#unaffected_pathogenicity	41.126	89	5.7e-163	477
CTRU_011777	PHI:4620#A0A0D3LXG7#PcPL20#4784#Phytophthora_capsici#mixed	41.085	70	1.15e-54	178
CTRU_004830	PHI:479#C5P3X6#MEP1#199306#Coccidioides_posadasii#reduced_virulence	41.079	82	1.85e-49	163
CTRU_003055	PHI:2107#G4N402#Zinc-regulated_transporter_2#318829#Magnaporthe_oryzae#mixed	41.05	96	4.12e-94	293
CTRU_013317	PHI:1392#I1RU67#GzC2H055#5518#Fusarium_graminearum#unaffected_pathogenicity	41.048	71	8.87e-105	327
CTRU_009012	PHI:1481#I1RE60#GzHMG013#5518#Fusarium_graminearum#unaffected_pathogenicity	41.043	91	7.1e-77	245
CTRU_013063	PHI:2032#G4NGA7#VTL1#318829#Magnaporthe_oryzae#unaffected_pathogenicity	41.038	86	9.28e-40	141
CTRU_003405	PHI:5188#G4N3U4#MoHPX1#318829#Magnaporthe_oryzae#reduced_virulence	41.026	79	4.74e-35	123
CTRU_012764	PHI:479#C5P3X6#MEP1#199306#Coccidioides_posadasii#reduced_virulence	41.016	41	4.47e-59	197
CTRU_006280	PHI:3383#W7N2A8#FVEG_12531#117187#Fusarium_verticillioides#unaffected_pathogenicity	40.938	86	1.58e-87	267
CTRU_010149	PHI:4194#V5XZS6#AKT7#5599#Alternaria_alternata#mixed	40.927	96	2e-141	416
CTRU_012946	PHI:1093#I1REI8#FGSG_02077#5518#Fusarium_graminearum#reduced_virulence	40.909	35	4.03e-11	57
CTRU_005697	PHI:2543#Q4WLS1#GCD6#746128#Aspergillus_fumigatus#mixed	40.89	98	4.44e-170	504
CTRU_004261	PHI:2553#Q5AG40#VPS4#5476#Candida_albicans#loss_of_pathogenicity	40.867	36	2.28e-76	252
CTRU_011228	PHI:5631#G4N7H6#FZC36#318829#Magnaporthe_oryzae#unaffected_pathogenicity	40.866	75	2.45e-127	389
CTRU_007620	PHI:4618#A0A0D3LX64#PcPL15#4784#Phytophthora_capsici#mixed	40.842	98	1.27e-86	266
CTRU_005072	PHI:1430#I1S7L4#GzC2H098#5518#Fusarium_graminearum#unaffected_pathogenicity	40.816	40	4.44e-33	122
CTRU_006641	PHI:2358#Q4WZL4#PLD#746128#Aspergillus_fumigatus#reduced_virulence	40.812	57	1.63e-118	384
CTRU_003217	PHI:1662#I1REJ1#GzCCHC002#5518#Fusarium_graminearum#unaffected_pathogenicity	40.811	87	1.85e-90	299
CTRU_005352	PHI:2451#I1S3N8#FAEB1#5518#Fusarium_graminearum#unaffected_pathogenicity	40.803	80	1.75e-65	207
CTRU_005934	PHI:1456#I1RN15#GzAra004#5518#Fusarium_graminearum#unaffected_pathogenicity	40.755	85	3.49e-127	389
CTRU_003701	PHI:3972#L2FHG9#CDA#474922#Colletotrichum_gloeosporioides#unaffected_pathogenicity	40.741	37	6.61e-61	207
CTRU_006796	PHI:713#Q2VLJ3#PKS13_(ZEA2)#5518#Fusarium_graminearum#unaffected_pathogenicity	40.724	76	0	1334
CTRU_002956	PHI:544#Q9P8L8#BCMFS1#40559#Botrytis_cinerea#unaffected_pathogenicity	40.713	95	3.98e-140	416
CTRU_005997	PHI:1472#I1RAZ9#GzHMG004#5518#Fusarium_graminearum#unaffected_pathogenicity	40.701	98	1.14e-123	378
CTRU_004637	PHI:5649#G4NKX6#FZC52#318829#Magnaporthe_oryzae#unaffected_pathogenicity	40.691	88	4.02e-86	274
CTRU_006384	PHI:1721#I1S914#GzZC036#5518#Fusarium_graminearum#unaffected_pathogenicity	40.682	100	3.69e-104	313
CTRU_001591	PHI:1047#A0ST44#CTB6#29003#Cercospora_nicotianae#reduced_virulence	40.599	95	1.51e-81	251
CTRU_013133	PHI:4575#Q5KEF4#NTH2#5207#Cryptococcus_neoformans#increased_virulence_(hypervirulence)	40.598	82	7.47e-55	186
CTRU_011175	PHI:1665#I1RS06#GzCCHC005#5518#Fusarium_graminearum#unaffected_pathogenicity	40.569	94	2.04e-41	141
CTRU_003334	PHI:2377#D2E9W8#DEP3#29001#Alternaria_brassicicola#mixed	40.564	99	2.04e-134	400
CTRU_003388	PHI:5612#G4NHT5#FZC20#318829#Magnaporthe_oryzae#unaffected_pathogenicity	40.467	95	6.53e-121	367
CTRU_011044	PHI:2255#Q0U2A0#Abd1#13684#Parastagonospora_nodorum#unaffected_pathogenicity	40.413	89	6.98e-73	229
CTRU_002979	PHI:2269#Q32WF7#Mdh1#13684#Parastagonospora_nodorum#unaffected_pathogenicity	40.392	70	3.41e-56	182
CTRU_004891	PHI:1071#Q705V7#Gas1#5270#Ustilago_maydis#loss_of_pathogenicity	40.386	97	0	768
CTRU_012309	PHI:1442#I1RG27#GzDNL#5518#Fusarium_graminearum#unaffected_pathogenicity	40.364	99	1.6e-130	389
CTRU_006803	PHI:5186#G4MZ98#MoAPX2#318829#Magnaporthe_oryzae#reduced_virulence	40.359	45	6.84e-43	159
CTRU_007235	PHI:1368#I1RK97#GzC2H029#5518#Fusarium_graminearum#unaffected_pathogenicity	40.338	87	9.14e-81	252
CTRU_001294	PHI:1566#I1RC95#GzOB006#5518#Fusarium_graminearum#lethal	40.323	15	1.13e-49	179
CTRU_008967	PHI:2176#G4N4Y2#ASD4#318829#Magnaporthe_oryzae#loss_of_pathogenicity	40.288	90	4.65e-64	211
CTRU_000408	PHI:5394#J4UPL6#mas5#176275#Beauveria_bassiana#loss_of_pathogenicity	40.281	99	7.02e-77	243
CTRU_011016	PHI:2825#Q5ABG1#SET1#5476#Candida_albicans#reduced_virulence	40.278	18	6.71e-23	102
CTRU_000198	PHI:5042#Q9X4G0#hmgA#287#Pseudomonas_aeruginosa#mixed	40.253	50	5.5e-78	256
CTRU_011337	PHI:4485#Q5APU3#Sac1#5476#Candida_albicans#reduced_virulence	40.252	48	3.87e-61	212
CTRU_011398	PHI:3869#L0BVZ0#AbDhn2#29001#Alternaria_brassicicola#mixed	40.234	59	9.43e-11	60.5
CTRU_005996	PHI:2823#Q59X38#PES1#5476#Candida_albicans#reduced_virulence	40.221	96	3.86e-139	417
CTRU_006891	PHI:541#Q5XTQ4#LIP1#40559#Botrytis_cinerea#unaffected_pathogenicity	40.201	35	2.72e-26	110
CTRU_007720	PHI:115#Q00359#PGX1#5017#Cochliobolus_carbonum#unaffected_pathogenicity	40.194	88	7.24e-82	257
CTRU_011510	PHI:2357#E2EAF6#CYP52X1#176275#Beauveria_bassiana#reduced_virulence	40.192	95	1.79e-121	365
CTRU_001009	PHI:5576#B3VBK9#Ecp6#5499#Passalora_fulva#effector_(plant_avirulence_determinant)	40.179	95	2.28e-45	149
CTRU_010202	PHI:2849#Q99174#cutA#70790#Nectria_haematococca_mpV#unaffected_pathogenicity	40.171	97	9.58e-47	152
CTRU_000585	PHI:1555#I1RDG6#GzMyb019#5518#Fusarium_graminearum#unaffected_pathogenicity	40.162	92	1.13e-139	412
CTRU_008883	PHI:891#G4MVB6#MGG_01748#318829#Magnaporthe_oryzae#reduced_virulence	40.127	87	2.84e-169	513
CTRU_012615	PHI:1763#I1RXE8#GzZC078#5518#Fusarium_graminearum#unaffected_pathogenicity	40.103	96	4.68e-130	395
CTRU_012342	PHI:2563#Q5AH74#DPP3#5476#Candida_albicans#reduced_virulence	40.076	82	4.48e-56	181
CTRU_008224	PHI:2451#I1S3N8#FAEB1#5518#Fusarium_graminearum#unaffected_pathogenicity	40.074	44	6.23e-61	202
CTRU_006840	PHI:4732#Q5NH02#FTT0673p/prsAp#263#Francisella_tularensis#unaffected_pathogenicity	40.063	97	2.61e-78	239
CTRU_005515	PHI:1982#I1RIT3#GzZC297#5518#Fusarium_graminearum#unaffected_pathogenicity	40	84	3.69e-154	464
CTRU_003446	PHI:2644#P0AA28#thioredoxin_1#28901#Salmonella_enterica#reduced_virulence	40	37	8.43e-19	76.3
CTRU_003986	PHI:3972#L2FHG9#CDA#474922#Colletotrichum_gloeosporioides#unaffected_pathogenicity	40	56	1.12e-61	201
CTRU_005392	PHI:5635#G4MNH3#FZC40#318829#Magnaporthe_oryzae#unaffected_pathogenicity	39.952	67	2.04e-87	283
CTRU_006058	PHI:1867#I1RL02#GzZC182#5518#Fusarium_graminearum#unaffected_pathogenicity	39.922	65	7.84e-119	364
CTRU_000845	PHI:2476#G8AA67#CcpelA#27358#Colletotrichum_coccodes#mixed	39.906	63	1.14e-46	158
CTRU_003440	PHI:2570#Q6FM61#CYB2#5478#Candida_glabrata#reduced_virulence	39.873	97	2.11e-115	349
CTRU_009386	PHI:1726#I1S9C7#GzZC041#5518#Fusarium_graminearum#unaffected_pathogenicity	39.835	84	9.49e-74	240
CTRU_005467	PHI:3216#G4MVX4#MoCDIP4#318829#Magnaporthe_oryzae#effector_(plant_avirulence_determinant)	39.834	71	4.7e-41	142
CTRU_006925	PHI:2145#G4MXJ4#MoSSADH#318829#Magnaporthe_oryzae#loss_of_pathogenicity	39.831	94	1.11e-96	300
CTRU_003964	PHI:489#Q5K8C9#TRX1#5207#Cryptococcus_neoformans#reduced_virulence	39.831	91	2.79e-24	87.8
CTRU_012817	PHI:3985#I1RX03#FGSG_08844_(Sc_gpi7)#5518#Fusarium_graminearum#unaffected_pathogenicity	39.82	67	3.73e-84	281
CTRU_003070	PHI:4610#A5IXN3#pdhB#2110#Mycoplasma_agalactiae#reduced_virulence	39.806	75	1.31e-70	223
CTRU_010554	PHI:1088#I1RZC6#FGSG_09759#5518#Fusarium_graminearum#unaffected_pathogenicity	39.796	31	1.49e-32	127
CTRU_004456	PHI:2570#Q6FM61#CYB2#5478#Candida_glabrata#reduced_virulence	39.785	16	6.54e-12	65.5
CTRU_012940	PHI:166#Q9UUS7#CHIP2#474922#Colletotrichum_gloeosporioides#unaffected_pathogenicity	39.763	59	1.58e-63	216
CTRU_000767	PHI:1758#I1RXV2#GzZC073#5518#Fusarium_graminearum#unaffected_pathogenicity	39.753	85	1.08e-90	291
CTRU_000510	PHI:464#P87198#KIN1#5270#Ustilago_maydis#unaffected_pathogenicity	39.746	46	2.32e-83	292
CTRU_004574	PHI:4620#A0A0D3LXG7#PcPL20#4784#Phytophthora_capsici#mixed	39.738	89	7.03e-47	155
CTRU_008042	PHI:1030#O60034#bcatrA#40559#Botrytis_cinerea#unaffected_pathogenicity	39.728	95	0	1049
CTRU_009646	PHI:3314#G4MNN4#cca1#318829#Magnaporthe_oryzae#loss_of_pathogenicity	39.723	99	1.76e-66	216
CTRU_009143	PHI:434#P0C954#GEL2#746128#Aspergillus_fumigatus#reduced_virulence	39.723	91	3.9e-91	282
CTRU_012191	PHI:4046#Q5ABY5#hpd1#5476#Candida_albicans#reduced_virulence	39.701	94	8.4e-68	214
CTRU_010499	PHI:255#Q9Y8A2#FUM1_(FUM5)#5127#Fusarium_fujikuroi#unaffected_pathogenicity	39.683	48	0	865
CTRU_001684	PHI:4620#A0A0D3LXG7#PcPL20#4784#Phytophthora_capsici#mixed	39.662	92	1.53e-47	156
CTRU_009618	PHI:1390#I1RU53#GzC2H053#5518#Fusarium_graminearum#unaffected_pathogenicity	39.655	19	2.68e-48	182
CTRU_006444	PHI:509#Q96VB3#AFT3#5599#Alternaria_alternata#loss_of_pathogenicity	39.636	87	2.03e-68	213
CTRU_001153	PHI:1772#I1S053#GzZC087#5518#Fusarium_graminearum#reduced_virulence	39.614	85	5.24e-48	165
CTRU_000602	PHI:3914#Q0V515#Sdh1#13684#Parastagonospora_nodorum#reduced_virulence	39.612	89	1.89e-111	339
CTRU_006460	PHI:552#Q96WM9#BcLCC2#40559#Botrytis_cinerea#unaffected_pathogenicity	39.604	100	3.61e-134	401
CTRU_000706	PHI:1772#I1S053#GzZC087#5518#Fusarium_graminearum#reduced_virulence	39.604	80	4.52e-40	143
CTRU_003404	PHI:4024#G4N740#MoST1#318829#Magnaporthe_oryzae#unaffected_pathogenicity	39.592	88	1.02e-111	341
CTRU_011705	PHI:441#Q6A2T2#BTP1#40559#Botrytis_cinerea#mixed	39.583	36	6.41e-17	77.4
CTRU_006102	PHI:785#G4NIS9#MGG_04128#318829#Magnaporthe_oryzae#reduced_virulence	39.583	74	9.95e-118	361
CTRU_013048	PHI:479#C5P3X6#MEP1#199306#Coccidioides_posadasii#reduced_virulence	39.552	85	1.51e-57	184
CTRU_011683	PHI:1991#I1R9K1#GzZC306#5518#Fusarium_graminearum#lethal	39.542	89	1.17e-137	419
CTRU_012965	PHI:2379#D2E9X0#DEP5#29001#Alternaria_brassicicola#mixed	39.535	54	2.78e-15	69.7
CTRU_006584	PHI:881#G4MS58#MGG_04556#318829#Magnaporthe_oryzae#reduced_virulence	39.528	97	1.68e-71	223
CTRU_007423	PHI:3126#D4I307#argD#552#Erwinia_amylovora#mixed	39.494	83	1.46e-97	297
CTRU_008206	PHI:3383#W7N2A8#FVEG_12531#117187#Fusarium_verticillioides#unaffected_pathogenicity	39.474	87	1.45e-81	253
CTRU_000534	PHI:2570#Q6FM61#CYB2#5478#Candida_glabrata#reduced_virulence	39.457	94	1.03e-101	315
CTRU_012172	PHI:1030#O60034#bcatrA#40559#Botrytis_cinerea#unaffected_pathogenicity	39.442	93	0	593
CTRU_010834	PHI:3381#W7N2B4#FVEG_12533#117187#Fusarium_verticillioides#unaffected_pathogenicity	39.44	78	9.46e-94	300
CTRU_008187	PHI:243#O93841#CHIP6#474922#Colletotrichum_gloeosporioides#reduced_virulence	39.437	74	1.1e-171	521
CTRU_009365	PHI:2043#Q8NJ73#XYL-6#318829#Magnaporthe_oryzae#unaffected_pathogenicity	39.423	54	2.12e-67	221
CTRU_009820	PHI:4723#A0A0D2XJY4#gnn1#5507#Fusarium_oxysporum#unaffected_pathogenicity	39.394	86	5.81e-56	191
CTRU_003609	PHI:4231#G5EHM3#MoFLP1#318829#Magnaporthe_oryzae#reduced_virulence	39.384	76	5.31e-49	166
CTRU_006904	PHI:2357#E2EAF6#CYP52X1#176275#Beauveria_bassiana#reduced_virulence	39.376	49	6.61e-113	357
CTRU_005998	PHI:465#P87199#KIN2#5270#Ustilago_maydis#reduced_virulence	39.37	32	2.21e-65	238
CTRU_005939	PHI:346#Q8J214#CRU1#5270#Ustilago_maydis#reduced_virulence	39.368	57	1.4e-86	278
CTRU_006461	PHI:1707#I1RJY6#GzZC022#5518#Fusarium_graminearum#unaffected_pathogenicity	39.357	77	3.16e-144	441
CTRU_008460	PHI:3238#B0XUP5#ctrC#746128#Aspergillus_fumigatus#unaffected_pathogenicity	39.344	85	5.63e-39	131
CTRU_010423	PHI:544#Q9P8L8#BCMFS1#40559#Botrytis_cinerea#unaffected_pathogenicity	39.33	65	1.94e-140	427
CTRU_012855	PHI:2032#G4NGA7#VTL1#318829#Magnaporthe_oryzae#unaffected_pathogenicity	39.328	69	6.08e-108	335
CTRU_005327	PHI:2322#Q4WF54#SidH#746128#Aspergillus_fumigatus#reduced_virulence	39.326	94	7.51e-68	209
CTRU_008624	PHI:552#Q96WM9#BcLCC2#40559#Botrytis_cinerea#unaffected_pathogenicity	39.315	100	6.91e-133	398
CTRU_009417	PHI:2227#D4III8#pao#5270#Ustilago_maydis#mixed	39.286	96	1.77e-93	292
CTRU_003330	PHI:4024#G4N740#MoST1#318829#Magnaporthe_oryzae#unaffected_pathogenicity	39.264	88	1.5e-111	340
CTRU_011331	PHI:1662#I1REJ1#GzCCHC002#5518#Fusarium_graminearum#unaffected_pathogenicity	39.261	96	5.23e-111	362
CTRU_003807	PHI:2269#Q32WF7#Mdh1#13684#Parastagonospora_nodorum#unaffected_pathogenicity	39.245	72	9.68e-51	168
CTRU_008411	PHI:1936#I1RFG1#GzZC251#5518#Fusarium_graminearum#unaffected_pathogenicity	39.216	99	2.88e-159	472
CTRU_003940	PHI:3162#G4MXJ1#Mohik8#318829#Magnaporthe_oryzae#loss_of_pathogenicity	39.213	48	7.8e-134	444
CTRU_010802	PHI:812#G4NIB5#MGG_10702#318829#Magnaporthe_oryzae#reduced_virulence	39.202	92	4.77e-100	305
CTRU_009795	PHI:1566#I1RC95#GzOB006#5518#Fusarium_graminearum#lethal	39.2	27	6.21e-50	179
CTRU_007747	PHI:3378#G9JLA8#Plegl1#285811#Pyrenochaeta_lycopersici#unaffected_pathogenicity	39.189	83	1.81e-50	163
CTRU_008420	PHI:1458#Q4I7F9#GzAra006#5518#Fusarium_graminearum#unaffected_pathogenicity	39.183	64	1.72e-76	255
CTRU_000781	PHI:5186#G4MZ98#MoAPX2#318829#Magnaporthe_oryzae#reduced_virulence	39.175	7	1.74e-14	76.3
CTRU_007574	PHI:812#G4NIB5#MGG_10702#318829#Magnaporthe_oryzae#reduced_virulence	39.173	50	2.02e-87	282
CTRU_012024	PHI:4619#A0A0D3LXF0#PcPL16#4784#Phytophthora_capsici#mixed	39.167	70	2.42e-72	233
CTRU_006509	PHI:544#Q9P8L8#BCMFS1#40559#Botrytis_cinerea#unaffected_pathogenicity	39.146	98	2.25e-127	384
CTRU_012103	PHI:4891#Q5A5P7#orf19.5352#5476#Candida_albicans#unaffected_pathogenicity	39.08	47	9.11e-78	252
CTRU_003381	PHI:24#Q00903#Avenacinase_gene#29850#Gaeumannomyces_graminis#mixed	39.075	89	3.1e-168	509
CTRU_013121	PHI:3630#L7N655#PepN#1773#Mycobacterium_tuberculosis#increased_virulence_(hypervirulence)	39.053	37	8.49e-56	205
CTRU_006608	PHI:2625#P65882#purA#28901#Salmonella_enterica#reduced_virulence	39.041	98	2.18e-100	304
CTRU_005377	PHI:1893#I1RNY0#GzZC208#5518#Fusarium_graminearum#unaffected_pathogenicity	39.019	90	1.76e-104	320
CTRU_004334	PHI:3972#L2FHG9#CDA#474922#Colletotrichum_gloeosporioides#unaffected_pathogenicity	38.983	83	8.19e-44	150
CTRU_010277	PHI:4620#A0A0D3LXG7#PcPL20#4784#Phytophthora_capsici#mixed	38.967	62	3.7e-41	142
CTRU_003034	PHI:2802#B2ZRQ4#3hnr#93612#Setosphaeria_turcica#unaffected_pathogenicity	38.951	57	5.47e-50	168
CTRU_003937	PHI:1746#I1RWV5#GzZC061#5518#Fusarium_graminearum#unaffected_pathogenicity	38.906	99	0	616
CTRU_001406	PHI:887#G4N4U0#MGG_05174#318829#Magnaporthe_oryzae#reduced_virulence	38.889	71	3.17e-37	133
CTRU_001085	PHI:1795#I1RSX8#GzZC110#5518#Fusarium_graminearum#unaffected_pathogenicity	38.88	97	9.3e-154	454
CTRU_012324	PHI:1327#I1RQS2#GzbZIP009#5518#Fusarium_graminearum#unaffected_pathogenicity	38.844	92	1.51e-114	353
CTRU_007933	PHI:106#O13289#CAT1#5476#Candida_albicans#reduced_virulence	38.831	80	9.51e-108	330
CTRU_005148	PHI:1488#I1RSA6#GzHMG020#5518#Fusarium_graminearum#unaffected_pathogenicity	38.824	99	0	651
CTRU_003902	PHI:1322#I1RG94#GzbZIP004#5518#Fusarium_graminearum#unaffected_pathogenicity	38.806	21	2.81e-11	61.2
CTRU_000188	PHI:1784#I1S2A9#GzZC099#5518#Fusarium_graminearum#unaffected_pathogenicity	38.796	84	1.51e-61	201
CTRU_007253	PHI:2570#Q6FM61#CYB2#5478#Candida_glabrata#reduced_virulence	38.793	64	2.09e-98	313
CTRU_008472	PHI:5393#W7N216#GLX#117187#Fusarium_verticillioides#reduced_virulence	38.776	21	1.51e-12	67.4
CTRU_001008	PHI:2540#Q4WX65#IPP1#746128#Aspergillus_fumigatus#lethal	38.762	88	1.38e-63	205
CTRU_006109	PHI:2107#G4N402#Zinc-regulated_transporter_2#318829#Magnaporthe_oryzae#mixed	38.753	89	1.38e-88	280
CTRU_003630	PHI:325#Q6ZX14#ACE1#318829#Magnaporthe_oryzae#effector_(plant_avirulence_determinant)	38.741	99	0	2670
CTRU_012358	PHI:5440#G4N1P8#ABA4#318829#Magnaporthe_oryzae#reduced_virulence	38.735	97	3.12e-51	166
CTRU_001868	PHI:465#P87199#KIN2#5270#Ustilago_maydis#reduced_virulence	38.728	29	5.83e-59	218
CTRU_002905	PHI:4615#P29138#Pr1#5530#Metarhizium_anisopliae#unaffected_pathogenicity	38.725	96	2.66e-79	248
CTRU_002606	PHI:1363#I1RJ74#TRI15#5518#Fusarium_graminearum#unaffected_pathogenicity	38.719	97	7.98e-68	214
CTRU_000876	PHI:242#G1UAE0#CaTPS2#5476#Candida_albicans#reduced_virulence	38.71	70	2.77e-134	421
CTRU_012791	PHI:4610#A5IXN3#pdhB#2110#Mycoplasma_agalactiae#reduced_virulence	38.658	81	1.07e-56	186
CTRU_011650	PHI:68#P0CY26#SAP1#5476#Candida_albicans#reduced_virulence	38.631	85	2.7e-64	210
CTRU_010387	PHI:513#Q5A2T6#ARN1_(SIT1)#5476#Candida_albicans#mixed	38.621	97	2.69e-140	417
CTRU_009530	PHI:4618#A0A0D3LX64#PcPL15#4784#Phytophthora_capsici#mixed	38.601	73	4.91e-66	216
CTRU_012570	PHI:55#Q92217#PKS1#5016#Cochliobolus_heterostrophus#reduced_virulence	38.594	58	0	849
CTRU_008903	PHI:2177#G4MQP9#PAS1#318829#Magnaporthe_oryzae#unaffected_pathogenicity	38.585	40	2.78e-54	200
CTRU_007444	PHI:2247#Q0UDE7#Sch1#13684#Parastagonospora_nodorum#unaffected_pathogenicity	38.579	73	7.52e-21	87.4
CTRU_008379	PHI:544#Q9P8L8#BCMFS1#40559#Botrytis_cinerea#unaffected_pathogenicity	38.574	99	1.01e-130	392
CTRU_010342	PHI:2171#G4NJD1#Peroxisomal_copper_amine_oxidase#318829#Magnaporthe_oryzae#reduced_virulence	38.571	88	2.64e-120	370
CTRU_009761	PHI:2570#Q6FM61#CYB2#5478#Candida_glabrata#reduced_virulence	38.569	95	2.18e-107	330
CTRU_003316	PHI:1843#I1S4X3#GzZC158#5518#Fusarium_graminearum#unaffected_pathogenicity	38.53	58	8.89e-95	313
CTRU_009963	PHI:255#Q9Y8A2#FUM1_(FUM5)#5127#Fusarium_fujikuroi#unaffected_pathogenicity	38.489	99	0	1643
CTRU_005661	PHI:1719#I1S9U4#GzZC034#5518#Fusarium_graminearum#unaffected_pathogenicity	38.474	99	1.09e-140	419
CTRU_002971	PHI:4640#J9VN27#VPS27#5207#Cryptococcus_neoformans#loss_of_pathogenicity	38.462	68	2.53e-88	289
CTRU_012214	PHI:2304#B0JFC8#BCFHG1#40559#Botrytis_cinerea#unaffected_pathogenicity	38.462	79	1.32e-27	104
CTRU_002440	PHI:4618#A0A0D3LX64#PcPL15#4784#Phytophthora_capsici#mixed	38.442	94	4.2e-73	231
CTRU_003935	PHI:2106#G4N054#1-phosphatidylinositol-4,5-bisphosphate_phosphodiesterase_delta_1#318829#Magnaporthe_oryzae#reduced_virulence	38.439	83	3.98e-125	388
CTRU_005367	PHI:4197#Q5KAG0#LHC1#5207#Cryptococcus_neoformans#reduced_virulence	38.438	70	1.46e-58	197
CTRU_004448	PHI:1094#I1RL30#FGSG_04610#5518#Fusarium_graminearum#unaffected_pathogenicity	38.418	91	1.37e-122	370
CTRU_009945	PHI:1552#I1S0N5#GzMyb016#5518#Fusarium_graminearum#unaffected_pathogenicity	38.39	17	2.36e-65	241
CTRU_012882	PHI:2834#C3PTB1#LAM1#5016#Cochliobolus_heterostrophus#reduced_virulence	38.387	98	2.76e-58	191
CTRU_005718	PHI:184#Q9HFZ2#RBT4#5476#Candida_albicans#reduced_virulence	38.384	73	2.8e-22	92
CTRU_004980	PHI:184#Q9HFZ2#RBT4#5476#Candida_albicans#reduced_virulence	38.346	63	2.25e-24	96.3
CTRU_012230	PHI:325#Q6ZX14#ACE1#318829#Magnaporthe_oryzae#effector_(plant_avirulence_determinant)	38.327	99	0	2635
CTRU_003723	PHI:4171#P06618#iaaH-1#29438#Pseudomonas_savastanoi#reduced_virulence	38.326	45	1.64e-28	115
CTRU_002586	PHI:2897#A0A059UDR8#BEC1019#34373#Blumeria_graminis#reduced_virulence	38.318	99	3.09e-75	231
CTRU_013171	PHI:616#Q8Z4N6#sseA#28901#Salmonella_enterica#reduced_virulence	38.306	72	8.48e-45	152
CTRU_005321	PHI:544#Q9P8L8#BCMFS1#40559#Botrytis_cinerea#unaffected_pathogenicity	38.298	93	3.51e-118	361
CTRU_000262	PHI:1557#I1RBU9#GzNH002#5518#Fusarium_graminearum#unaffected_pathogenicity	38.293	89	8.46e-90	278
CTRU_007806	PHI:1949#I1RI60#GzZC264#5518#Fusarium_graminearum#lethal	38.278	66	6.45e-40	140
CTRU_000847	PHI:1094#I1RL30#FGSG_04610#5518#Fusarium_graminearum#unaffected_pathogenicity	38.262	96	7.66e-120	362
CTRU_005538	PHI:544#Q9P8L8#BCMFS1#40559#Botrytis_cinerea#unaffected_pathogenicity	38.251	94	1.87e-114	350
CTRU_008283	PHI:812#G4NIB5#MGG_10702#318829#Magnaporthe_oryzae#reduced_virulence	38.25	37	6.14e-87	285
CTRU_008353	PHI:1926#I1RKP6#GzZC241#5518#Fusarium_graminearum#unaffected_pathogenicity	38.241	99	5.57e-74	238
CTRU_008600	PHI:3014#G5EHD3#MoAND1#318829#Magnaporthe_oryzae#reduced_virulence	38.235	9	3.44e-24	108
CTRU_001857	PHI:3972#L2FHG9#CDA#474922#Colletotrichum_gloeosporioides#unaffected_pathogenicity	38.17	86	8.88e-58	189
CTRU_002166	PHI:5353#I1RIS2#Famfs1#282267#Fusarium_asiaticum#reduced_virulence	38.153	99	1.96e-119	360
CTRU_000329	PHI:2032#G4NGA7#VTL1#318829#Magnaporthe_oryzae#unaffected_pathogenicity	38.15	85	9.77e-121	365
CTRU_004038	PHI:443#I1RE58#CBL1#5518#Fusarium_graminearum#reduced_virulence	38.147	87	7.36e-74	235
CTRU_010421	PHI:1605#I1S216#GzOB046#5518#Fusarium_graminearum#unaffected_pathogenicity	38.144	13	1.82e-12	67.8
CTRU_010039	PHI:199#Q9P304#AOX1#5499#Passalora_fulva#reduced_virulence	38.117	97	9.36e-147	437
CTRU_011498	PHI:2393#I1R980#Related_to_O-methylsterigmatocystin_oxidoreductase#5518#Fusarium_graminearum#increased_virulence_(hypervirulence)	38.105	91	6.9e-115	346
CTRU_000763	PHI:3985#I1RX03#FGSG_08844_(Sc_gpi7)#5518#Fusarium_graminearum#unaffected_pathogenicity	38.095	15	2.02e-12	68.2
CTRU_004488	PHI:508#Q96VB5#AFT1#5599#Alternaria_alternata#loss_of_pathogenicity	38.079	94	7.63e-124	375
CTRU_000013	PHI:1648#I1RWP1#GzWing020#5518#Fusarium_graminearum#reduced_virulence	38.077	49	1.44e-138	473
CTRU_000703	PHI:2022#Q12634#BUF1#318829#Magnaporthe_oryzae#loss_of_pathogenicity	38.077	96	4.09e-47	156
CTRU_006713	PHI:2185#G4MUT8#PIC1#318829#Magnaporthe_oryzae#unaffected_pathogenicity	38.043	31	5.1e-27	115
CTRU_010732	PHI:1964#I1RQU2#GzZC279#5518#Fusarium_graminearum#unaffected_pathogenicity	38.033	100	1.45e-60	197
CTRU_002078	PHI:3312#G4MT75#gta1#318829#Magnaporthe_oryzae#reduced_virulence	38.026	94	4.78e-147	445
CTRU_002763	PHI:3004#A6QHK8#ClpX#1280#Staphylococcus_aureus#reduced_virulence	38.017	60	1.14e-68	226
CTRU_013205	PHI:255#Q9Y8A2#FUM1_(FUM5)#5127#Fusarium_fujikuroi#unaffected_pathogenicity	38.007	98	0	1688
CTRU_003511	PHI:552#Q96WM9#BcLCC2#40559#Botrytis_cinerea#unaffected_pathogenicity	38	91	2.36e-114	350
CTRU_003046	PHI:1679#I1RW03#GzMIZ001#5518#Fusarium_graminearum#unaffected_pathogenicity	38	84	6.47e-64	207
CTRU_000183	PHI:546#Q2LMP0#XYN11A#40559#Botrytis_cinerea#reduced_virulence	38	77	2.07e-41	139
CTRU_000783	PHI:812#G4NIB5#MGG_10702#318829#Magnaporthe_oryzae#reduced_virulence	37.995	94	1.58e-93	288
CTRU_002934	PHI:143#P32964#CHT#5563#Gloeocercospora_sorghi#unaffected_pathogenicity	37.982	99	5.31e-79	243
CTRU_006928	PHI:1260#I1RUC7#FGSG_07816#5518#Fusarium_graminearum#unaffected_pathogenicity	37.963	9	1.58e-11	66.2
CTRU_013242	PHI:716#Q2VLJ1#ZEB1#5518#Fusarium_graminearum#unaffected_pathogenicity	37.895	97	1.09e-120	366
CTRU_002757	PHI:339#Q96VL3#CLPT1#290576#Colletotrichum_lindemuthianum#reduced_virulence	37.885	99	1.97e-50	160
CTRU_008259	PHI:319#Q875L6#SQL2#5270#Ustilago_maydis#reduced_virulence	37.862	40	7.42e-94	328
CTRU_009940	PHI:211#C4YFX2#CaTUP1#5476#Candida_albicans#reduced_virulence	37.849	18	3.09e-40	154
CTRU_007225	PHI:2193#G4NAT9#MoRgs2#318829#Magnaporthe_oryzae#unaffected_pathogenicity	37.825	97	1.86e-90	287
CTRU_004441	PHI:4194#V5XZS6#AKT7#5599#Alternaria_alternata#mixed	37.822	91	2.02e-116	352
CTRU_004545	PHI:2968#J9VQA5#Hxs1#5207#Cryptococcus_neoformans#reduced_virulence	37.805	90	1.45e-113	344
CTRU_004166	PHI:4992#Q5A7M9#rhr2#5476#Candida_albicans#reduced_virulence	37.778	91	8.84e-48	156
CTRU_012462	PHI:4620#A0A0D3LXG7#PcPL20#4784#Phytophthora_capsici#mixed	37.759	65	4.1e-45	153
CTRU_011395	PHI:3893#I1S042#FgEBR1#5518#Fusarium_graminearum#reduced_virulence	37.747	99	4.59e-107	352
CTRU_006073	PHI:3216#G4MVX4#MoCDIP4#318829#Magnaporthe_oryzae#effector_(plant_avirulence_determinant)	37.745	81	7.28e-29	108
CTRU_010168	PHI:2357#E2EAF6#CYP52X1#176275#Beauveria_bassiana#reduced_virulence	37.736	99	4.79e-123	368
CTRU_011949	PHI:5606#G4N134#FZC15#318829#Magnaporthe_oryzae#unaffected_pathogenicity	37.717	99	7.61e-75	245
CTRU_008548	PHI:1854#I1S054#GzZC169#5518#Fusarium_graminearum#unaffected_pathogenicity	37.705	97	2.38e-154	463
CTRU_010673	PHI:413#Q5GFD3#MPD1#13684#Parastagonospora_nodorum#unaffected_pathogenicity	37.701	42	6.63e-78	257
CTRU_003308	PHI:5440#G4N1P8#ABA4#318829#Magnaporthe_oryzae#reduced_virulence	37.698	99	6.78e-43	144
CTRU_006066	PHI:511#Q59RG0#CaNAG4#5476#Candida_albicans#reduced_virulence	37.692	87	1.55e-23	93.2
CTRU_009227	PHI:2821#Q5ALP9#SNF2#5476#Candida_albicans#reduced_virulence	37.689	31	9.05e-93	330
CTRU_007499	PHI:3390#W7MT28#FVEG_12520#117187#Fusarium_verticillioides#unaffected_pathogenicity	37.671	40	1.08e-12	65.1
CTRU_009206	PHI:1436#I1SA30#GzC2H105#5518#Fusarium_graminearum#reduced_virulence	37.658	39	8.48e-65	218
CTRU_012784	PHI:4475#G4MUR7#MoTup1#318829#Magnaporthe_oryzae#loss_of_pathogenicity	37.657	17	3.21e-35	140
CTRU_007335	PHI:3381#W7N2B4#FVEG_12533#117187#Fusarium_verticillioides#unaffected_pathogenicity	37.63	91	1.87e-90	289
CTRU_006607	PHI:3378#G9JLA8#Plegl1#285811#Pyrenochaeta_lycopersici#unaffected_pathogenicity	37.611	93	1.38e-31	113
CTRU_010026	PHI:3381#W7N2B4#FVEG_12533#117187#Fusarium_verticillioides#unaffected_pathogenicity	37.611	86	1.53e-78	258
CTRU_001737	PHI:1391#I1RU55#GzC2H054#5518#Fusarium_graminearum#unaffected_pathogenicity	37.597	73	4.95e-33	127
CTRU_007049	PHI:4732#Q5NH02#FTT0673p/prsAp#263#Francisella_tularensis#unaffected_pathogenicity	37.561	43	8.82e-43	152
CTRU_008427	PHI:3216#G4MVX4#MoCDIP4#318829#Magnaporthe_oryzae#effector_(plant_avirulence_determinant)	37.559	54	1.21e-28	110
CTRU_007764	PHI:1260#I1RUC7#FGSG_07816#5518#Fusarium_graminearum#unaffected_pathogenicity	37.559	10	1.24e-24	109
CTRU_011283	PHI:812#G4NIB5#MGG_10702#318829#Magnaporthe_oryzae#reduced_virulence	37.555	96	9.81e-93	286
CTRU_007033	PHI:1482#I1RKH7#GzHMG014#5518#Fusarium_graminearum#unaffected_pathogenicity	37.539	85	1.16e-44	155
CTRU_013469	PHI:3387#W7MT31#FVEG_12523#117187#Fusarium_verticillioides#unaffected_pathogenicity	37.519	50	0	754
CTRU_006815	PHI:1458#Q4I7F9#GzAra006#5518#Fusarium_graminearum#unaffected_pathogenicity	37.5	11	5.18e-12	67.4
CTRU_002927	PHI:2196#G4NFS7#MoRgs5#318829#Magnaporthe_oryzae#unaffected_pathogenicity	37.47	80	1e-167	510
CTRU_005542	PHI:4024#G4N740#MoST1#318829#Magnaporthe_oryzae#unaffected_pathogenicity	37.452	89	2.62e-101	315
CTRU_006004	PHI:339#Q96VL3#CLPT1#290576#Colletotrichum_lindemuthianum#reduced_virulence	37.438	90	1.68e-35	122
CTRU_007937	PHI:243#O93841#CHIP6#474922#Colletotrichum_gloeosporioides#reduced_virulence	37.365	70	3.6e-162	500
CTRU_013472	PHI:719#I1RUB2#GzFUS1#5518#Fusarium_graminearum#unaffected_pathogenicity	37.361	62	0	909
CTRU_002583	PHI:2108#Q9UWF0#CAM#318829#Magnaporthe_oryzae#mixed	37.333	99	4.61e-32	109
CTRU_013551	PHI:2145#G4MXJ4#MoSSADH#318829#Magnaporthe_oryzae#loss_of_pathogenicity	37.327	87	1.58e-75	244
CTRU_006678	PHI:5034#G4NHC2#MoADH1#318829#Magnaporthe_oryzae#unaffected_pathogenicity	37.313	92	3.08e-53	177
CTRU_003529	PHI:1688#I1RWZ1#GzZC003#5518#Fusarium_graminearum#unaffected_pathogenicity	37.246	99	6.95e-138	416
CTRU_013261	PHI:1087#I1RKU0#FGSG_04510#5518#Fusarium_graminearum#unaffected_pathogenicity	37.224	92	1.55e-58	189
CTRU_002860	PHI:255#Q9Y8A2#FUM1_(FUM5)#5127#Fusarium_fujikuroi#unaffected_pathogenicity	37.207	81	0	1230
CTRU_011915	PHI:6075#G8BJ74#och1#5480#Candida_parapsilosis#reduced_virulence	37.2	66	4.14e-39	140
CTRU_009970	PHI:255#Q9Y8A2#FUM1_(FUM5)#5127#Fusarium_fujikuroi#unaffected_pathogenicity	37.198	62	0	852
CTRU_007663	PHI:1812#I1RV71#GzZC127#5518#Fusarium_graminearum#unaffected_pathogenicity	37.185	99	2.49e-121	371
CTRU_006016	PHI:1754#I1S1D6#GzZC069#5518#Fusarium_graminearum#unaffected_pathogenicity	37.156	92	4e-40	138
CTRU_006003	PHI:4485#Q5APU3#Sac1#5476#Candida_albicans#reduced_virulence	37.152	86	1.07e-128	392
CTRU_005532	PHI:5186#G4MZ98#MoAPX2#318829#Magnaporthe_oryzae#reduced_virulence	37.143	57	1.9e-36	137
CTRU_002759	PHI:4000#G4NCH6#Pex14#318829#Magnaporthe_oryzae#unaffected_pathogenicity	37.143	99	1.82e-71	225
CTRU_009069	PHI:5394#J4UPL6#mas5#176275#Beauveria_bassiana#loss_of_pathogenicity	37.127	87	1.1e-54	184
CTRU_013674	PHI:3381#W7N2B4#FVEG_12533#117187#Fusarium_verticillioides#unaffected_pathogenicity	37.118	96	2.04e-79	258
CTRU_012675	PHI:673#Q30E79#Can1#5207#Cryptococcus_neoformans#unaffected_pathogenicity	37.104	88	1.26e-41	139
CTRU_012661	PHI:325#Q6ZX14#ACE1#318829#Magnaporthe_oryzae#effector_(plant_avirulence_determinant)	37.078	99	0	1904
CTRU_009451	PHI:2171#G4NJD1#Peroxisomal_copper_amine_oxidase#318829#Magnaporthe_oryzae#reduced_virulence	37.069	99	8.1e-131	400
CTRU_010234	PHI:566#Q9C1F9#cel2#5017#Cochliobolus_carbonum#unaffected_pathogenicity	37.061	86	1.49e-76	245
CTRU_005186	PHI:267#Q9UW87#MLT1#5476#Candida_albicans#reduced_virulence	37.061	41	1.6e-112	388
CTRU_011265	PHI:3914#Q0V515#Sdh1#13684#Parastagonospora_nodorum#reduced_virulence	37.06	96	5.89e-95	294
CTRU_011105	PHI:1804#I1RUX5#GzZC119#5518#Fusarium_graminearum#unaffected_pathogenicity	37.043	76	5.03e-118	367
CTRU_005446	PHI:1097#I1RE92#FGSG_01974#5518#Fusarium_graminearum#reduced_virulence	37.037	96	1.55e-33	115
CTRU_008943	PHI:2821#Q5ALP9#SNF2#5476#Candida_albicans#reduced_virulence	37.037	14	1.69e-19	92.8
CTRU_009027	PHI:3126#D4I307#argD#552#Erwinia_amylovora#mixed	37.026	73	3.64e-49	171
CTRU_004056	PHI:1934#I1RC69#GzZC249#5518#Fusarium_graminearum#unaffected_pathogenicity	37.021	95	7.85e-87	271
CTRU_001630	PHI:1835#I1RIL1#GzZC150#5518#Fusarium_graminearum#unaffected_pathogenicity	37.015	97	1.59e-146	438
CTRU_000037	PHI:819#G4MZS1#MGG_07061#318829#Magnaporthe_oryzae#reduced_virulence	37.003	96	2.89e-127	389
CTRU_010493	PHI:2256#Q0UA24#Xdh1#13684#Parastagonospora_nodorum#unaffected_pathogenicity	36.991	87	1.18e-72	228
CTRU_009655	PHI:383#Q5AD07#SOD5#5476#Candida_albicans#loss_of_pathogenicity	36.986	58	3.6e-26	99.8
CTRU_009781	PHI:716#Q2VLJ1#ZEB1#5518#Fusarium_graminearum#unaffected_pathogenicity	36.976	82	2.64e-111	344
CTRU_009914	PHI:1260#I1RUC7#FGSG_07816#5518#Fusarium_graminearum#unaffected_pathogenicity	36.957	11	8.44e-15	77
CTRU_009641	PHI:2490#E9B636#MCA#5665#Leishmania_mexicana#mixed	36.949	64	4.16e-53	182
CTRU_006185	PHI:1474#I1RB89#GzHMG006#5518#Fusarium_graminearum#unaffected_pathogenicity	36.946	94	8.45e-111	357
CTRU_011465	PHI:1868#I1RKR4#GzZC183#5518#Fusarium_graminearum#unaffected_pathogenicity	36.941	80	2.5e-31	123
CTRU_007142	PHI:2357#E2EAF6#CYP52X1#176275#Beauveria_bassiana#reduced_virulence	36.932	94	8.98e-90	283
CTRU_011819	PHI:2032#G4NGA7#VTL1#318829#Magnaporthe_oryzae#unaffected_pathogenicity	36.932	88	2.17e-96	301
CTRU_012006	PHI:1456#I1RN15#GzAra004#5518#Fusarium_graminearum#unaffected_pathogenicity	36.929	86	7.04e-91	293
CTRU_013002	PHI:1896#I1RNR1#GzZC211#5518#Fusarium_graminearum#unaffected_pathogenicity	36.913	77	3.88e-83	273
CTRU_000836	PHI:812#G4NIB5#MGG_10702#318829#Magnaporthe_oryzae#reduced_virulence	36.893	80	2.76e-82	260
CTRU_007913	PHI:5647#G4MQA4#FZC50#318829#Magnaporthe_oryzae#unaffected_pathogenicity	36.889	68	2.6e-81	271
CTRU_000567	PHI:2357#E2EAF6#CYP52X1#176275#Beauveria_bassiana#reduced_virulence	36.871	98	2.41e-101	313
CTRU_008266	PHI:3381#W7N2B4#FVEG_12533#117187#Fusarium_verticillioides#unaffected_pathogenicity	36.853	93	1.44e-83	270
CTRU_001340	PHI:1778#I1S353#GzZC093#5518#Fusarium_graminearum#unaffected_pathogenicity	36.842	19	4.68e-11	62.8
CTRU_009503	PHI:5440#G4N1P8#ABA4#318829#Magnaporthe_oryzae#reduced_virulence	36.842	96	6.64e-40	136
CTRU_010818	PHI:2043#Q8NJ73#XYL-6#318829#Magnaporthe_oryzae#unaffected_pathogenicity	36.842	22	1.81e-12	66.2
CTRU_006926	PHI:1540#I1RCX3#GzMyb004#5518#Fusarium_graminearum#unaffected_pathogenicity	36.803	91	6.21e-129	408
CTRU_006742	PHI:4732#Q5NH02#FTT0673p/prsAp#263#Francisella_tularensis#unaffected_pathogenicity	36.792	43	1.83e-40	145
CTRU_003131	PHI:2247#Q0UDE7#Sch1#13684#Parastagonospora_nodorum#unaffected_pathogenicity	36.786	93	6.59e-39	136
CTRU_010242	PHI:2377#D2E9W8#DEP3#29001#Alternaria_brassicicola#mixed	36.778	61	2.32e-115	362
CTRU_005925	PHI:2017#G4MX10#COM1#318829#Magnaporthe_oryzae#reduced_virulence	36.774	98	3.22e-101	325
CTRU_003528	PHI:5635#G4MNH3#FZC40#318829#Magnaporthe_oryzae#unaffected_pathogenicity	36.735	90	1.36e-93	296
CTRU_012233	PHI:2836#C3JXE9#RED3#5016#Cochliobolus_heterostrophus#reduced_virulence	36.735	69	4.35e-38	130
CTRU_004875	PHI:4171#P06618#iaaH-1#29438#Pseudomonas_savastanoi#reduced_virulence	36.735	36	3.37e-23	100
CTRU_002570	PHI:26#P28873#CaMDR1#5476#Candida_albicans#reduced_virulence	36.73	77	2.85e-103	322
CTRU_001219	PHI:267#Q9UW87#MLT1#5476#Candida_albicans#reduced_virulence	36.728	99	0	1000
CTRU_000039	PHI:4556#A0A095C2M1#Ure4#552467#Cryptococcus_gattii#reduced_virulence	36.726	60	1.14e-28	109
CTRU_000822	PHI:2165#G4N3R9#PTH11#318829#Magnaporthe_oryzae#reduced_virulence	36.705	64	1.58e-77	254
CTRU_002330	PHI:566#Q9C1F9#cel2#5017#Cochliobolus_carbonum#unaffected_pathogenicity	36.703	99	1.06e-82	259
CTRU_010389	PHI:4024#G4N740#MoST1#318829#Magnaporthe_oryzae#unaffected_pathogenicity	36.701	84	1.25e-89	284
CTRU_010505	PHI:267#Q9UW87#MLT1#5476#Candida_albicans#reduced_virulence	36.699	43	7.76e-101	352
CTRU_011275	PHI:3417#W5ZQ93#Ohmm#176275#Beauveria_bassiana#increased_virulence_(hypervirulence)	36.688	86	1.56e-96	313
CTRU_003623	PHI:1161#A4ZGP3#MgMfs1#1047171#Zymoseptoria_tritici#chemistry_target:_sensitivity_to_chemical	36.684	95	6.08e-126	380
CTRU_001678	PHI:2654#Q59VF3#DUR1,2#5476#Candida_albicans#reduced_virulence	36.683	33	3.63e-17	83.2
CTRU_009490	PHI:5440#G4N1P8#ABA4#318829#Magnaporthe_oryzae#reduced_virulence	36.68	95	7.16e-49	160
CTRU_007952	PHI:3389#W7MS01#FVEG_12521#117187#Fusarium_verticillioides#unaffected_pathogenicity	36.667	85	9.13e-109	334
CTRU_012210	PHI:544#Q9P8L8#BCMFS1#40559#Botrytis_cinerea#unaffected_pathogenicity	36.667	99	1.23e-101	316
CTRU_002136	PHI:3924#I1S2J9#FgABC1#5518#Fusarium_graminearum#reduced_virulence	36.651	99	0	880
CTRU_010087	PHI:552#Q96WM9#BcLCC2#40559#Botrytis_cinerea#unaffected_pathogenicity	36.64	83	2.31e-101	321
CTRU_010812	PHI:2693#F0XP73#GcABC-G1#226899#Grosmannia_clavigera#reduced_virulence	36.61	26	8.65e-45	174
CTRU_006091	PHI:4580#P0A086#msrA2#1280#Staphylococcus_aureus#mixed	36.601	80	2.11e-31	110
CTRU_008708	PHI:1823#I1RXK4#GzZC138#5518#Fusarium_graminearum#unaffected_pathogenicity	36.598	72	1.02e-78	251
CTRU_006590	PHI:2521#Q4WEM7#GUS1#746128#Aspergillus_fumigatus#lethal	36.592	56	5.23e-61	213
CTRU_006059	PHI:1867#I1RL02#GzZC182#5518#Fusarium_graminearum#unaffected_pathogenicity	36.564	66	1.05e-84	273
CTRU_009763	PHI:1548#I1RTE5#GzMyb012#5518#Fusarium_graminearum#unaffected_pathogenicity	36.559	20	1.66e-14	73.2
CTRU_010146	PHI:784#G4NES9#MGG_00056#318829#Magnaporthe_oryzae#reduced_virulence	36.559	95	2e-34	124
CTRU_007012	PHI:512#Q9C0L9#CaNAG6#5476#Candida_albicans#reduced_virulence	36.55	97	5.91e-167	502
CTRU_001138	PHI:1775#I1S5X3#GzZC090#5518#Fusarium_graminearum#unaffected_pathogenicity	36.545	100	1.02e-60	196
CTRU_010479	PHI:4914#F9X691#ZtCBR1#1047171#Zymoseptoria_tritici#reduced_virulence	36.531	78	1.1e-52	173
CTRU_011979	PHI:812#G4NIB5#MGG_10702#318829#Magnaporthe_oryzae#reduced_virulence	36.53	94	8.69e-89	276
CTRU_008631	PHI:544#Q9P8L8#BCMFS1#40559#Botrytis_cinerea#unaffected_pathogenicity	36.489	96	1.08e-108	336
CTRU_007563	PHI:1566#I1RC95#GzOB006#5518#Fusarium_graminearum#lethal	36.475	32	9.84e-37	140
CTRU_009408	PHI:2644#P0AA28#thioredoxin_1#28901#Salmonella_enterica#reduced_virulence	36.471	49	6.83e-16	67.4
CTRU_011045	PHI:5271#Q8Y0J2#fabG1#305#Ralstonia_solanacearum#lethal	36.471	97	3.27e-42	142
CTRU_006300	PHI:1363#I1RJ74#TRI15#5518#Fusarium_graminearum#unaffected_pathogenicity	36.462	89	8.22e-50	166
CTRU_013265	PHI:2288#Q66WP9#abnik1#29001#Alternaria_brassicicola#reduced_virulence	36.441	9	2.82e-19	92
CTRU_000975	PHI:5568#Q9C478#AVR-Pita#318829#Magnaporthe_oryzae#effector_(plant_avirulence_determinant)	36.413	49	1.4e-21	89.7
CTRU_011505	PHI:722#I1RXV6#PGL1#5518#Fusarium_graminearum#unaffected_pathogenicity	36.412	32	3.99e-65	240
CTRU_001904	PHI:4615#P29138#Pr1#5530#Metarhizium_anisopliae#unaffected_pathogenicity	36.407	98	1.82e-69	222
CTRU_010216	PHI:243#O93841#CHIP6#474922#Colletotrichum_gloeosporioides#reduced_virulence	36.404	94	1.74e-174	526
CTRU_010877	PHI:1260#I1RUC7#FGSG_07816#5518#Fusarium_graminearum#unaffected_pathogenicity	36.402	17	9.11e-30	124
CTRU_006982	PHI:2329#A0ST42#CTB4#29003#Cercospora_nicotianae#reduced_virulence	36.383	73	1.67e-99	311
CTRU_001602	PHI:2835#C3JXE8#RED2#5016#Cochliobolus_heterostrophus#reduced_virulence	36.364	48	1.21e-40	143
CTRU_002848	PHI:2849#Q99174#cutA#70790#Nectria_haematococca_mpV#unaffected_pathogenicity	36.364	82	7.16e-42	141
CTRU_010051	PHI:1423#I1S2R1#GzC2H091#5518#Fusarium_graminearum#unaffected_pathogenicity	36.364	35	4.27e-14	70.5
CTRU_009294	PHI:4509#A7EZM9#Ss-odc2#5180#Sclerotinia_sclerotiorum#reduced_virulence	36.364	95	9.64e-85	265
CTRU_008785	PHI:3378#G9JLA8#Plegl1#285811#Pyrenochaeta_lycopersici#unaffected_pathogenicity	36.364	45	6.16e-28	109
CTRU_007285	PHI:5186#G4MZ98#MoAPX2#318829#Magnaporthe_oryzae#reduced_virulence	36.364	49	1.07e-17	78.6
CTRU_001386	PHI:2042#Q3Y5V5#ABC3#318829#Magnaporthe_oryzae#loss_of_pathogenicity	36.35	92	0	764
CTRU_011279	PHI:2165#G4N3R9#PTH11#318829#Magnaporthe_oryzae#reduced_virulence	36.34	84	1.33e-83	267
CTRU_005225	PHI:325#Q6ZX14#ACE1#318829#Magnaporthe_oryzae#effector_(plant_avirulence_determinant)	36.34	99	0	1817
CTRU_004407	PHI:719#I1RUB2#GzFUS1#5518#Fusarium_graminearum#unaffected_pathogenicity	36.334	99	0	2361
CTRU_004873	PHI:2269#Q32WF7#Mdh1#13684#Parastagonospora_nodorum#unaffected_pathogenicity	36.328	98	5.43e-37	129
CTRU_003169	PHI:1159#A5H456#MgAtr7#1047171#Zymoseptoria_tritici#chemistry_target:_sensitivity_to_chemical	36.308	59	3.09e-58	207
CTRU_005193	PHI:1671#Q4HWE2#GzCCHC011#5518#Fusarium_graminearum#reduced_virulence	36.304	48	1.32e-133	434
CTRU_000769	PHI:1552#I1S0N5#GzMyb016#5518#Fusarium_graminearum#unaffected_pathogenicity	36.296	25	5.74e-18	85.1
CTRU_006287	PHI:2022#Q12634#BUF1#318829#Magnaporthe_oryzae#loss_of_pathogenicity	36.293	99	2.18e-55	177
CTRU_011733	PHI:1719#I1S9U4#GzZC034#5518#Fusarium_graminearum#unaffected_pathogenicity	36.285	83	1.72e-119	366
CTRU_002644	PHI:253#Q9C1Q7#FOS1#746128#Aspergillus_fumigatus#reduced_virulence	36.279	17	8.91e-68	242
CTRU_001614	PHI:143#P32964#CHT#5563#Gloeocercospora_sorghi#unaffected_pathogenicity	36.278	95	8.95e-61	196
CTRU_003153	PHI:716#Q2VLJ1#ZEB1#5518#Fusarium_graminearum#unaffected_pathogenicity	36.268	96	3.17e-116	354
CTRU_004692	PHI:719#I1RUB2#GzFUS1#5518#Fusarium_graminearum#unaffected_pathogenicity	36.249	98	0	1508
CTRU_013416	PHI:3381#W7N2B4#FVEG_12533#117187#Fusarium_verticillioides#unaffected_pathogenicity	36.245	80	3.08e-78	258
CTRU_010962	PHI:5186#G4MZ98#MoAPX2#318829#Magnaporthe_oryzae#reduced_virulence	36.239	38	2.64e-34	135
CTRU_002219	PHI:812#G4NIB5#MGG_10702#318829#Magnaporthe_oryzae#reduced_virulence	36.239	97	2.17e-85	266
CTRU_006455	PHI:1094#I1RL30#FGSG_04610#5518#Fusarium_graminearum#unaffected_pathogenicity	36.224	92	3.05e-113	345
CTRU_005616	PHI:2510#Q6PWQ1#msdS/AfmsdC#746128#Aspergillus_fumigatus#unaffected_pathogenicity	36.216	17	3.86e-25	108
CTRU_012414	PHI:4980#G5A0G9#XEG1#67593#Phytophthora_sojae#effector_(plant_avirulence_determinant)	36.199	89	4.37e-49	159
CTRU_003763	PHI:423#Q58Z64#VAD1#5207#Cryptococcus_neoformans#reduced_virulence	36.19	97	3.07e-78	252
CTRU_013388	PHI:133#O93800#AKT1#5599#Alternaria_alternata#loss_of_pathogenicity	36.189	95	4.45e-115	352
CTRU_006716	PHI:2570#Q6FM61#CYB2#5478#Candida_glabrata#reduced_virulence	36.188	93	2.86e-86	274
CTRU_005248	PHI:178#Q9Y7F1#pabaA#746128#Aspergillus_fumigatus#reduced_virulence	36.175	99	2.56e-144	444
CTRU_004232	PHI:1478#I1RCP3#GzHMG010#5518#Fusarium_graminearum#unaffected_pathogenicity	36.149	92	4.56e-77	249
CTRU_008000	PHI:1890#I1RTH7#GzZC205#5518#Fusarium_graminearum#unaffected_pathogenicity	36.145	96	7.2e-121	375
CTRU_010952	PHI:5034#G4NHC2#MoADH1#318829#Magnaporthe_oryzae#unaffected_pathogenicity	36.134	99	3.9e-52	174
CTRU_003260	PHI:1662#I1REJ1#GzCCHC002#5518#Fusarium_graminearum#unaffected_pathogenicity	36.131	85	7.27e-91	301
CTRU_011619	PHI:323#Q7ZA48#VFGLU1#93591#Lecanicillium_fungicola#reduced_virulence	36.131	97	1.63e-81	254
CTRU_000177	PHI:1749#I1S4A5#GzZC064#5518#Fusarium_graminearum#unaffected_pathogenicity	36.13	85	1e-105	328
CTRU_007199	PHI:2491#I1RJS9#FgPTC1#5518#Fusarium_graminearum#reduced_virulence	36.129	31	2.2e-18	85.9
CTRU_010250	PHI:2834#C3PTB1#LAM1#5016#Cochliobolus_heterostrophus#reduced_virulence	36.129	54	2.35e-23	96.7
CTRU_007540	PHI:3381#W7N2B4#FVEG_12533#117187#Fusarium_verticillioides#unaffected_pathogenicity	36.105	80	7.8e-72	241
CTRU_006986	PHI:33#P43076#PHR1#5476#Candida_albicans#reduced_virulence	36.104	84	1.91e-79	253
CTRU_000857	PHI:3914#Q0V515#Sdh1#13684#Parastagonospora_nodorum#reduced_virulence	36.1	96	3.99e-94	292
CTRU_002946	PHI:2171#G4NJD1#Peroxisomal_copper_amine_oxidase#318829#Magnaporthe_oryzae#reduced_virulence	36.09	97	1.43e-124	383
CTRU_004775	PHI:4658#I1RAH1#FgHXK1#5518#Fusarium_graminearum#reduced_virulence	36.066	74	1.33e-74	243
CTRU_010959	PHI:61#P43070#BGL2#5476#Candida_albicans#reduced_virulence	36.066	98	1.5e-69	216
CTRU_007431	PHI:3914#Q0V515#Sdh1#13684#Parastagonospora_nodorum#reduced_virulence	36.059	94	9.87e-92	286
CTRU_001443	PHI:2145#G4MXJ4#MoSSADH#318829#Magnaporthe_oryzae#loss_of_pathogenicity	36.053	92	2.47e-91	288
CTRU_003501	PHI:2321#Q4WR83#SidI#746128#Aspergillus_fumigatus#reduced_virulence	36.039	93	1.69e-117	360
CTRU_006843	PHI:2043#Q8NJ73#XYL-6#318829#Magnaporthe_oryzae#unaffected_pathogenicity	36.036	90	8.41e-57	187
CTRU_006723	PHI:2357#E2EAF6#CYP52X1#176275#Beauveria_bassiana#reduced_virulence	36.034	82	6.21e-85	271
CTRU_009931	PHI:2288#Q66WP9#abnik1#29001#Alternaria_brassicicola#reduced_virulence	36.029	11	2.02e-22	102
CTRU_008651	PHI:1691#I1RZU0#GzZC006#5518#Fusarium_graminearum#unaffected_pathogenicity	36.022	58	1.99e-40	143
CTRU_005414	PHI:2839#Q8NJQ2#RED1#5016#Cochliobolus_heterostrophus#reduced_virulence	36	97	6.5e-66	209
CTRU_002767	PHI:860#Q5EMY3#MSP1#318829#Magnaporthe_oryzae#reduced_virulence	36	25	3.52e-41	154
CTRU_000531	PHI:1458#Q4I7F9#GzAra006#5518#Fusarium_graminearum#unaffected_pathogenicity	36	35	5.2e-86	293
CTRU_009577	PHI:4641#J9VNI3#VPS22#5207#Cryptococcus_neoformans#loss_of_pathogenicity	35.955	93	1.8e-48	159
CTRU_003352	PHI:784#G4NES9#MGG_00056#318829#Magnaporthe_oryzae#reduced_virulence	35.943	93	2.82e-29	110
CTRU_012637	PHI:1784#I1S2A9#GzZC099#5518#Fusarium_graminearum#unaffected_pathogenicity	35.924	97	1.13e-78	249
CTRU_008674	PHI:1260#I1RUC7#FGSG_07816#5518#Fusarium_graminearum#unaffected_pathogenicity	35.922	19	2.56e-17	84.7
CTRU_012287	PHI:6111#Q4WQK8#CpcB#746128#Aspergillus_fumigatus#reduced_virulence	35.922	28	8.08e-12	63.2
CTRU_008918	PHI:4736#G4MYS1#MoYpt7#318829#Magnaporthe_oryzae#loss_of_pathogenicity	35.915	43	1.06e-23	94.4
CTRU_006374	PHI:1872#I1RTU2#GzZC187#5518#Fusarium_graminearum#lethal	35.897	78	6.54e-43	147
CTRU_012399	PHI:2247#Q0UDE7#Sch1#13684#Parastagonospora_nodorum#unaffected_pathogenicity	35.897	94	8.99e-41	141
CTRU_008316	PHI:5188#G4N3U4#MoHPX1#318829#Magnaporthe_oryzae#reduced_virulence	35.885	73	1.32e-32	118
CTRU_003471	PHI:5393#W7N216#GLX#117187#Fusarium_verticillioides#reduced_virulence	35.87	12	1.53e-11	65.5
CTRU_004834	PHI:1260#I1RUC7#FGSG_07816#5518#Fusarium_graminearum#unaffected_pathogenicity	35.87	10	1.62e-13	73.2
CTRU_005188	PHI:1458#Q4I7F9#GzAra006#5518#Fusarium_graminearum#unaffected_pathogenicity	35.862	70	1.6e-79	263
CTRU_012479	PHI:1695#I1S2I3#GzZC010#5518#Fusarium_graminearum#unaffected_pathogenicity	35.849	96	1.83e-85	273
CTRU_013582	PHI:3857#Q59QP1#CaCrg1#5476#Candida_albicans#reduced_virulence	35.849	70	3.74e-33	119
CTRU_013589	PHI:1260#I1RUC7#FGSG_07816#5518#Fusarium_graminearum#unaffected_pathogenicity	35.849	20	2.71e-11	64.7
CTRU_007638	PHI:3329#A7ESB3#Ss-oah1#5180#Sclerotinia_sclerotiorum#reduced_virulence	35.842	70	1.36e-46	160
CTRU_003993	PHI:1825#I1RY88#GzZC140#5518#Fusarium_graminearum#unaffected_pathogenicity	35.839	90	5.64e-117	358
CTRU_010098	PHI:2654#Q59VF3#DUR1,2#5476#Candida_albicans#reduced_virulence	35.838	25	9.73e-22	98.6
CTRU_001245	PHI:1518#I1RS54#GzHOMEL016#5518#Fusarium_graminearum#unaffected_pathogenicity	35.833	29	5.89e-18	79.3
CTRU_001841	PHI:1029#Q8X116#bcpme2#40559#Botrytis_cinerea#unaffected_pathogenicity	35.831	80	1.18e-51	173
CTRU_004827	PHI:5189#G4N2X9#MoLDS1#318829#Magnaporthe_oryzae#reduced_virulence	35.82	92	0	620
CTRU_008409	PHI:325#Q6ZX14#ACE1#318829#Magnaporthe_oryzae#effector_(plant_avirulence_determinant)	35.818	99	0	1804
CTRU_003566	PHI:197#O93852#ALO1#5476#Candida_albicans#reduced_virulence	35.793	87	2.44e-108	332
CTRU_004936	PHI:5186#G4MZ98#MoAPX2#318829#Magnaporthe_oryzae#reduced_virulence	35.78	36	1.86e-33	133
CTRU_005452	PHI:3381#W7N2B4#FVEG_12533#117187#Fusarium_verticillioides#unaffected_pathogenicity	35.771	99	1.4e-89	286
CTRU_009680	PHI:3236#J9VHR6#Aph1#5207#Cryptococcus_neoformans#reduced_virulence	35.766	39	1.59e-14	72
CTRU_003951	PHI:1552#I1S0N5#GzMyb016#5518#Fusarium_graminearum#unaffected_pathogenicity	35.762	15	1.35e-21	99
CTRU_009918	PHI:1788#I1S1N1#GzZC103#5518#Fusarium_graminearum#unaffected_pathogenicity	35.759	87	2.98e-116	362
CTRU_005522	PHI:4475#G4MUR7#MoTup1#318829#Magnaporthe_oryzae#loss_of_pathogenicity	35.743	37	2.2e-38	147
CTRU_002184	PHI:2255#Q0U2A0#Abd1#13684#Parastagonospora_nodorum#unaffected_pathogenicity	35.714	85	8.09e-66	213
CTRU_012900	PHI:2357#E2EAF6#CYP52X1#176275#Beauveria_bassiana#reduced_virulence	35.688	98	6.53e-94	293
CTRU_011294	PHI:115#Q00359#PGX1#5017#Cochliobolus_carbonum#unaffected_pathogenicity	35.657	38	5.21e-61	212
CTRU_010860	PHI:1904#I1RHR0#GzZC219#5518#Fusarium_graminearum#unaffected_pathogenicity	35.656	95	2e-126	385
CTRU_009471	PHI:73#P0CY28#SAP3#5476#Candida_albicans#reduced_virulence	35.655	57	1.52e-43	158
CTRU_011794	PHI:2357#E2EAF6#CYP52X1#176275#Beauveria_bassiana#reduced_virulence	35.654	90	1.53e-92	289
CTRU_010327	PHI:716#Q2VLJ1#ZEB1#5518#Fusarium_graminearum#unaffected_pathogenicity	35.652	56	1.31e-100	325
CTRU_012242	PHI:197#O93852#ALO1#5476#Candida_albicans#reduced_virulence	35.651	88	1.8e-104	322
CTRU_010840	PHI:3216#G4MVX4#MoCDIP4#318829#Magnaporthe_oryzae#effector_(plant_avirulence_determinant)	35.648	86	4.89e-28	105
CTRU_011873	PHI:2393#I1R980#Related_to_O-methylsterigmatocystin_oxidoreductase#5518#Fusarium_graminearum#increased_virulence_(hypervirulence)	35.642	90	2.1e-107	326
CTRU_012357	PHI:4638#W9MSF5#Fbp1#5507#Fusarium_oxysporum#reduced_virulence	35.606	26	3.04e-42	159
CTRU_006964	PHI:26#P28873#CaMDR1#5476#Candida_albicans#reduced_virulence	35.604	70	1.45e-88	284
CTRU_005710	PHI:3381#W7N2B4#FVEG_12533#117187#Fusarium_verticillioides#unaffected_pathogenicity	35.596	84	9.59e-92	295
CTRU_002676	PHI:226#Q9C1E9#PEX6#5462#Colletotrichum_lagenarium#loss_of_pathogenicity	35.589	51	7.79e-61	221
CTRU_006751	PHI:339#Q96VL3#CLPT1#290576#Colletotrichum_lindemuthianum#reduced_virulence	35.583	71	5.33e-29	105
CTRU_012231	PHI:3924#I1S2J9#FgABC1#5518#Fusarium_graminearum#reduced_virulence	35.567	99	0	867
CTRU_009478	PHI:2042#Q3Y5V5#ABC3#318829#Magnaporthe_oryzae#loss_of_pathogenicity	35.567	98	0	720
CTRU_002259	PHI:255#Q9Y8A2#FUM1_(FUM5)#5127#Fusarium_fujikuroi#unaffected_pathogenicity	35.562	98	0	1441
CTRU_001110	PHI:286#Q874K8#CLC-A#5207#Cryptococcus_neoformans#reduced_virulence	35.561	83	4.29e-153	469
CTRU_005951	PHI:4889#Q5AJA4#tos1#5476#Candida_albicans#unaffected_pathogenicity	35.56	96	6.07e-79	250
CTRU_006980	PHI:2835#C3JXE8#RED2#5016#Cochliobolus_heterostrophus#reduced_virulence	35.556	49	4.07e-26	103
CTRU_012259	PHI:3381#W7N2B4#FVEG_12533#117187#Fusarium_verticillioides#unaffected_pathogenicity	35.556	91	1.25e-71	238
CTRU_008740	PHI:105#Q9UWF6#PLB1#5476#Candida_albicans#reduced_virulence	35.556	69	1.09e-24	97.8
CTRU_002127	PHI:4907#Q5A5Q9#GYP5#5476#Candida_albicans#unaffected_pathogenicity	35.556	25	1.07e-49	183
CTRU_005311	PHI:3237#B0YDG4#ctrA2#746128#Aspergillus_fumigatus#unaffected_pathogenicity	35.542	88	4.19e-25	93.6
CTRU_006592	PHI:860#Q5EMY3#MSP1#318829#Magnaporthe_oryzae#reduced_virulence	35.537	49	1.7e-41	150
CTRU_007332	PHI:812#G4NIB5#MGG_10702#318829#Magnaporthe_oryzae#reduced_virulence	35.529	91	8.7e-86	268
CTRU_012771	PHI:5186#G4MZ98#MoAPX2#318829#Magnaporthe_oryzae#reduced_virulence	35.526	31	1.05e-11	61.6
[truncated: 2,167 more rows]
